# Supplementary material for: Transcriptomic sequencing and differential analysis of Kazakh horse muscles from various anatomical locations
Source: Front Vet Sci. 2025 Jul 24;12:1633786. doi: 10.3389/fvets.2025.1633786 (PMC12330291; doi:10.3389/fvets.2025.1633786)
Supplement: Supplementary file 1 [file Table_1.xlsx]

## Sheet: Primer information
Primer information	Primer name	Primer sequences（5'-3')	Fragment length（bp）	Annealing temperature（℃）
NM_001163856.1	horse-gapdh -S	GCCAAATACGATGAGATCAAGAAG	187	60
	horse-gapdh -A	CATACCAGGAAATGAGCTTGACAAA		60
XM_070261264.1	Kazakh horses-PEBP4-S	TCTGGAGACATTGGCTGGTGAC	257	60
	Kazakh horses-PEBP4-A	CTGGGTGCTTGCTTCAGGTTC		60
XM_070221946.1	Kazakh horses-PTP4A3-S	GCTGAAGGCCAAATTCTGTGAT	125	60
	Kazakh horses-PTP4A3-A	CGTCCTCGTACTTCATCCCAC		60
>XM_023632026.2	Kazakh horses-IDI1-S	GCAGCGCAGAGGCGTTTAA	114	60
	Kazakh horses-IDI1-A	CCAGATACCATCAGATTGAGCTT		60
XM_001494932.5	Kazakh horses-ABRA-S	CCACAGACGAGATGGCAAGAT	120	60
	Kazakh horses-ABRA-A	AAGTCCACCAGTCCGTGTTTCC		60
XM_023654678.2	Kazakh horses-TNNT3-S	ACTCACTGCTCCTAAGATCCCG	119	60
	Kazakh horses-TNNT3-A	GTGCTTCAAAGTGGCTGTCG		60
NM_001267602.1	Kazakh horses-ENO3-S	AGCTCACCTCAAACCTCCAG	206	60
	Kazakh horses-ENO3-A	TAGCGGGATTTGTCTCCGTC		60
NM_001081759.1	Kazakh horses-MYH1-S	GTCCCCAGCATTGATGACCA	275	60
	Kazakh horses-MYH1-A	ACGAACTCATTGCCGACCTT		60
XM_070229024.1	Kazakh horses-TNNI2-S	AGCACCAAGGAGCTGGAAGAC	233	60
	Kazakh horses-TNNI2-A	TCTATGTTCTTCCTCCAATCACCC		60
XM_001495636.5	Kazakh horses-PGAM2-S	GCCATCATGGACCTGAACCTG	113	60
	Kazakh horses-PGAM2-A	TTCCGTACAGTCTCCTCGTCACC		60
NM_001163869.1	Kazakh horses-ACTN3-S	CACTTTGACCGGAAGCGGAA	243	60
	Kazakh horses-ACTN3-A	GTAGTTCTTGTCTCCCGCCA		60
