# Supplementary material for: Transcriptomic sequencing and differential analysis of Kazakh horse muscles from various anatomical locations
Source: Front Vet Sci. 2025 Jul 24;12:1633786. doi: 10.3389/fvets.2025.1633786 (PMC12330291; doi:10.3389/fvets.2025.1633786)
Supplement: Supplementary file 2 [file Table_2.xlsx]

## Sheet: Sheet1
Sample	Muscle fiber density (pcs/mm²)	Average area of muscle fibers (mm²)	Muscle fiber diameter (mm)
Gb group	877.893	0.00114	0.03358
GF group	1215.24	0.00082	0.06051
Gg group	824.931	0.00121	0.04057
