# Supplementary material for: Transcriptomic sequencing and differential analysis of Kazakh horse muscles from various anatomical locations
Source: Front Vet Sci. 2025 Jul 24;12:1633786. doi: 10.3389/fvets.2025.1633786 (PMC12330291; doi:10.3389/fvets.2025.1633786)
Supplement: Supplementary file 3 [file Table_3.xlsx]

## Sheet: Gb组vsGf组
gene_id	gene_symbol	Gb-1_count	Gb-2_count	Gb-3_count	Gb-4_count	Gb-5_count	Gf-1_count	Gf-2_count	Gf-3_count	Gf-4_count	Gf-5_count	Gb-1_fpkm	Gb-2_fpkm	Gb-3_fpkm	Gb-4_fpkm	Gb-5_fpkm	Gf-1_fpkm	Gf-2_fpkm	Gf-3_fpkm	Gf-4_fpkm	Gf-5_fpkm	log2(fc)	pval	qval	fc	up&down	significant	go_id	description
100053496	HOXD9	907	961	957	1159	844	392	305	248	397	345	15.5216	14.9111	13.3771	16.9344	12.2402	6.29612	5.11426	4.3113	7.8882	5.64261	1.5171	8.07555e-14	1.81102e-09	2.8621	up	yes	GO:0031328(positive regulation of cellular biosynthetic process)|GO:0019219(regulation of nucleobase-containing compound metabolic process)|GO:0016477(cell migration)|GO:0035215(genital disc development)|GO:0010468(regulation of gene expression)|GO:0048870(cell motility)|GO:0060563(neuroepithelial cell differentiation)|GO:0007379(segment specification)|GO:0007620(copulation)|GO:0051171(regulation…	regulation of RNA biosynthetic process
100066405	HOXD1	163	117	160	127	78	52	12	16	37	34	1.41202	0.918963	1.13212	0.939323	0.572618	0.42278	0.101857	0.140799	0.372146	0.281491	2.1203	2.16579e-08	0.0002214	4.3479	up	yes	GO:0048646(anatomical structure formation involved in morphogenesis)|GO:0019219(regulation of nucleobase-containing compound metabolic process)|GO:0010468(regulation of gene expression)|GO:0031060(regulation of histone methylation)|GO:0035239(tube morphogenesis)|GO:0051171(regulation of nitrogen compound metabolic process)|GO:0051247(positive regulation of protein metabolic process)|GO:0031056(re…	positive regulation of chromosome organization
100050894	ZIC4	362	373	296	236	489	175	143	133	39	134	4.4479	4.1554	2.97069	2.4758	5.09179	2.01809	1.72161	1.66006	0.556375	1.57356	1.5254	2.96175e-08	0.0002214	2.8786	up	yes	GO:0031328(positive regulation of cellular biosynthetic process)|GO:0019219(regulation of nucleobase-containing compound metabolic process)|GO:0016477(cell migration)|GO:0048870(cell motility)|GO:0010468(regulation of gene expression)|GO:1901576(organic substance biosynthetic process)|GO:0018130(heterocycle biosynthetic process)|GO:0035239(tube morphogenesis)|GO:0050896(response to stimulus)|GO:0…	regulation of RNA biosynthetic process
100058896	DDN	6	21	26	4	37	118	670	66	89	131	0.0814226	0.258387	0.288195	0.0463458	0.425511	1.50291	8.90885	0.909838	1.4023	1.69901	-3.4901	5.1065e-08	0.000286296	0.089	down	yes	GO:0031328(positive regulation of cellular biosynthetic process)|GO:0019219(regulation of nucleobase-containing compound metabolic process)|GO:2001141(regulation of RNA biosynthetic process)|GO:0005783(endoplasmic reticulum)|GO:0010468(regulation of gene expression)|GO:0043227(membrane-bounded organelle)|GO:0043226(organelle)|GO:0043197(dendritic spine)|GO:0045893(positive regulation of DNA-templ…	regulation of RNA biosynthetic process
100629949	HOXD8	1534	1671	2130	2331	2027	984	880	763	1027	1009	28.366	28.016	32.1715	36.802	31.7645	17.0775	15.9444	14.3326	22.0496	17.8318	1.0501	1.3668e-07	0.000613037	2.0707	up	yes	GO:0031328(positive regulation of cellular biosynthetic process)|GO:0019219(regulation of nucleobase-containing compound metabolic process)|GO:1901576(organic substance biosynthetic process)|GO:0010468(regulation of gene expression)|GO:0018130(heterocycle biosynthetic process)|GO:0051171(regulation of nitrogen compound metabolic process)|GO:0051252(regulation of RNA metabolic process)|GO:0045935(…	regulation of RNA biosynthetic process
100067259	PRKRA	2423	2517	3891	2893	2637	1271	1095	1459	892	1751	35.5796	33.5111	46.669	36.2705	32.8151	17.5166	15.7549	21.7636	15.2079	24.5734	1.1529	5.30396e-07	0.00169924	2.2236	up	yes	GO:0019219(regulation of nucleobase-containing compound metabolic process)|GO:0009605(response to external stimulus)|GO:0010468(regulation of gene expression)|GO:0048583(regulation of response to stimulus)|GO:0007549(sex-chromosome dosage compensation)|GO:0002376(immune system process)|GO:0050896(response to stimulus)|GO:0051171(regulation of nitrogen compound metabolic process)|GO:0014070(respon…	positive regulation of intrinsic apoptotic signaling pathway
100061116	SDK2	15	17	10	6	19	67	57	54	51	18	0.0693878	0.0713015	0.0377843	0.0236974	0.0744837	0.290887	0.258357	0.253754	0.273917	0.0795785	-1.8844	1.35163e-06	0.00303117	0.2709	down	yes	GO:0044085(cellular component biogenesis)|GO:0048513(animal organ development)|GO:0048646(anatomical structure formation involved in morphogenesis)|GO:0050793(regulation of developmental process)|GO:0007399(nervous system development)|GO:0098609(cell-cell adhesion)|GO:0007275(multicellular organism development)|GO:0022607(cellular component assembly)|GO:0071944(cell periphery)|GO:0045216(cell-cel…	regulation of multicellular organismal development
100054491	ALPK2	1450	1663	1295	1365	1600	2296	2843	2531	1799	1956	8.35094	8.68395	6.09195	6.71208	7.80914	12.4107	16.0434	14.8076	12.0297	10.7663	-0.6305	1.79047e-06	0.00365028	0.646	stable	no	GO:1901564(organonitrogen compound metabolic process)|GO:0043170(macromolecule metabolic process)|GO:0004672(protein kinase activity)|GO:0003824(catalytic activity)|GO:0008150(biological_process)|GO:0005737(cytoplasm)|GO:0016773(phosphotransferase activity, alcohol group as acceptor)|GO:0005622(intracellular anatomical structure)|GO:0043412(macromolecule modification)|GO:0003674(molecular_functio…	organonitrogen compound metabolic process
100033871	ACTN3	50078	42255	68181	56235	34048	15301	16579	20525	22303	25354	845.765	647.051	940.557	810.899	487.315	242.538	274.356	352.138	437.344	409.242	1.3016	2.84638e-06	0.00432028	2.4649	up	yes	GO:0031328(positive regulation of cellular biosynthetic process)|GO:0019219(regulation of nucleobase-containing compound metabolic process)|GO:0048636(positive regulation of muscle organ development)|GO:0048583(regulation of response to stimulus)|GO:0030048(actin filament-based movement)|GO:0070885(negative regulation of calcineurin-NFAT signaling cascade)|GO:0062012(regulation of small molecule …	negative regulation of ATP biosynthetic process
100062893	MYH8	14633	11570	14020	6982	10155	4407	2552	3537	5599	5494	123.61	88.6155	96.7355	50.3565	72.6967	34.9397	21.1229	30.3515	54.9144	44.3546	1.3639	2.81215e-06	0.00432028	2.5737	up	yes	GO:0030048(actin filament-based movement)|GO:1901564(organonitrogen compound metabolic process)|GO:0006753(nucleoside phosphate metabolic process)|GO:0043168(anion binding)|GO:0032027(myosin light chain binding)|GO:0032982(myosin filament)|GO:0008092(cytoskeletal protein binding)|GO:0005488(binding)|GO:0044238(primary metabolic process)|GO:0036211(protein modification process)|GO:0030049(muscle f…	organonitrogen compound metabolic process
100058765	RAB11FIP2	1960	2032	1744	1694	2142	1864	1726	1409	1080	1263	16.1975	15.2256	11.7722	11.9526	15.0013	14.4576	13.9761	11.8285	10.3627	9.97532	0.4028	2.80214e-06	0.00432028	1.3221	stable	no	GO:0009306(protein secretion)|GO:0032940(secretion by cell)|GO:0050896(response to stimulus)|GO:0031974(membrane-enclosed lumen)|GO:0001678(intracellular glucose homeostasis)|GO:1903076(regulation of protein localization to plasma membrane)|GO:0034284(response to monosaccharide)|GO:0031267(small GTPase binding)|GO:0042802(identical protein binding)|GO:0007154(cell communication)|GO:0070887(cellul…	positive regulation of protein localization to membrane
100057055	CCN3	216	225	206	188	275	882	313	540	293	405	4.54399	4.29165	3.53973	3.37675	4.90266	17.4144	6.45181	11.54	7.15663	8.14273	-1.0883	3.84852e-06	0.00539418	0.4703	down	yes	GO:0048646(anatomical structure formation involved in morphogenesis)|GO:0048870(cell motility)|GO:0016477(cell migration)|GO:0009605(response to external stimulus)|GO:0010468(regulation of gene expression)|GO:0048583(regulation of response to stimulus)|GO:0035239(tube morphogenesis)|GO:0045926(negative regulation of growth)|GO:0050896(response to stimulus)|GO:0030334(regulation of cell migration)…	negative regulation of cell motility
100057042	PTP4A1	7157	7075	9154	8210	8123	4783	5790	4403	3592	5603	133.97	120.077	139.961	131.213	128.857	84.0297	106.196	83.7242	78.0673	100.237	0.7275	5.10401e-06	0.00635903	1.6558	stable	no	GO:0140096(catalytic activity, acting on a protein)|GO:0005783(endoplasmic reticulum)|GO:0042578(phosphoric ester hydrolase activity)|GO:0043227(membrane-bounded organelle)|GO:0005819(spindle)|GO:0005856(cytoskeleton)|GO:0043226(organelle)|GO:0071944(cell periphery)|GO:0040017(positive regulation of locomotion)|GO:0030334(regulation of cell migration)|GO:1901564(organonitrogen compound metabolic …	positive regulation of cell motility
100065115	BPGM	1315	1303	1287	1146	1164	844	838	529	610	947	25.9177	23.2848	20.719	19.2847	19.442	15.6124	16.1834	10.5914	13.9591	17.8383	0.7323	6.18837e-06	0.00711697	1.6613	stable	no	GO:0019219(regulation of nucleobase-containing compound metabolic process)|GO:1901576(organic substance biosynthetic process)|GO:0016053(organic acid biosynthetic process)|GO:0009435(NAD biosynthetic process)|GO:0018130(heterocycle biosynthetic process)|GO:0030099(myeloid cell differentiation)|GO:0062012(regulation of small molecule metabolic process)|GO:0002376(immune system process)|GO:0051171(…	regulation of NADP metabolic process
100059622	CASQ2	340	239	334	239	407	1306	877	749	340	450	1.99401	1.27088	1.59998	1.19675	2.02283	7.18867	5.03967	4.46228	2.31518	2.52228	-1.1854	6.66443e-06	0.00711697	0.4397	down	yes	GO:0048646(anatomical structure formation involved in morphogenesis)|GO:0010035(response to inorganic substance)|GO:0051592(response to calcium ion)|GO:0048583(regulation of response to stimulus)|GO:0030314(junctional membrane complex)|GO:0033018(sarcoplasmic reticulum lumen)|GO:0022607(cellular component assembly)|GO:0010881(regulation of cardiac muscle contraction by regulation of the release o…	negative regulation of cation channel activity
100146769	HOMER3	1515	1611	1362	1773	1158	912	1024	706	781	912	37.157	35.8246	27.285	37.1273	24.0687	20.9932	24.6083	17.5897	22.2401	21.3773	0.7893	8.2359e-06	0.00839538	1.7283	stable	no	GO:0023057(negative regulation of signaling)|GO:0006886(intracellular protein transport)|GO:0098984(neuron to neuron synapse)|GO:0023052(signaling)|GO:0048583(regulation of response to stimulus)|GO:0019904(protein domain specific binding)|GO:0070885(negative regulation of calcineurin-NFAT signaling cascade)|GO:0043226(organelle)|GO:0007186(G protein-coupled receptor signaling pathway)|GO:0050896(…	negative regulation of intracellular signal transduction
106780842	SBK3	99	207	85	32	137	199	1153	167	683	430	2.16887	4.11175	1.52103	0.598558	2.54352	4.09175	24.7504	3.71657	17.3731	9.00323	-2.2987	1.14525e-05	0.0111666	0.2033	down	yes	GO:1901564(organonitrogen compound metabolic process)|GO:0043170(macromolecule metabolic process)|GO:0004672(protein kinase activity)|GO:0003824(catalytic activity)|GO:0008150(biological_process)|GO:0016773(phosphotransferase activity, alcohol group as acceptor)|GO:0043412(macromolecule modification)|GO:0003674(molecular_function)|GO:0006807(nitrogen compound metabolic process)|GO:0044237(cellula…	organonitrogen compound metabolic process
100055336	TBC1D1	428	428	295	270	441	674	691	527	427	619	2.4806	2.24913	1.39654	1.33608	2.16604	3.66631	3.92413	3.10277	2.87341	3.42874	-0.6541	1.30199e-05	0.0121148	0.6355	stable	no	GO:0006886(intracellular protein transport)|GO:0030234(enzyme regulator activity)|GO:0043227(membrane-bounded organelle)|GO:0043226(organelle)|GO:0060627(regulation of vesicle-mediated transport)|GO:0033043(regulation of organelle organization)|GO:0065009(regulation of molecular function)|GO:0009986(cell surface)|GO:0098772(molecular function regulator activity)|GO:0015031(protein transport)|GO:0…	molecular function regulator activity
100066155	TMPO	2071	2014	1976	1605	1942	1561	1745	1097	1174	1205	13.622	12.011	10.6161	9.01349	10.825	9.63653	11.2463	7.32983	8.96575	7.57494	0.5152	1.35053e-05	0.0121148	1.4292	stable	no	GO:0019219(regulation of nucleobase-containing compound metabolic process)|GO:0031967(organelle envelope)|GO:0010468(regulation of gene expression)|GO:0043227(membrane-bounded organelle)|GO:0043226(organelle)|GO:0051171(regulation of nitrogen compound metabolic process)|GO:0005521(lamin binding)|GO:0006998(nuclear envelope organization)|GO:0051252(regulation of RNA metabolic process)|GO:0031323(r…	cellular component organization or biogenesis
100054129	NEFM	4	4	1	2	3	121	7	6	58	7	0.0636033	0.0576683	0.0129879	0.0271523	0.0404256	1.80577	0.109061	0.0969165	1.07079	0.106377	-3.7519	1.44031e-05	0.0124232	0.0742	down	yes	GO:0048678(response to axon injury)|GO:0022607(cellular component assembly)|GO:0050896(response to stimulus)|GO:0014070(response to organic cyclic compound)|GO:0022603(regulation of anatomical structure morphogenesis)|GO:0033554(cellular response to stress)|GO:0009611(response to wounding)|GO:0043204(perikaryon)|GO:0032355(response to estradiol)|GO:0045103(intermediate filament-based process)|GO:…	regulation of multicellular organismal development
102147767	UMAD1	360	309	541	281	228	143	196	184	131	139	6.06983	4.72379	7.45058	4.04518	3.2578	2.26291	3.23805	3.15151	2.5645	2.23986	1.1247	1.85044e-05	0.0153697	2.1806	up	yes
100061491	FBP2	4905	7569	7364	8794	4782	3209	4023	3143	2986	3818	181.069	253.338	222.043	277.171	149.599	111.181	145.515	117.862	127.983	134.701	0.9712	2.01594e-05	0.0161463	1.9605	stable	no	GO:0010035(response to inorganic substance)|GO:0019219(regulation of nucleobase-containing compound metabolic process)|GO:1901576(organic substance biosynthetic process)|GO:0048583(regulation of response to stimulus)|GO:0051058(negative regulation of small GTPase mediated signal transduction)|GO:0062012(regulation of small molecule metabolic process)|GO:0022607(cellular component assembly)|GO:004…	negative regulation of ATP biosynthetic process
100068206	FRZB	1087	2224	2203	611	1020	765	415	689	198	424	19.4701	36.1187	32.2309	9.3441	15.483	12.8605	7.28351	12.5368	4.11777	7.25832	1.5562	2.34394e-05	0.0181259	2.9408	up	yes	GO:0023057(negative regulation of signaling)|GO:0060070(canonical Wnt signaling pathway)|GO:0050793(regulation of developmental process)|GO:0023052(signaling)|GO:0048583(regulation of response to stimulus)|GO:0008285(negative regulation of cell population proliferation)|GO:0007275(multicellular organism development)|GO:0045926(negative regulation of growth)|GO:0007186(G protein-coupled receptor s…	cell-cell signaling by wnt
100055369	LCT	3	4	1	2	0	56	11	5	39	8	0.0234873	0.0283942	0.00639485	0.013369	0	0.411487	0.0843835	0.0397656	0.354514	0.0598594	-3.529	2.78724e-05	0.0201634	0.0866	down	yes	GO:0010035(response to inorganic substance)|GO:0009605(response to external stimulus)|GO:0036293(response to decreased oxygen levels)|GO:0045471(response to ethanol)|GO:0071944(cell periphery)|GO:0010040(response to iron(II) ion)|GO:0044245(polysaccharide digestion)|GO:0050896(response to stimulus)|GO:0009743(response to carbohydrate)|GO:0042221(response to chemical)|GO:1901657(glycosyl compound …	response to oxygen-containing compound
100055235	PPP1R27	11643	8186	11657	14014	10410	7172	6087	7565	4774	6500	692.771	441.626	566.54	711.941	524.918	400.518	354.88	457.257	329.811	369.632	0.8218	3.01347e-05	0.0211188	1.7676	stable	no	GO:0019902(phosphatase binding)|GO:0065009(regulation of molecular function)|GO:0051346(negative regulation of hydrolase activity)|GO:0050790(regulation of catalytic activity)|GO:0031323(regulation of cellular metabolic process)|GO:0044092(negative regulation of molecular function)|GO:0008150(biological_process)|GO:0035303(regulation of dephosphorylation)|GO:0003674(molecular_function)|GO:0010921…	regulation of molecular function
100146837	ZIC1	505	836	629	793	956	291	549	396	272	389	8.96878	13.4619	9.12455	12.0246	14.3885	4.85056	9.55361	7.14436	5.60878	6.60271	0.9645	3.17007e-05	0.021543	1.9514	stable	no	GO:0031328(positive regulation of cellular biosynthetic process)|GO:0019219(regulation of nucleobase-containing compound metabolic process)|GO:0016477(cell migration)|GO:0032386(regulation of intracellular transport)|GO:0010468(regulation of gene expression)|GO:0048583(regulation of response to stimulus)|GO:0042307(positive regulation of protein import into nucleus)|GO:0048870(cell motility)|GO:1…	regulation of RNA biosynthetic process
100058415	AAMP	1757	1922	1810	1639	1819	1663	1621	1328	1224	1384	45.2094	44.8403	38.0412	36.0075	39.6648	40.1611	40.869	34.7122	36.5676	34.0349	0.3182	3.32352e-05	0.0219216	1.2468	stable	no	GO:0048646(anatomical structure formation involved in morphogenesis)|GO:0048870(cell motility)|GO:0016477(cell migration)|GO:0035239(tube morphogenesis)|GO:0030334(regulation of cell migration)|GO:0030684(preribosome)|GO:0043168(anion binding)|GO:0022603(regulation of anatomical structure morphogenesis)|GO:0040012(regulation of locomotion)|GO:0005539(glycosaminoglycan binding)|GO:0005488(binding)…	positive regulation of cell motility
100056191	SLC16A3	2239	5201	4701	9797	6448	847	1294	2005	1423	2899	39.849	83.9282	68.3396	148.872	97.2532	14.1483	22.5658	36.2497	29.4053	49.3109	1.7111	3.9013e-05	0.0249973	3.2741	up	yes	GO:0046943(carboxylic acid transmembrane transporter activity)|GO:0048870(cell motility)|GO:0016477(cell migration)|GO:0031967(organelle envelope)|GO:0043436(oxoacid metabolic process)|GO:0008514(organic anion transmembrane transporter activity)|GO:0043226(organelle)|GO:0043227(membrane-bounded organelle)|GO:0002376(immune system process)|GO:0035879(plasma membrane lactate transport)|GO:0071944(c…	carboxylic acid transmembrane transport
100051161	RABGGTA	917	780	766	748	770	463	401	443	454	598	17.3198	13.3575	11.8174	12.0624	12.3248	8.20751	7.42115	8.49971	9.95604	10.7946	0.7388	4.22577e-05	0.0263242	1.6688	stable	no	GO:0044085(cellular component biogenesis)|GO:0007601(visual perception)|GO:0140096(catalytic activity, acting on a protein)|GO:0043227(membrane-bounded organelle)|GO:0043226(organelle)|GO:0022607(cellular component assembly)|GO:0071944(cell periphery)|GO:0031974(membrane-enclosed lumen)|GO:1901564(organonitrogen compound metabolic process)|GO:0051020(GTPase binding)|GO:0031981(nuclear lumen)|GO:0…	transferase complex
100056579	RAB40B	542	545	754	593	581	508	503	256	282	267	15.5453	14.1727	17.664	14.5215	14.1219	13.6748	14.1358	7.45875	9.39088	7.31884	0.7795	5.47741e-05	0.0323254	1.7166	stable	no	GO:0072657(protein localization to membrane)|GO:0031967(organelle envelope)|GO:0072659(protein localization to plasma membrane)|GO:0030141(secretory granule)|GO:0043227(membrane-bounded organelle)|GO:0043226(organelle)|GO:0071944(cell periphery)|GO:0070382(exocytic vesicle)|GO:1990778(protein localization to cell periphery)|GO:0043231(intracellular membrane-bounded organelle)|GO:0051234(establish…	protein localization to cell periphery
100067766	UBE2E3	2486	1392	2474	2077	1408	683	1059	787	1010	1048	66.6625	33.8437	54.1875	47.5526	31.9962	17.1893	27.8247	21.4379	31.4455	26.8579	1.088	6.1359e-05	0.0344009	2.1257	up	yes	GO:0043227(membrane-bounded organelle)|GO:0043226(organelle)|GO:0031974(membrane-enclosed lumen)|GO:1901564(organonitrogen compound metabolic process)|GO:0010876(lipid localization)|GO:0016567(protein ubiquitination)|GO:0019787(ubiquitin-like protein transferase activity)|GO:0031981(nuclear lumen)|GO:0043170(macromolecule metabolic process)|GO:0065008(regulation of biological quality)|GO:0043231(…	organonitrogen compound metabolic process
100054527	EPHA3	134	93	68	111	202	233	249	240	222	272	1.16785	0.734889	0.484071	0.825964	1.49193	1.90587	2.12635	2.1248	2.24642	2.26559	-1.026	6.9207e-05	0.0353369	0.4911	down	yes	GO:0032886(regulation of microtubule-based process)|GO:0048870(cell motility)|GO:0016477(cell migration)|GO:0009605(response to external stimulus)|GO:0002237(response to molecule of bacterial origin)|GO:0048583(regulation of response to stimulus)|GO:0071229(cellular response to acid chemical)|GO:0019904(protein domain specific binding)|GO:0002376(immune system process)|GO:0010810(regulation of ce…	regulation of cell motility
100147058	IRX1	3	10	12	1	3	19	12	3	446	357	0.0808768	0.244433	0.264243	0.0230176	0.0685393	0.480743	0.316984	0.0821581	13.9603	9.19819	-5.0467	7.03136e-05	0.0353369	0.0303	down	yes	GO:0031328(positive regulation of cellular biosynthetic process)|GO:0019219(regulation of nucleobase-containing compound metabolic process)|GO:0048646(anatomical structure formation involved in morphogenesis)|GO:0010468(regulation of gene expression)|GO:0048583(regulation of response to stimulus)|GO:0007379(segment specification)|GO:0035239(tube morphogenesis)|GO:0001656(metanephros development)|…	regulation of RNA biosynthetic process
100066095	NAPA	2456	2533	2744	2345	2393	2040	1853	1643	1609	1971	73.2407	68.4884	66.8386	59.7068	60.4759	57.0967	54.1443	49.7724	55.7106	56.1748	0.4562	7.0687e-05	0.0353369	1.3719	stable	no	GO:0006886(intracellular protein transport)|GO:0032386(regulation of intracellular transport)|GO:0044306(neuron projection terminus)|GO:0022607(cellular component assembly)|GO:0032940(secretion by cell)|GO:0035239(tube morphogenesis)|GO:1903305(regulation of regulated secretory pathway)|GO:0050790(regulation of catalytic activity)|GO:0065003(protein-containing complex assembly)|GO:0048592(eye mor…	regulation of synaptic vesicle exocytosis
100057715	PEBP4	4066	3953	6302	5599	2782	1175	2126	1494	2567	1791	181.395	159.898	229.644	213.268	105.179	49.1986	92.934	67.7072	132.966	76.3633	1.2826	7.0907e-05	0.0353369	2.4328	up	yes
100629281	BOLL	179	141	139	85	137	61	98	60	67	70	1.39209	0.994237	0.882972	0.564403	0.90292	0.445246	0.74678	0.474014	0.604986	0.520286	0.9251	7.99369e-05	0.0366652	1.8988	stable	no	GO:0031328(positive regulation of cellular biosynthetic process)|GO:0019219(regulation of nucleobase-containing compound metabolic process)|GO:0010468(regulation of gene expression)|GO:0051171(regulation of nitrogen compound metabolic process)|GO:1903311(regulation of mRNA metabolic process)|GO:0051247(positive regulation of protein metabolic process)|GO:0051252(regulation of RNA metabolic proces…	regulation of mRNA metabolic process
100071913	DPYSL3	929	787	606	539	993	1976	1233	1804	1616	821	8.21323	6.30857	4.37613	4.06859	7.43984	16.3962	10.6811	16.2017	16.5881	6.93702	-0.9656	8.01122e-05	0.0366652	0.512	stable	no	GO:1901576(organic substance biosynthetic process)|GO:0048583(regulation of response to stimulus)|GO:0019904(protein domain specific binding)|GO:0048678(response to axon injury)|GO:0018130(heterocycle biosynthetic process)|GO:0005615(extracellular space)|GO:0022607(cellular component assembly)|GO:0050896(response to stimulus)|GO:0030334(regulation of cell migration)|GO:1901564(organonitrogen comp…	negative regulation of cell motility
111774423	LOC111774423	81	69	82	56	85	25	20	23	23	57	0.840221	0.648956	0.694771	0.495968	0.747211	0.243392	0.203279	0.242361	0.277009	0.565086	1.3085	7.98048e-05	0.0366652	2.4769	up	yes	GO:0048646(anatomical structure formation involved in morphogenesis)|GO:0010035(response to inorganic substance)|GO:0036126(sperm flagellum)|GO:0009605(response to external stimulus)|GO:0036293(response to decreased oxygen levels)|GO:1901576(organic substance biosynthetic process)|GO:0016053(organic acid biosynthetic process)|GO:0018130(heterocycle biosynthetic process)|GO:0050896(response to sti…	response to oxygen-containing compound
100064038	TSPAN8	792	682	538	403	345	316	316	211	302	256	15.3747	12.0039	8.53067	6.6795	5.67566	5.75739	6.01066	4.16093	6.80685	4.74956	0.9774	7.63166e-05	0.0366652	1.969	stable	no	GO:0000003(reproduction)|GO:0010468(regulation of gene expression)|GO:0023052(signaling)|GO:0048583(regulation of response to stimulus)|GO:0071944(cell periphery)|GO:0050896(response to stimulus)|GO:0007276(gamete generation)|GO:0009986(cell surface)|GO:0048232(male gamete generation)|GO:1900046(regulation of hemostasis)|GO:0048609(multicellular organismal reproductive process)|GO:0019953(sexual …	regulation of response to wounding
100068535	KIF24	26	29	37	15	46	104	139	71	40	48	0.208159	0.210512	0.24196	0.102535	0.312101	0.78147	1.09041	0.57744	0.371826	0.367278	-1.3545	8.91791e-05	0.0392143	0.3911	down	yes	GO:0030030(cell projection organization)|GO:0016818(hydrolase activity, acting on acid anhydrides, in phosphorus-containing anhydrides)|GO:0000226(microtubule cytoskeleton organization)|GO:0044085(cellular component biogenesis)|GO:0031109(microtubule polymerization or depolymerization)|GO:0030031(cell projection assembly)|GO:0005856(cytoskeleton)|GO:0043226(organelle)|GO:0022607(cellular componen…	organelle localization by membrane tethering
111774152	FSTL3	48	63	89	57	67	134	110	102	112	107	1.20128	1.42955	1.81933	1.21796	1.42099	3.14748	2.69742	2.59315	3.25445	2.55927	-0.7991	9.13771e-05	0.0394081	0.5747	stable	no	GO:0031328(positive regulation of cellular biosynthetic process)|GO:0010035(response to inorganic substance)|GO:0019219(regulation of nucleobase-containing compound metabolic process)|GO:0010468(regulation of gene expression)|GO:0048583(regulation of response to stimulus)|GO:0044306(neuron projection terminus)|GO:0005615(extracellular space)|GO:0002376(immune system process)|GO:0050896(response t…	regulation of RNA biosynthetic process
106782087	ISLR2	69	74	32	50	89	208	179	164	73	88	0.528924	0.51432	0.200361	0.327244	0.578162	1.49646	1.34447	1.27707	0.649717	0.6447	-1.147	9.50799e-05	0.0397989	0.4516	down	yes	GO:0061387(regulation of extent of cell growth)|GO:0050793(regulation of developmental process)|GO:0007399(nervous system development)|GO:0045666(positive regulation of neuron differentiation)|GO:0007275(multicellular organism development)|GO:0045773(positive regulation of axon extension)|GO:0120035(regulation of plasma membrane bounded cell projection organization)|GO:0030307(positive regulation…	regulation of multicellular organismal development
100071517	MYOM3	4873	6806	4727	5445	10116	12638	9755	15268	8321	11802	42.5877	53.9308	33.7436	40.6296	74.9224	103.663	83.5349	135.549	84.4345	98.5766	-0.8746	9.58326e-05	0.0397989	0.5454	stable	no	GO:0030017(sarcomere)|GO:0044085(cellular component biogenesis)|GO:0048646(anatomical structure formation involved in morphogenesis)|GO:0016459(myosin complex)|GO:0005856(cytoskeleton)|GO:0042803(protein homodimerization activity)|GO:0022607(cellular component assembly)|GO:0043226(organelle)|GO:0051371(muscle alpha-actinin binding)|GO:0071688(striated muscle myosin thick filament assembly)|GO:005…	supramolecular fiber
100061874	PPP3R1	4243	3943	3999	3423	4463	2080	2787	1960	2371	3024	63.7953	53.7527	49.1118	43.942	56.8667	29.3519	41.0588	29.9363	41.3908	43.4539	0.6935	0.00010443	0.0418204	1.6172	stable	no	GO:0006886(intracellular protein transport)|GO:0019219(regulation of nucleobase-containing compound metabolic process)|GO:0031328(positive regulation of cellular biosynthetic process)|GO:0048646(anatomical structure formation involved in morphogenesis)|GO:0010468(regulation of gene expression)|GO:0048583(regulation of response to stimulus)|GO:0019904(protein domain specific binding)|GO:0035239(tu…	regulation of RNA biosynthetic process
100055446	SP6	2	7	1	1	1	8	143	4	38	2	0.0270605	0.085874	0.0110516	0.0115522	0.0114663	0.10159	1.89581	0.0549785	0.596962	0.0258623	-4.0144	0.000104099	0.0418204	0.0619	down	yes	GO:0019219(regulation of nucleobase-containing compound metabolic process)|GO:0009058(biosynthetic process)|GO:0050793(regulation of developmental process)|GO:0010468(regulation of gene expression)|GO:1901576(organic substance biosynthetic process)|GO:0018130(heterocycle biosynthetic process)|GO:0043226(organelle)|GO:0043227(membrane-bounded organelle)|GO:0051171(regulation of nitrogen compound m…	regulation of RNA biosynthetic process
100057374	THAP6	1707	1615	1480	1477	2027	1057	1166	1053	984	1306	29.6665	25.4486	21.0094	21.9165	29.854	17.2411	19.8557	18.5904	19.8557	21.6924	0.5612	0.000116685	0.0459085	1.4755	stable	no	GO:0019219(regulation of nucleobase-containing compound metabolic process)|GO:0010468(regulation of gene expression)|GO:0005856(cytoskeleton)|GO:0043226(organelle)|GO:0051171(regulation of nitrogen compound metabolic process)|GO:0051252(regulation of RNA metabolic process)|GO:0031323(regulation of cellular metabolic process)|GO:0031326(regulation of cellular biosynthetic process)|GO:0043228(non-m…	regulation of RNA biosynthetic process
100630477	BAALC	46	177	68	71	127	25	33	20	33	53	0.689156	2.40431	0.832123	0.908187	1.61242	0.351525	0.484426	0.30438	0.574025	0.758869	1.5229	0.000128087	0.0495255	2.8736	up	yes	GO:0043231(intracellular membrane-bounded organelle)|GO:0005634(nucleus)|GO:0005829(cytosol)|GO:0005737(cytoplasm)|GO:0005575(cellular_component)|GO:0043226(organelle)|GO:0043227(membrane-bounded organelle)|GO:0043229(intracellular organelle)|GO:0005622(intracellular anatomical structure)	intracellular membrane-bounded organelle
100073290	ENC1	37	46	42	24	38	113	57	68	54	63	0.388291	0.437694	0.360018	0.215042	0.337952	1.11299	0.586116	0.724921	0.657971	0.631869	-0.9016	0.000134011	0.0500887	0.5353	stable	no	GO:0010468(regulation of gene expression)|GO:0051171(regulation of nitrogen compound metabolic process)|GO:0031974(membrane-enclosed lumen)|GO:1901564(organonitrogen compound metabolic process)|GO:0045597(positive regulation of cell differentiation)|GO:0000228(nuclear chromosome)|GO:0051248(negative regulation of protein metabolic process)|GO:0010499(proteasomal ubiquitin-independent protein cata…	regulation of multicellular organismal development
102148273	PDPN	107	115	94	79	159	248	207	148	190	138	2.26422	2.20643	1.62473	1.42731	2.85133	4.92542	4.29199	3.18144	4.66816	2.79091	-0.7488	0.000132759	0.0500887	0.5951	stable	no	GO:0048646(anatomical structure formation involved in morphogenesis)|GO:0048870(cell motility)|GO:0016477(cell migration)|GO:0048583(regulation of response to stimulus)|GO:0097197(tetraspanin-enriched microdomain)|GO:0030048(actin filament-based movement)|GO:0006690(icosanoid metabolic process)|GO:0010543(regulation of platelet activation)|GO:0002376(immune system process)|GO:0010810(regulation o…	regulation of lamellipodium morphogenesis
100050178	RUNDC3B	62	95	116	83	64	26	37	30	47	41	0.931082	1.29353	1.4229	1.06422	0.814502	0.36646	0.544442	0.457661	0.819505	0.588452	1.188	0.000138344	0.0508605	2.2783	up	yes
100062320	CLK3	1013	1045	979	917	1051	1100	900	782	635	768	24.4748	22.892	19.3202	18.9163	21.5193	24.9436	21.3062	19.193	17.8131	17.7338	0.2792	0.00014441	0.0522345	1.2135	stable	no	GO:0018108(peptidyl-tyrosine phosphorylation)|GO:0019219(regulation of nucleobase-containing compound metabolic process)|GO:0010468(regulation of gene expression)|GO:0030141(secretory granule)|GO:0045111(intermediate filament cytoskeleton)|GO:0043227(membrane-bounded organelle)|GO:0005856(cytoskeleton)|GO:0016604(nuclear body)|GO:0043226(organelle)|GO:0051171(regulation of nitrogen compound metab…	organonitrogen compound metabolic process
100070601	SUSD4	900	833	648	645	527	635	519	364	266	425	13.7833	11.5668	8.10597	8.43388	6.8397	9.12728	7.7881	5.6629	4.72988	6.22058	0.7331	0.000151252	0.0529997	1.6622	stable	no	GO:0070613(regulation of protein processing)|GO:0010468(regulation of gene expression)|GO:0048583(regulation of response to stimulus)|GO:0007275(multicellular organism development)|GO:0002921(negative regulation of humoral immune response)|GO:0045824(negative regulation of innate immune response)|GO:0050777(negative regulation of immune response)|GO:0010629(negative regulation of gene expression)…	regulation of protein activation cascade
100147216	IRX5	1	1	5	3	1	10	1	5	83	44	0.00362315	0.00328506	0.014797	0.00928035	0.00307045	0.034005	0.00355009	0.0184027	0.349158	0.15236	-3.8427	0.000160066	0.0543886	0.0697	down	yes	GO:0019219(regulation of nucleobase-containing compound metabolic process)|GO:0010468(regulation of gene expression)|GO:0051171(regulation of nitrogen compound metabolic process)|GO:0051252(regulation of RNA metabolic process)|GO:0048592(eye morphogenesis)|GO:0060041(retina development in camera-type eye)|GO:0140110(transcription regulator activity)|GO:0045137(development of primary sexual charac…	regulation of RNA biosynthetic process
100053658	TSPAN5	52	67	42	43	52	150	115	95	76	53	0.675227	0.788822	0.445466	0.476729	0.572223	1.82808	1.46318	1.25313	1.14582	0.657739	-0.9001	0.00015965	0.0543886	0.5359	stable	no	GO:0048870(cell motility)|GO:0045995(regulation of embryonic development)|GO:0016477(cell migration)|GO:0048583(regulation of response to stimulus)|GO:0050896(response to stimulus)|GO:1901564(organonitrogen compound metabolic process)|GO:0022603(regulation of anatomical structure morphogenesis)|GO:2000243(positive regulation of reproductive process)|GO:0048609(multicellular organismal reproductiv…	regulation of mesoderm development
100055800	PMEPA1	95	110	102	132	200	342	255	154	185	232	0.843896	0.885963	0.74009	1.00114	1.5056	2.85133	2.21952	1.38967	1.90807	1.96963	-0.8452	0.000168694	0.0564647	0.5566	stable	no	GO:0048545(response to steroid hormone)|GO:0048583(regulation of response to stimulus)|GO:0031333(negative regulation of protein-containing complex assembly)|GO:0019904(protein domain specific binding)|GO:0050896(response to stimulus)|GO:0051171(regulation of nitrogen compound metabolic process)|GO:0014070(response to organic cyclic compound)|GO:0000139(Golgi membrane)|GO:0007154(cell communicati…	negative regulation of cellular response to transforming growth factor beta stimulus
111774132	LOC111774132	19	23	25	10	40	72	71	33	37	80	0.53398	0.58608	0.573892	0.239954	0.95268	1.89916	1.95516	0.942132	1.20734	2.14878	-1.321	0.00017609	0.0580736	0.4002	down	yes
100050965	FBXO48	71	82	72	83	97	32	41	42	50	46	2.01341	2.10836	1.66772	2.00959	2.3311	0.851686	1.13923	1.2099	1.64627	1.2467	0.913	0.000188845	0.0607042	1.8829	stable	no
100058492	UBXN10	8	25	10	43	28	28	120	52	314	64	0.0842185	0.238625	0.0859877	0.386494	0.249799	0.276651	1.2378	0.556093	3.83799	0.643915	-2.4666	0.000189481	0.0607042	0.1809	down	yes	GO:0030030(cell projection organization)|GO:0044085(cellular component biogenesis)|GO:0048513(animal organ development)|GO:0030031(cell projection assembly)|GO:0043226(organelle)|GO:0007275(multicellular organism development)|GO:0022607(cellular component assembly)|GO:0061371(determination of heart left/right asymmetry)|GO:0072359(circulatory system development)|GO:0009855(determination of bilate…	plasma membrane bounded cell projection organization
100068418	NPR3	105	206	49	145	158	397	196	240	294	832	0.740322	1.31691	0.282193	0.872884	0.94407	2.62711	1.35407	1.71897	2.40678	5.60642	-1.5977	0.00020366	0.0634343	0.3304	down	yes	GO:0002158(osteoclast proliferation)|GO:0017046(peptide hormone binding)|GO:0050896(response to stimulus)|GO:0043168(anion binding)|GO:0050790(regulation of catalytic activity)|GO:0032770(positive regulation of monooxygenase activity)|GO:0042802(identical protein binding)|GO:0007154(cell communication)|GO:0001653(peptide receptor activity)|GO:0044092(negative regulation of molecular function)|GO:…	cell periphery
100034095	PRKAB2	8036	9374	11256	7703	10585	5527	5460	5433	4629	7811	66.6069	70.4469	76.2048	54.5125	74.3508	42.9957	44.343	45.7452	44.5475	61.8753	0.6873	0.000215151	0.0660956	1.6103	stable	no	GO:0061245(establishment or maintenance of bipolar cell polarity)|GO:0062012(regulation of small molecule metabolic process)|GO:0050896(response to stimulus)|GO:0042304(regulation of fatty acid biosynthetic process)|GO:0031974(membrane-enclosed lumen)|GO:1901564(organonitrogen compound metabolic process)|GO:0098590(plasma membrane region)|GO:0016236(macroautophagy)|GO:0004672(protein kinase activ…	transferase complex
100146790	MAZ	1696	1652	2171	2034	1644	1563	1205	1183	1187	1119	28.9549	25.572	30.2744	29.6486	23.7856	25.0445	20.1575	20.5167	23.5291	18.2582	0.5734	0.000222918	0.0664924	1.488	stable	no	GO:0031328(positive regulation of cellular biosynthetic process)|GO:0019219(regulation of nucleobase-containing compound metabolic process)|GO:1901576(organic substance biosynthetic process)|GO:0010468(regulation of gene expression)|GO:0018130(heterocycle biosynthetic process)|GO:0051171(regulation of nitrogen compound metabolic process)|GO:0051252(regulation of RNA metabolic process)|GO:0045935(…	regulation of RNA biosynthetic process
100055978	MICAL2	274	528	624	637	839	381	245	226	130	382	0.856734	1.49688	1.59367	1.70056	2.22317	1.11809	0.750611	0.717845	0.47195	1.14154	1.1211	0.000223288	0.0664924	2.1751	up	yes	GO:0031328(positive regulation of cellular biosynthetic process)|GO:0019219(regulation of nucleobase-containing compound metabolic process)|GO:0010468(regulation of gene expression)|GO:0006790(sulfur compound metabolic process)|GO:0004497(monooxygenase activity)|GO:0035239(tube morphogenesis)|GO:0016705(oxidoreductase activity, acting on paired donors, with incorporation or reduction of molecular…	regulation of RNA biosynthetic process
100063217	PAK1	3478	3841	3981	4943	2575	1963	1993	2072	2168	2292	62.5423	62.6248	58.473	75.8913	39.2408	33.13	35.116	37.8496	45.2649	39.3904	0.8411	0.000225338	0.0664924	1.7914	stable	no	GO:0048870(cell motility)|GO:0009605(response to external stimulus)|GO:0035239(tube morphogenesis)|GO:0012501(programmed cell death)|GO:0032868(response to insulin)|GO:0050896(response to stimulus)|GO:0014070(response to organic cyclic compound)|GO:0090087(regulation of peptide transport)|GO:0043168(anion binding)|GO:0033554(cellular response to stress)|GO:0045597(positive regulation of cell diff…	negative regulation of cardiac muscle cell differentiation
100033840	TNMD	1	2	1	0	2	121	6	2	10	1	0.0427902	0.0775946	0.0349513	0	0.0725253	4.85944	0.251564	0.0869361	0.496822	0.0408954	-4.3232	0.000233339	0.067088	0.05	down	yes	GO:0002064(epithelial cell development)|GO:0048646(anatomical structure formation involved in morphogenesis)|GO:0071773(cellular response to BMP stimulus)|GO:0050793(regulation of developmental process)|GO:0031967(organelle envelope)|GO:0008285(negative regulation of cell population proliferation)|GO:0043227(membrane-bounded organelle)|GO:0043226(organelle)|GO:0061448(connective tissue developmen…	regulation of multicellular organismal development
100053893	ZNF385B	56	87	55	41	192	193	575	165	151	203	0.144939	0.204162	0.116273	0.0906023	0.421129	0.468827	1.45821	0.433819	0.453767	0.502141	-1.5883	0.000233095	0.067088	0.3326	down	yes	GO:0097190(apoptotic signaling pathway)|GO:0023052(signaling)|GO:0043227(membrane-bounded organelle)|GO:0043226(organelle)|GO:0006915(apoptotic process)|GO:0072332(intrinsic apoptotic signaling pathway by p53 class mediator)|GO:0012501(programmed cell death)|GO:0050896(response to stimulus)|GO:0031974(membrane-enclosed lumen)|GO:0031981(nuclear lumen)|GO:0043228(non-membrane-bounded organelle)|GO…	heterocyclic compound binding
100061513	CPE	634	371	264	325	311	1248	887	513	803	506	12.5055	6.63504	4.25339	5.47334	5.19862	23.1038	17.1431	10.2791	18.3901	9.53879	-1.0176	0.000239825	0.06808	0.4939	down	yes	GO:0010035(response to inorganic substance)|GO:0003206(cardiac chamber morphogenesis)|GO:0048521(negative regulation of behavior)|GO:0048583(regulation of response to stimulus)|GO:0019904(protein domain specific binding)|GO:0005615(extracellular space)|GO:0032940(secretion by cell)|GO:0050896(response to stimulus)|GO:2000294(positive regulation of defecation)|GO:1901564(organonitrogen compound me…	positive regulation of response to drug
102149817	CD163	117	85	138	48	214	658	288	308	157	184	1.54034	1.01463	1.48399	0.539548	2.3876	8.13045	3.71516	4.11917	2.39988	2.31516	-1.3449	0.000259224	0.0693067	0.3937	down	yes	GO:0009897(external side of plasma membrane)|GO:0006898(receptor-mediated endocytosis)|GO:0043227(membrane-bounded organelle)|GO:0043226(organelle)|GO:0071944(cell periphery)|GO:0038024(cargo receptor activity)|GO:0009986(cell surface)|GO:0051234(establishment of localization)|GO:0012506(vesicle membrane)|GO:0008150(biological_process)|GO:0005737(cytoplasm)|GO:0031090(organelle membrane)|GO:00068…	import into cell
100065681	CNR1	0	0	0	0	0	41	4	0	9	2	0	0	0	0	0	0.260046	0.0264864	0	0.0706169	0.0129172	-5.749	0.000259599	0.0693067	0.0186	down	yes	GO:0032228(regulation of synaptic transmission, GABAergic)|GO:0045777(positive regulation of blood pressure)|GO:0050729(positive regulation of inflammatory response)|GO:0009605(response to external stimulus)|GO:0002237(response to molecule of bacterial origin)|GO:0048583(regulation of response to stimulus)|GO:0062012(regulation of small molecule metabolic process)|GO:0031620(regulation of fever g…	negative regulation of response to drug
100033858	COL12A1	343	283	442	209	593	4293	903	523	639	524	1.4863	1.11187	1.56442	0.773241	2.17762	17.4594	3.834	2.30218	3.21492	2.17007	-1.7297	0.000256993	0.0693067	0.3015	down	yes	GO:0048646(anatomical structure formation involved in morphogenesis)|GO:0005783(endoplasmic reticulum)|GO:0030198(extracellular matrix organization)|GO:0043227(membrane-bounded organelle)|GO:0043226(organelle)|GO:0007275(multicellular organism development)|GO:0001706(endoderm formation)|GO:0030199(collagen fibril organization)|GO:0031974(membrane-enclosed lumen)|GO:0001501(skeletal system develop…	supramolecular fiber organization
100063938	DNAJC5B	143	55	177	71	75	15	22	45	49	19	2.86219	0.998119	2.89371	1.21333	1.27215	0.28178	0.431458	0.914958	1.13872	0.363452	1.7315	0.000248981	0.0693067	3.3208	up	yes	GO:0030424(axon)|GO:0023052(signaling)|GO:0048583(regulation of response to stimulus)|GO:0006457(protein folding)|GO:0043227(membrane-bounded organelle)|GO:0043226(organelle)|GO:0043679(axon terminus)|GO:0032940(secretion by cell)|GO:0044306(neuron projection terminus)|GO:0051640(organelle localization)|GO:0070382(exocytic vesicle)|GO:0071944(cell periphery)|GO:0099537(trans-synaptic signaling)|G…	regulation of response to wounding
100072381	SLC16A10	304	263	361	229	251	205	230	189	108	148	5.78964	4.54142	5.6157	3.72366	4.05105	3.66428	4.29199	3.6565	2.38813	2.69383	0.708	0.000252101	0.0693067	1.6336	stable	no	GO:0046943(carboxylic acid transmembrane transporter activity)|GO:0043324(pigment metabolic process involved in developmental pigmentation)|GO:0009058(biosynthetic process)|GO:0048069(eye pigmentation)|GO:0006726(eye pigment biosynthetic process)|GO:0016323(basolateral plasma membrane)|GO:1901576(organic substance biosynthetic process)|GO:0008514(organic anion transmembrane transporter activity)|…	carboxylic acid transmembrane transport
100058287	SLC22A3	60	63	79	114	192	252	147	249	208	343	0.923105	0.878816	0.992763	1.49748	2.50332	3.63879	2.216	3.89158	3.71553	5.04342	-1.2695	0.000265159	0.0699583	0.4148	down	yes	GO:0009605(response to external stimulus)|GO:0015872(dopamine transport)|GO:0072488(ammonium transmembrane transport)|GO:0008514(organic anion transmembrane transporter activity)|GO:0051608(histamine transport)|GO:0071944(cell periphery)|GO:0001504(neurotransmitter uptake)|GO:0006812(monoatomic cation transport)|GO:0042221(response to chemical)|GO:0050896(response to stimulus)|GO:0008509(monoatom…	toxin transport
100146155	CYHR1	1173	1049	1159	1039	1015	1042	845	794	733	769	14.6854	11.9075	11.852	11.1061	10.7689	12.2437	10.3657	10.098	10.6549	9.20122	0.3931	0.000273192	0.0704206	1.3132	stable	no	GO:0070013(intracellular organelle lumen)|GO:0043231(intracellular membrane-bounded organelle)|GO:0005634(nucleus)|GO:0031967(organelle envelope)|GO:0005575(cellular_component)|GO:0005737(cytoplasm)|GO:0012505(endomembrane system)|GO:0031981(nuclear lumen)|GO:0043226(organelle)|GO:0043227(membrane-bounded organelle)|GO:0031974(membrane-enclosed lumen)|GO:0005635(nuclear envelope)|GO:0043229(intra…	intracellular organelle lumen
102148837	ZNF835	233	255	230	232	328	201	195	190	163	149	3.43343	3.40699	2.76834	2.91889	4.09602	2.77988	2.81553	2.84415	2.7888	2.09841	0.5078	0.000270443	0.0704206	1.4219	stable	no	GO:0019219(regulation of nucleobase-containing compound metabolic process)|GO:0010468(regulation of gene expression)|GO:0051171(regulation of nitrogen compound metabolic process)|GO:0051252(regulation of RNA metabolic process)|GO:0031323(regulation of cellular metabolic process)|GO:0031326(regulation of cellular biosynthetic process)|GO:2001141(regulation of RNA biosynthetic process)|GO:0000981(D…	regulation of RNA biosynthetic process
100071830	RYR3	17	36	24	32	34	2562	268	67	17	21	0.0552617	0.106105	0.0637244	0.0888143	0.0936635	7.81648	0.853619	0.221247	0.0641626	0.0652418	-4.0663	0.000279746	0.0712908	0.0597	down	yes	GO:0070977(bone maturation)|GO:0009605(response to external stimulus)|GO:0035239(tube morphogenesis)|GO:0010881(regulation of cardiac muscle contraction by regulation of the release of sequestered calcium ion)|GO:0012501(programmed cell death)|GO:0050896(response to stimulus)|GO:0014070(response to organic cyclic compound)|GO:0097050(type B pancreatic cell apoptotic process)|GO:0043168(anion bind…	ryanodine receptor complex
100052204	GPD1	20926	23196	27343	22954	20727	11448	14905	13638	10605	18545	627.012	630.174	669.198	587.226	526.31	321.941	437.598	415.114	368.942	531.065	0.7287	0.000319196	0.0804302	1.6572	stable	no	GO:0031328(positive regulation of cellular biosynthetic process)|GO:0004368(glycerol-3-phosphate dehydrogenase (quinone) activity)|GO:0007629(flight behavior)|GO:0019219(regulation of nucleobase-containing compound metabolic process)|GO:1901576(organic substance biosynthetic process)|GO:0062012(regulation of small molecule metabolic process)|GO:2001171(positive regulation of ATP biosynthetic proc…	positive regulation of ATP biosynthetic process
100050378	PACRG	1	0	2	0	5	34	54	9	2	5	0.0371059	0	0.0606166	0	0.157227	1.18407	1.96331	0.339243	0.0861648	0.177314	-3.5979	0.000335094	0.083498	0.0826	down	yes	GO:0000003(reproduction)|GO:0036126(sperm flagellum)|GO:0097729(9+2 motile cilium)|GO:0048487(beta-tubulin binding)|GO:0043227(membrane-bounded organelle)|GO:0043226(organelle)|GO:0050896(response to stimulus)|GO:0042221(response to chemical)|GO:0007276(gamete generation)|GO:0006986(response to unfolded protein)|GO:0048232(male gamete generation)|GO:0048515(spermatid differentiation)|GO:0033554(c…	plasma membrane bounded cell projection
100146912	TBX1	61	37	37	59	57	1156	346	124	72	52	0.77783	0.427774	0.385368	0.642339	0.61595	13.8347	4.32299	1.60621	1.06597	0.633708	-2.5803	0.000351223	0.0865554	0.1672	down	yes	GO:0031328(positive regulation of cellular biosynthetic process)|GO:0035904(aorta development)|GO:0048870(cell motility)|GO:0048752(semicircular canal morphogenesis)|GO:0018130(heterocycle biosynthetic process)|GO:0035239(tube morphogenesis)|GO:0061371(determination of heart left/right asymmetry)|GO:0012501(programmed cell death)|GO:0050896(response to stimulus)|GO:0051146(striated muscle cell di…	regulation of RNA biosynthetic process
100059218	EHF	0	0	1	1	0	14	15	14	2	1	0	0	0.00824488	0.00861831	0	0.132632	0.148358	0.143555	0.0234397	0.00964709	-4.4104	0.000362445	0.0883499	0.047	down	yes	GO:0031328(positive regulation of cellular biosynthetic process)|GO:0019219(regulation of nucleobase-containing compound metabolic process)|GO:1901576(organic substance biosynthetic process)|GO:0010468(regulation of gene expression)|GO:0018130(heterocycle biosynthetic process)|GO:0051171(regulation of nitrogen compound metabolic process)|GO:0031974(membrane-enclosed lumen)|GO:0051252(regulation o…	regulation of RNA biosynthetic process
100058296	PTP4A3	12273	15935	26645	27195	11184	8413	7038	10230	9922	6880	278.837	328.254	494.464	527.529	215.334	179.394	156.676	236.104	261.732	149.389	1.1363	0.00036766	0.0886576	2.1981	up	yes	GO:0048870(cell motility)|GO:0007219(Notch signaling pathway)|GO:0016477(cell migration)|GO:0019219(regulation of nucleobase-containing compound metabolic process)|GO:0010468(regulation of gene expression)|GO:0048583(regulation of response to stimulus)|GO:0050896(response to stimulus)|GO:0051171(regulation of nitrogen compound metabolic process)|GO:0043114(regulation of vascular permeability)|GO:…	regulation of RNA biosynthetic process
100066314	L2HGDH	1577	1594	1586	1889	1946	1455	1195	1160	1201	1227	14.3328	13.1355	11.7739	14.6585	14.9885	12.4114	10.6419	10.7099	12.6736	10.658	0.4641	0.000383702	0.0915415	1.3794	stable	no	GO:0031967(organelle envelope)|GO:0043436(oxoacid metabolic process)|GO:0043227(membrane-bounded organelle)|GO:0043226(organelle)|GO:0016491(oxidoreductase activity)|GO:0006082(organic acid metabolic process)|GO:1901564(organonitrogen compound metabolic process)|GO:0043170(macromolecule metabolic process)|GO:0043648(dicarboxylic acid metabolic process)|GO:0043231(intracellular membrane-bounded or…	organonitrogen compound metabolic process
100146180	RAB11B	2037	2407	2259	2018	1949	1893	1897	1516	1456	1496	63.9707	68.5368	57.9463	54.1089	51.8702	55.7953	58.3729	48.3633	53.0896	44.9007	0.3803	0.000403547	0.0943733	1.3016	stable	no	GO:0048870(cell motility)|GO:0045995(regulation of embryonic development)|GO:0009605(response to external stimulus)|GO:0044306(neuron projection terminus)|GO:0060281(regulation of oocyte development)|GO:0050896(response to stimulus)|GO:0045169(fusome)|GO:0042052(rhabdomere development)|GO:0090087(regulation of peptide transport)|GO:0034284(response to monosaccharide)|GO:0043168(anion binding)|GO:…	regulation of endocytic recycling
100062218	ST3GAL6	2609	2594	3961	3569	3364	2740	1638	2055	1268	2301	9.94665	8.96665	12.3346	11.6173	10.8686	9.80415	6.11885	7.95868	5.6128	8.38398	0.7199	0.000415778	0.0961262	1.6471	stable	no	GO:0009058(biosynthetic process)|GO:0030203(glycosaminoglycan metabolic process)|GO:1901576(organic substance biosynthetic process)|GO:0052798(beta-galactoside alpha-2,3-sialyltransferase activity)|GO:0006790(sulfur compound metabolic process)|GO:0018146(keratan sulfate biosynthetic process)|GO:0043227(membrane-bounded organelle)|GO:0043226(organelle)|GO:0043436(oxoacid metabolic process)|GO:0009…	organic substance biosynthetic process
100051765	TGFB3	217	241	195	116	196	321	265	399	345	301	3.22221	3.24466	2.36509	1.47065	2.46642	4.47359	3.85562	6.01858	5.948	4.27162	-0.7931	0.000429224	0.0982223	0.5771	stable	no	GO:0031328(positive regulation of cellular biosynthetic process)|GO:0060391(positive regulation of SMAD protein signal transduction)|GO:0050896(response to stimulus)|GO:0060364(frontal suture morphogenesis)|GO:0014070(response to organic cyclic compound)|GO:0048536(spleen development)|GO:0090087(regulation of peptide transport)|GO:0045597(positive regulation of cell differentiation)|GO:0043549(re…	regulation of RNA biosynthetic process
100056108	PANX2	130	155	102	192	237	286	350	222	260	314	2.14583	2.31975	1.37522	2.70589	3.31525	4.43072	5.66074	3.72247	4.9829	4.9535	-0.8171	0.000451572	0.10127	0.5676	stable	no	GO:0044085(cellular component biogenesis)|GO:0023052(signaling)|GO:0022607(cellular component assembly)|GO:0071944(cell periphery)|GO:0006812(monoatomic cation transport)|GO:0050896(response to stimulus)|GO:0015267(channel activity)|GO:0055085(transmembrane transport)|GO:0065003(protein-containing complex assembly)|GO:0022803(passive transmembrane transporter activity)|GO:0051234(establishment of…	cell periphery
100049947	FHL2	59	66	103	109	42	113	282	243	390	88	1.5712	1.59361	2.24045	2.47835	0.947861	2.82433	7.35838	6.57374	12.0587	2.23972	-1.6005	0.000478967	0.105049	0.3298	down	yes	GO:0031328(positive regulation of cellular biosynthetic process)|GO:0019219(regulation of nucleobase-containing compound metabolic process)|GO:0048545(response to steroid hormone)|GO:0003206(cardiac chamber morphogenesis)|GO:0010468(regulation of gene expression)|GO:0048583(regulation of response to stimulus)|GO:0048646(anatomical structure formation involved in morphogenesis)|GO:0019904(protein …	regulation of RNA biosynthetic process
100054436	GRSF1	3636	3494	3230	3468	4006	3083	2798	2303	2549	2887	46.8269	40.7993	33.9776	38.1336	43.7219	37.2651	35.308	30.1295	38.1153	35.5345	0.3879	0.000482476	0.105049	1.3085	stable	no	GO:0043227(membrane-bounded organelle)|GO:0031124(mRNA 3'-end processing)|GO:0007275(multicellular organism development)|GO:0043226(organelle)|GO:0006396(RNA processing)|GO:0031974(membrane-enclosed lumen)|GO:0090304(nucleic acid metabolic process)|GO:0009295(nucleoid)|GO:0043170(macromolecule metabolic process)|GO:0043228(non-membrane-bounded organelle)|GO:0003676(nucleic acid binding)|GO:004323…	ribonucleoprotein complex
100033879	BGN	842	714	783	648	1168	3247	1297	1194	913	1264	17.4001	13.3781	13.2166	11.4333	20.4549	62.9765	26.2623	25.0652	21.9062	24.9642	-0.8608	0.000488481	0.105257	0.5506	stable	no	GO:1901576(organic substance biosynthetic process)|GO:0048583(regulation of response to stimulus)|GO:0006790(sulfur compound metabolic process)|GO:0016053(organic acid biosynthetic process)|GO:0050896(response to stimulus)|GO:0006029(proteoglycan metabolic process)|GO:0051171(regulation of nitrogen compound metabolic process)|GO:0031974(membrane-enclosed lumen)|GO:1901564(organonitrogen compound …	negative regulation of receptor signaling pathway via STAT
100051955	SPG7	2287	2532	1953	1830	2306	2320	1950	1594	1394	1705	34.5825	34.7145	24.1219	23.6264	29.5505	32.9257	28.892	24.4853	24.4743	24.6403	0.2989	0.000492821	0.105257	1.2302	stable	no	GO:0008089(anterograde axonal transport)|GO:0012501(programmed cell death)|GO:1901564(organonitrogen compound metabolic process)|GO:0098800(inner mitochondrial membrane protein complex)|GO:0034220(monoatomic ion transmembrane transport)|GO:1902494(catalytic complex)|GO:0098655(monoatomic cation transmembrane transport)|GO:0007155(cell adhesion)|GO:0005740(mitochondrial envelope)|GO:0016043(cellul…	positive regulation of membrane permeability
100070896	BMT2	932	938	756	647	861	498	740	420	515	531	11.9205	10.8778	7.89804	7.06545	9.33249	5.97812	9.27393	5.45701	7.64792	6.49089	0.6031	0.000515152	0.105989	1.5189	stable	no	GO:0001510(RNA methylation)|GO:0032007(negative regulation of TOR signaling)|GO:0008168(methyltransferase activity)|GO:0009605(response to external stimulus)|GO:0048583(regulation of response to stimulus)|GO:1904047(S-adenosyl-L-methionine binding)|GO:0050896(response to stimulus)|GO:0031974(membrane-enclosed lumen)|GO:1902532(negative regulation of intracellular signal transduction)|GO:0031669(c…	response to amino acid starvation
100073021	HINT3	1022	797	890	882	922	630	686	570	645	610	15.8301	11.1931	11.2601	11.6643	12.1026	9.15863	10.4114	8.9688	11.5998	9.03013	0.5164	0.00051338	0.105989	1.4304	stable	no
100058356	PDLIM7	10882	9877	20535	12110	12965	4206	5326	5220	5197	10585	251.554	207.017	387.736	239.014	253.987	91.2533	120.636	122.58	139.487	233.854	1.093	0.000502322	0.105989	2.1332	up	yes	GO:0019219(regulation of nucleobase-containing compound metabolic process)|GO:0009605(response to external stimulus)|GO:0010468(regulation of gene expression)|GO:0050896(response to stimulus)|GO:0051171(regulation of nitrogen compound metabolic process)|GO:0051252(regulation of RNA metabolic process)|GO:0045597(positive regulation of cell differentiation)|GO:0044092(negative regulation of molecul…	regulation of RNA biosynthetic process
100147448	TMEM134	674	611	1135	1006	620	497	568	503	353	412	29.1883	23.991	40.148	37.1967	22.754	20.2005	24.1019	22.1281	17.7493	17.0521	0.8276	0.000506428	0.105989	1.7747	stable	no
100066121	ALDOA	367194	336736	942202	805161	385490	147860	153629	230191	263635	307841	9595.6	7978.55	20111.3	17964.6	8537	3626.47	3933.72	6110.71	7999.02	7688.37	1.3374	0.000535254	0.108928	2.5269	up	yes	GO:0031983(vesicle lumen)|GO:0036126(sperm flagellum)|GO:1901576(organic substance biosynthetic process)|GO:0009605(response to external stimulus)|GO:0002237(response to molecule of bacterial origin)|GO:0036293(response to decreased oxygen levels)|GO:0007339(binding of sperm to zona pellucida)|GO:0009435(NAD biosynthetic process)|GO:0016053(organic acid biosynthetic process)|GO:0016830(carbon-car…	positive regulation of cell motility
102149129	LRFN4	348	211	282	248	311	154	67	113	148	198	3.28827	1.80771	2.17649	2.00077	2.49037	1.36573	0.620321	1.08466	1.62371	1.78807	1.0175	0.000539151	0.108928	2.0244	up	yes	GO:0030030(cell projection organization)|GO:0048667(cell morphogenesis involved in neuron differentiation)|GO:0007399(nervous system development)|GO:0005615(extracellular space)|GO:0007275(multicellular organism development)|GO:0071944(cell periphery)|GO:0031175(neuron projection development)|GO:0009986(cell surface)|GO:0009653(anatomical structure morphogenesis)|GO:0032502(developmental process)…	plasma membrane bounded cell projection morphogenesis
100055681	THEM4	45	25	35	23	41	123	66	41	80	51	1.85605	0.934923	1.17914	0.809959	1.4331	4.76146	2.66732	1.71786	3.83112	2.01039	-1.0696	0.000587096	0.115729	0.4764	down	yes	GO:0048583(regulation of response to stimulus)|GO:0006790(sulfur compound metabolic process)|GO:1902108(regulation of mitochondrial membrane permeability involved in apoptotic process)|GO:0006915(apoptotic process)|GO:0012501(programmed cell death)|GO:0050896(response to stimulus)|GO:0031974(membrane-enclosed lumen)|GO:1901564(organonitrogen compound metabolic process)|GO:1902532(negative regulat…	negative regulation of intracellular signal transduction
100050040	PHKB	9321	10274	9720	8651	10351	4775	5430	5128	6588	7283	95.2337	95.1756	81.1173	75.4661	89.6244	45.7887	54.3603	53.2234	78.1518	71.1164	0.687	0.000612515	0.119446	1.6099	stable	no	GO:0004689(phosphorylase kinase activity)|GO:1901564(organonitrogen compound metabolic process)|GO:1902554(serine/threonine protein kinase complex)|GO:0043170(macromolecule metabolic process)|GO:0004683(calmodulin-dependent protein kinase activity)|GO:0004672(protein kinase activity)|GO:0032991(protein-containing complex)|GO:0003824(catalytic activity)|GO:0008150(biological_process)|GO:0005737(cy…	transferase complex
111772474	FNDC10	6	21	12	8	10	38	59	16	24	25	0.141762	0.44987	0.231585	0.161383	0.200228	0.842656	1.36589	0.384022	0.658383	0.564522	-1.4784	0.00064171	0.12406	0.3589	down	yes
100063142	ARMT1	481	462	413	438	494	374	368	236	323	340	9.23051	8.03859	6.47365	7.17648	8.03384	6.7361	6.91961	4.60065	7.19681	6.23577	0.4823	0.000651265	0.124831	1.397	stable	no	GO:0008168(methyltransferase activity)|GO:0010340(carboxyl-O-methyltransferase activity)|GO:0048583(regulation of response to stimulus)|GO:0008757(S-adenosylmethionine-dependent methyltransferase activity)|GO:0043414(macromolecule methylation)|GO:0006479(protein methylation)|GO:1901564(organonitrogen compound metabolic process)|GO:0043170(macromolecule metabolic process)|GO:0051998(protein carbox…	organonitrogen compound metabolic process
100059451	NEK8	21	19	16	15	24	42	35	44	27	33	0.365851	0.300121	0.22768	0.223118	0.354334	0.686739	0.597457	0.77869	0.546143	0.549453	-0.9262	0.000694167	0.131927	0.5262	stable	no	GO:0035050(embryonic heart tube development)|GO:0003143(embryonic heart tube morphogenesis)|GO:0048513(animal organ development)|GO:0048646(anatomical structure formation involved in morphogenesis)|GO:0048583(regulation of response to stimulus)|GO:0035330(regulation of hippo signaling)|GO:0060993(kidney morphogenesis)|GO:0043226(organelle)|GO:0007275(multicellular organism development)|GO:0035239…	regulation of intracellular signal transduction
100052767	FBLN1	386	345	312	258	485	1929	656	575	612	324	5.84386	4.73576	3.85821	3.33495	6.22258	27.4095	9.73128	8.84315	10.7578	4.68801	-1.1153	0.000732769	0.138093	0.4616	down	yes	GO:0048870(cell motility)|GO:0016477(cell migration)|GO:0010468(regulation of gene expression)|GO:0048583(regulation of response to stimulus)|GO:0005615(extracellular space)|GO:0010810(regulation of cell-substrate adhesion)|GO:0050896(response to stimulus)|GO:0051171(regulation of nitrogen compound metabolic process)|GO:0030334(regulation of cell migration)|GO:0051247(positive regulation of prote…	negative regulation of stem cell proliferation
100052026	PGM2L1	1710	1582	1162	958	1014	819	1016	698	782	729	10.6446	8.92886	5.90822	5.0916	5.34916	4.78489	6.19696	4.41381	5.65192	4.33701	0.6639	0.000739449	0.138191	1.5844	stable	no	GO:1901576(organic substance biosynthetic process)|GO:0016053(organic acid biosynthetic process)|GO:0009435(NAD biosynthetic process)|GO:0018130(heterocycle biosynthetic process)|GO:1901564(organonitrogen compound metabolic process)|GO:0034655(nucleobase-containing compound catabolic process)|GO:0006753(nucleoside phosphate metabolic process)|GO:0009124(nucleoside monophosphate biosynthetic proce…	organic substance biosynthetic process
100061216	LOC100061216	7	7	9	8	8	50	35	12	8	22	0.212401	0.192582	0.223059	0.207256	0.205714	1.42392	1.04059	0.369885	0.281843	0.637989	-1.6067	0.000751364	0.139257	0.3283	down	yes	GO:0005575(cellular_component)|GO:0016020(membrane)	membrane
100053201	KY	1727	2089	841	1012	1219	713	605	236	937	463	9.68014	10.6166	3.85039	4.84314	5.7904	3.7509	3.32275	1.34378	6.09798	2.48028	1.1853	0.000780198	0.14225	2.2741	up	yes	GO:0030017(sarcomere)|GO:0048513(animal organ development)|GO:0005856(cytoskeleton)|GO:0007275(multicellular organism development)|GO:0043226(organelle)|GO:0043228(non-membrane-bounded organelle)|GO:0050808(synapse organization)|GO:0032502(developmental process)|GO:0008150(biological_process)|GO:0005737(cytoplasm)|GO:0048856(anatomical structure development)|GO:0031674(I band)|GO:0043229(intracel…	supramolecular fiber
100057250	TRHDE	8	21	17	10	21	2	10	3	2	3	0.0630846	0.150145	0.109497	0.0673272	0.140336	0.014802	0.0772657	0.0240315	0.0183114	0.0226092	1.9473	0.000774575	0.14225	3.8564	up	yes
100068479	RHOQ	3795	3919	4464	3914	5001	3925	3459	2709	2661	3556	26.5341	24.8442	25.4939	23.3652	29.6323	25.7566	23.6972	19.241	21.602	23.7621	0.3811	0.00079042	0.142951	1.3023	stable	no	GO:0031328(positive regulation of cellular biosynthetic process)|GO:0019219(regulation of nucleobase-containing compound metabolic process)|GO:0010468(regulation of gene expression)|GO:0048583(regulation of response to stimulus)|GO:0019904(protein domain specific binding)|GO:0046325(negative regulation of glucose import)|GO:0032868(response to insulin)|GO:0050896(response to stimulus)|GO:0051171(…	regulation of RNA biosynthetic process
100061710	LGI1	8	15	7	2	39	350	291	34	31	11	0.073668	0.125239	0.0526509	0.0157245	0.304347	3.02492	2.62564	0.318049	0.331442	0.0968084	-3.2199	0.000800902	0.143688	0.1073	down	yes	GO:0030030(cell projection organization)|GO:0044085(cellular component biogenesis)|GO:0048667(cell morphogenesis involved in neuron differentiation)|GO:0007411(axon guidance)|GO:0009605(response to external stimulus)|GO:0007399(nervous system development)|GO:0005615(extracellular space)|GO:0007275(multicellular organism development)|GO:0022607(cellular component assembly)|GO:0031175(neuron projec…	plasma membrane bounded cell projection morphogenesis
111767454	LOC111767454	19	40	42	29	38	77	144	126	32	47	0.118127	0.225482	0.213286	0.153939	0.200214	0.449305	0.877223	0.795777	0.230994	0.279269	-1.3149	0.000835813	0.145574	0.4019	down	yes	GO:0031328(positive regulation of cellular biosynthetic process)|GO:0019219(regulation of nucleobase-containing compound metabolic process)|GO:1901576(organic substance biosynthetic process)|GO:0021983(pituitary gland development)|GO:0010468(regulation of gene expression)|GO:0018130(heterocycle biosynthetic process)|GO:0050896(response to stimulus)|GO:0051171(regulation of nitrogen compound metab…	regulation of RNA biosynthetic process
100066550	RAMP1	705	505	1086	854	492	410	301	377	427	397	29.126	18.9165	36.6471	30.1235	17.2255	15.8976	12.1846	15.8219	20.4822	15.6752	0.9328	0.00083738	0.145574	1.909	stable	no	GO:0031328(positive regulation of cellular biosynthetic process)|GO:0048646(anatomical structure formation involved in morphogenesis)|GO:0005615(extracellular space)|GO:0035239(tube morphogenesis)|GO:0098797(plasma membrane protein complex)|GO:0017046(peptide hormone binding)|GO:0050896(response to stimulus)|GO:0051171(regulation of nitrogen compound metabolic process)|GO:0051247(positive regulat…	protein localization to cell periphery
102149805	USH1C	182	158	273	249	217	131	107	95	116	165	2.79752	2.20199	3.42754	3.26782	2.82668	1.88986	1.61153	1.48338	2.07022	2.42391	0.8172	0.000845756	0.145899	1.762	stable	no	GO:0050905(neuromuscular process)|GO:0060563(neuroepithelial cell differentiation)|GO:0042490(mechanoreceptor differentiation)|GO:0022607(cellular component assembly)|GO:0097733(photoreceptor cell cilium)|GO:0065003(protein-containing complex assembly)|GO:1904970(brush border assembly)|GO:0005929(cilium)|GO:0044839(cell cycle G2/M phase transition)|GO:0050953(sensory perception of light stimulus)…	brush border assembly
100050917	RNF166	1272	1326	2070	1863	1450	836	871	868	839	1238	34.2734	32.3945	45.5574	42.8588	33.1096	21.1414	22.9954	23.7584	26.2476	31.8803	0.774	0.000869297	0.148395	1.71	stable	no	GO:0061136(regulation of proteasomal protein catabolic process)|GO:2000058(regulation of ubiquitin-dependent protein catabolic process)|GO:2000060(positive regulation of ubiquitin-dependent protein catabolic process)|GO:0061659(ubiquitin-like protein ligase activity)|GO:0045732(positive regulation of protein catabolic process)|GO:0051171(regulation of nitrogen compound metabolic process)|GO:00512…	positive regulation of ubiquitin-dependent protein catabolic process
102150350	CX3CL1	538	522	543	424	543	964	743	720	442	644	7.34251	6.45937	6.05314	4.94066	6.28026	12.348	9.93583	9.98208	7.00393	8.4	-0.4216	0.000913201	0.152234	0.7466	stable	no	GO:0043410(positive regulation of MAPK cascade)|GO:0048646(anatomical structure formation involved in morphogenesis)|GO:0048870(cell motility)|GO:0016477(cell migration)|GO:0009605(response to external stimulus)|GO:0036293(response to decreased oxygen levels)|GO:0048583(regulation of response to stimulus)|GO:0050729(positive regulation of inflammatory response)|GO:0071346(cellular response to typ…	negative regulation of extrinsic apoptotic signaling pathway in absence of ligand
100146879	PPP1R3D	507	452	287	453	299	279	305	226	214	240	7.18871	5.81084	3.32387	5.48401	3.59277	3.71282	4.23737	3.2552	3.52301	3.25226	0.6789	0.000916419	0.152234	1.6009	stable	no	GO:0042578(phosphoric ester hydrolase activity)|GO:1901564(organonitrogen compound metabolic process)|GO:0043170(macromolecule metabolic process)|GO:0016788(hydrolase activity, acting on ester bonds)|GO:0003824(catalytic activity)|GO:0008150(biological_process)|GO:0016787(hydrolase activity)|GO:0004721(phosphoprotein phosphatase activity)|GO:0016311(dephosphorylation)|GO:0043412(macromolecule mod…	organonitrogen compound metabolic process
100053880	ABHD2	547	584	583	418	703	867	826	726	562	847	3.84164	3.71877	3.34439	2.50647	4.18408	5.71485	5.68411	5.17956	4.58272	5.68517	-0.4323	0.000949452	0.154293	0.7411	stable	no	GO:0036126(sperm flagellum)|GO:0048545(response to steroid hormone)|GO:0050896(response to stimulus)|GO:0014070(response to organic cyclic compound)|GO:0030334(regulation of cell migration)|GO:0048515(spermatid differentiation)|GO:0048609(multicellular organismal reproductive process)|GO:0009611(response to wounding)|GO:0007154(cell communication)|GO:0006638(neutral lipid metabolic process)|GO:00…	negative regulation of cell motility
100065683	MYL11	134972	100213	273895	192479	134936	48880	54613	89822	98655	72928	9220.35	6207.06	15282.9	11226.5	7811.73	3133.95	3655.56	6233.23	7824.93	4761.34	1.1556	0.000945976	0.154293	2.2278	up	yes	GO:0048513(animal organ development)|GO:0016459(myosin complex)|GO:0005856(cytoskeleton)|GO:0007275(multicellular organism development)|GO:0002376(immune system process)|GO:0043226(organelle)|GO:0050896(response to stimulus)|GO:0043228(non-membrane-bounded organelle)|GO:0032991(protein-containing complex)|GO:0005198(structural molecule activity)|GO:0003012(muscle system process)|GO:0015629(actin …	supramolecular fiber
100062094	TIMM8B	888	926	1258	1084	1122	757	827	805	530	754	80.7364	76.3353	93.4235	84.1478	86.45	64.5965	73.6742	74.3497	55.9487	65.5178	0.5344	0.000943049	0.154293	1.4483	stable	no	GO:0006886(intracellular protein transport)|GO:0072655(establishment of protein localization to mitochondrion)|GO:0072594(establishment of protein localization to organelle)|GO:0031967(organelle envelope)|GO:0070585(protein localization to mitochondrion)|GO:0043227(membrane-bounded organelle)|GO:0008270(zinc ion binding)|GO:0043226(organelle)|GO:1990351(transporter complex)|GO:0033365(protein loc…	transporter complex
100051565	DUSP6	365	505	486	322	438	1025	725	534	607	423	6.21878	7.8012	6.76344	4.68409	6.32415	16.3905	12.1033	9.2423	12.0077	6.88785	-0.6185	0.000978501	0.155	0.6514	stable	no	GO:0043410(positive regulation of MAPK cascade)|GO:0007219(Notch signaling pathway)|GO:0045995(regulation of embryonic development)|GO:0048583(regulation of response to stimulus)|GO:0051058(negative regulation of small GTPase mediated signal transduction)|GO:0002376(immune system process)|GO:0035239(tube morphogenesis)|GO:0001763(morphogenesis of a branching structure)|GO:0050896(response to stim…	negative regulation of reproductive process
100051959	PON3	2477	3517	2139	1944	1482	817	1867	949	1142	1234	39.1142	50.3545	27.5892	26.2097	19.8323	12.1084	28.8873	15.223	20.9378	18.6232	0.9282	0.000971747	0.155	1.903	stable	no	GO:0032929(negative regulation of superoxide anion generation)|GO:0006690(icosanoid metabolic process)|GO:0005615(extracellular space)|GO:0050896(response to stimulus)|GO:0006805(xenobiotic metabolic process)|GO:0042802(identical protein binding)|GO:0019372(lipoxygenase pathway)|GO:0070887(cellular response to chemical stimulus)|GO:0046700(heterocycle catabolic process)|GO:0005488(binding)|GO:001…	negative regulation of reactive oxygen species metabolic process
100050957	SEC23A	1089	1198	1167	980	1117	1042	933	827	841	813	12.8288	12.7959	11.2292	9.8569	11.1513	11.5208	10.7694	9.89667	11.503	9.15333	0.32	0.000962944	0.155	1.2483	stable	no	GO:0006886(intracellular protein transport)|GO:0032386(regulation of intracellular transport)|GO:0048646(anatomical structure formation involved in morphogenesis)|GO:0048814(regulation of dendrite morphogenesis)|GO:0002376(immune system process)|GO:0022607(cellular component assembly)|GO:0035239(tube morphogenesis)|GO:0019884(antigen processing and presentation of exogenous antigen)|GO:0002474(an…	regulation of multicellular organismal development
100067330	TPM1	107957	74787	159196	138809	72398	21110	29276	45306	63732	58166	1591.76	999.795	1917.25	1747.44	904.627	292.127	422.953	678.593	1091.04	819.648	1.2878	0.000981447	0.155	2.4415	up	yes	GO:0045777(positive regulation of blood pressure)|GO:0048646(anatomical structure formation involved in morphogenesis)|GO:0003206(cardiac chamber morphogenesis)|GO:0031333(negative regulation of protein-containing complex assembly)|GO:0019904(protein domain specific binding)|GO:0030048(actin filament-based movement)|GO:0030099(myeloid cell differentiation)|GO:0043244(regulation of protein-contain…	negative regulation of cell motility
100064339	ERN1	179	166	153	120	186	256	225	208	175	218	1.17124	0.984827	0.81772	0.670398	1.03139	1.57214	1.44255	1.38256	1.3295	1.36327	-0.4243	0.00102765	0.160345	0.7452	stable	no	GO:0031328(positive regulation of cellular biosynthetic process)|GO:0012501(programmed cell death)|GO:0070059(intrinsic apoptotic signaling pathway in response to endoplasmic reticulum stress)|GO:0050896(response to stimulus)|GO:0042052(rhabdomere development)|GO:0034284(response to monosaccharide)|GO:0043168(anion binding)|GO:0033554(cellular response to stress)|GO:0043549(regulation of kinase a…	positive regulation of intrinsic apoptotic signaling pathway
100054366	LOC100054366	195	194	655	429	145	82	75	197	88	128	4.93174	4.44861	13.5309	9.2636	3.10777	1.94642	1.85857	5.06125	2.58408	3.0939	1.5071	0.00102959	0.160345	2.8423	up	yes	GO:0031983(vesicle lumen)|GO:0019219(regulation of nucleobase-containing compound metabolic process)|GO:0016477(cell migration)|GO:0048870(cell motility)|GO:0010468(regulation of gene expression)|GO:0048583(regulation of response to stimulus)|GO:0031333(negative regulation of protein-containing complex assembly)|GO:0005615(extracellular space)|GO:0032940(secretion by cell)|GO:0050896(response to …	regulation of RNA biosynthetic process
100068247	MRC1	139	85	73	60	200	411	260	255	149	129	1.3112	0.726994	0.562466	0.48324	1.59882	3.63876	2.40315	2.44355	1.63192	1.16299	-1.0792	0.00103725	0.160423	0.4733	down	yes	GO:0051707(response to other organism)|GO:0071346(cellular response to type II interferon)|GO:0009605(response to external stimulus)|GO:0002237(response to molecule of bacterial origin)|GO:0006898(receptor-mediated endocytosis)|GO:0023052(signaling)|GO:0043227(membrane-bounded organelle)|GO:0043226(organelle)|GO:0002376(immune system process)|GO:0071944(cell periphery)|GO:0038024(cargo receptor a…	cellular response to oxygen-containing compound
100054410	DPYSL2	1908	2624	1600	1341	2700	3802	5700	2598	2176	3013	19.8904	24.802	13.624	11.9358	23.8531	37.1992	58.2228	27.5125	26.3379	30.0189	-0.7499	0.00107988	0.165873	0.5946	stable	no	GO:1901576(organic substance biosynthetic process)|GO:0048583(regulation of response to stimulus)|GO:0019904(protein domain specific binding)|GO:0048678(response to axon injury)|GO:0018130(heterocycle biosynthetic process)|GO:0005615(extracellular space)|GO:0022607(cellular component assembly)|GO:0050896(response to stimulus)|GO:0014070(response to organic cyclic compound)|GO:0030334(regulation o…	negative regulation of cell motility
100056353	CD1C	1	0	0	0	1	6	10	9	2	3	0.0154181	0	0	0	0.0130661	0.0868238	0.151072	0.140961	0.0358029	0.0442062	-3.8378	0.00109071	0.166396	0.0699	down	yes	GO:0046649(lymphocyte activation)|GO:0051861(glycolipid binding)|GO:0048583(regulation of response to stimulus)|GO:0071723(lipopeptide binding)|GO:0002376(immune system process)|GO:0071944(cell periphery)|GO:0030881(beta-2-microglobulin binding)|GO:0050896(response to stimulus)|GO:0002263(cell activation involved in immune response)|GO:0019884(antigen processing and presentation of exogenous anti…	carbohydrate derivative binding
100063299	TMEM176B	91	64	48	42	89	294	160	92	81	90	3.7472	2.38948	1.61446	1.47663	3.10579	11.3624	6.45564	3.8484	3.87265	3.54193	-1.0279	0.00117673	0.174765	0.4904	down	yes	GO:2001199(negative regulation of dendritic cell differentiation)|GO:0048513(animal organ development)|GO:0050793(regulation of developmental process)|GO:0007275(multicellular organism development)|GO:0045595(regulation of cell differentiation)|GO:0009653(anatomical structure morphogenesis)|GO:0032502(developmental process)|GO:0008150(biological_process)|GO:0048856(anatomical structure developmen…	negative regulation of dendritic cell differentiation
100051714	PGAM2	23695	21701	43516	34163	27060	9160	13540	13196	15880	21634	1325.19	1100.42	1987.88	1631.3	1282.52	480.811	741.983	749.706	1031.17	1156.35	1.0001	0.00125834	0.183802	2.0002	up	yes	GO:0007219(Notch signaling pathway)|GO:0010035(response to inorganic substance)|GO:0019219(regulation of nucleobase-containing compound metabolic process)|GO:1901576(organic substance biosynthetic process)|GO:0016053(organic acid biosynthetic process)|GO:0009435(NAD biosynthetic process)|GO:0018130(heterocycle biosynthetic process)|GO:0062012(regulation of small molecule metabolic process)|GO:005…	regulation of NADP metabolic process
100070344	SORCS2	45	70	69	48	84	191	133	113	76	64	0.379555	0.535326	0.475369	0.345669	0.600423	1.512	1.09918	0.968205	0.744275	0.51591	-0.826	0.00126217	0.183802	0.5641	stable	no	GO:0004930(G protein-coupled receptor activity)|GO:0008188(neuropeptide receptor activity)|GO:0023052(signaling)|GO:0007154(cell communication)|GO:0001653(peptide receptor activity)|GO:0007218(neuropeptide signaling pathway)|GO:0008150(biological_process)|GO:0005575(cellular_component)|GO:0008528(G protein-coupled peptide receptor activity)|GO:0004888(transmembrane signaling receptor activity)|GO…	cellular response to stimulus
100069930	VGLL3	509	420	651	425	673	402	319	407	229	385	3.69023	2.76085	3.8551	2.63076	4.13491	2.73538	2.2661	2.99748	1.92765	2.66764	0.6259	0.00126011	0.183802	1.5432	stable	no	GO:0043231(intracellular membrane-bounded organelle)|GO:0005634(nucleus)|GO:0005575(cellular_component)|GO:0043226(organelle)|GO:0043227(membrane-bounded organelle)|GO:0005515(protein binding)|GO:0005488(binding)|GO:0043229(intracellular organelle)|GO:0005622(intracellular anatomical structure)|GO:0003674(molecular_function)	intracellular membrane-bounded organelle
100059367	MYL6B	2324	2888	4515	3334	10540	7448	34133	8139	6093	11850	94.6897	106.689	150.26	115.982	363.934	284.815	1362.68	336.871	288.241	461.441	-1.5128	0.00128511	0.185934	0.3504	down	yes	GO:0016818(hydrolase activity, acting on acid anhydrides, in phosphorus-containing anhydrides)|GO:0048513(animal organ development)|GO:0016459(myosin complex)|GO:0030048(actin filament-based movement)|GO:0005856(cytoskeleton)|GO:0007275(multicellular organism development)|GO:0043226(organelle)|GO:0003774(cytoskeletal motor activity)|GO:0070252(actin-mediated cell contraction)|GO:0043228(non-membr…	actin-mediated cell contraction
100066443	GAREM1	373	417	330	210	327	292	238	215	206	204	2.55816	2.59306	1.84864	1.22969	1.90056	1.87957	1.59937	1.4979	1.64037	1.33715	0.5229	0.00133561	0.190779	1.4369	stable	no	GO:0043410(positive regulation of MAPK cascade)|GO:0031401(positive regulation of protein modification process)|GO:0023052(signaling)|GO:0048583(regulation of response to stimulus)|GO:0070064(proline-rich region binding)|GO:0071364(cellular response to epidermal growth factor stimulus)|GO:0071944(cell periphery)|GO:0050896(response to stimulus)|GO:0051171(regulation of nitrogen compound metabolic…	positive regulation of intracellular signal transduction
100073077	DHRS7C	8883	7589	16268	16138	10042	8079	5579	6780	5037	7917	389.724	301.883	582.975	604.511	373.364	332.668	239.832	302.171	256.582	331.962	0.8517	0.0013812	0.195451	1.8046	stable	no	GO:0005783(endoplasmic reticulum)|GO:0051924(regulation of calcium ion transport)|GO:1903169(regulation of calcium ion transmembrane transport)|GO:0043227(membrane-bounded organelle)|GO:0043226(organelle)|GO:0051279(regulation of release of sequestered calcium ion into cytosol)|GO:0010522(regulation of calcium ion transport into cytosol)|GO:0016491(oxidoreductase activity)|GO:0014801(longitudinal…	regulation of monoatomic cation transmembrane transport
100147245	LOC100147245	97	60	289	193	83	40	24	86	35	60	2.86377	1.60611	6.96921	4.86498	2.07664	1.10837	0.694275	2.57924	1.19975	1.69297	1.5653	0.00140356	0.195451	2.9593	up	yes	GO:0031983(vesicle lumen)|GO:0019219(regulation of nucleobase-containing compound metabolic process)|GO:0016477(cell migration)|GO:0048870(cell motility)|GO:0010468(regulation of gene expression)|GO:0048583(regulation of response to stimulus)|GO:0031333(negative regulation of protein-containing complex assembly)|GO:0005615(extracellular space)|GO:0032940(secretion by cell)|GO:0050896(response to …	regulation of RNA biosynthetic process
100068475	PDE8A	1670	1694	1755	1622	1781	1583	1248	1089	1087	1536	21.2893	19.5801	18.2743	17.6544	19.2409	18.9401	15.5888	14.1026	16.0891	18.714	0.39	0.00141189	0.195451	1.3104	stable	no	GO:0043410(positive regulation of MAPK cascade)|GO:0048583(regulation of response to stimulus)|GO:0060281(regulation of oocyte development)|GO:0050896(response to stimulus)|GO:0051171(regulation of nitrogen compound metabolic process)|GO:0051247(positive regulation of protein metabolic process)|GO:1901564(organonitrogen compound metabolic process)|GO:0006753(nucleoside phosphate metabolic process…	regulation of cellular response to drug
100067115	ROS1	14	9	8	5	6	52	70	9	62	3	0.0764193	0.0445426	0.0356684	0.0233025	0.027755	0.2664	0.374392	0.049905	0.392938	0.0156505	-2.2072	0.0013976	0.195451	0.2165	down	yes	GO:0010468(regulation of gene expression)|GO:0048583(regulation of response to stimulus)|GO:0038083(peptidyl-tyrosine autophosphorylation)|GO:0050896(response to stimulus)|GO:0051171(regulation of nitrogen compound metabolic process)|GO:1901564(organonitrogen compound metabolic process)|GO:0048609(multicellular organismal reproductive process)|GO:0004672(protein kinase activity)|GO:0070372(regula…	regulation of intracellular signal transduction
100065107	YBX3	114645	120320	183066	211969	89934	63013	83309	84284	80946	71484	3028.99	2882.29	3950.66	4781.59	2013.64	1562.54	2156.69	2262.11	2483.11	1805.02	0.9144	0.00138674	0.195451	1.8847	stable	no	GO:0031328(positive regulation of cellular biosynthetic process)|GO:0019219(regulation of nucleobase-containing compound metabolic process)|GO:0010468(regulation of gene expression)|GO:0048583(regulation of response to stimulus)|GO:2001243(negative regulation of intrinsic apoptotic signaling pathway)|GO:0000375(RNA splicing, via transesterification reactions)|GO:0050896(response to stimulus)|GO:0…	heterocyclic compound binding
111775244	GARIN5A	107	127	79	151	97	40	35	55	78	53	6.35909	6.84341	3.83493	7.66206	4.88538	2.23115	2.03813	3.32048	5.38224	3.01036	1.0593	0.00144364	0.19862	2.0839	up	yes	GO:0043231(intracellular membrane-bounded organelle)|GO:0005634(nucleus)|GO:0005575(cellular_component)|GO:0043226(organelle)|GO:0043227(membrane-bounded organelle)|GO:0043229(intracellular organelle)|GO:0005622(intracellular anatomical structure)	intracellular membrane-bounded organelle
100053093	ABCA5	1214	1083	647	804	1114	1483	2600	1187	1415	1358	9.16212	7.41077	3.98841	5.18072	7.12489	10.5045	19.2267	9.10027	12.3991	9.79508	-0.7257	0.00148386	0.199897	0.6047	stable	no	GO:0016818(hydrolase activity, acting on acid anhydrides, in phosphorus-containing anhydrides)|GO:0050793(regulation of developmental process)|GO:0015918(sterol transport)|GO:0043226(organelle)|GO:0005774(vacuolar membrane)|GO:0043227(membrane-bounded organelle)|GO:0005765(lysosomal membrane)|GO:0000323(lytic vacuole)|GO:0010745(negative regulation of macrophage derived foam cell differentiation)…	bounding membrane of organelle
100066117	FAM98C	139	135	158	130	115	108	108	96	58	93	5.40085	4.75597	5.01445	4.31269	3.7867	3.93847	4.11173	3.78918	2.61657	3.45352	0.5735	0.00147127	0.199897	1.4881	stable	no	GO:0032991(protein-containing complex)|GO:0005575(cellular_component)|GO:0005622(intracellular anatomical structure)|GO:0072669(tRNA-splicing ligase complex)	tRNA-splicing ligase complex
100053542	HOXD3	58	25	13	36	61	29	9	6	13	11	0.4264	0.166643	0.0780641	0.225969	0.380045	0.200099	0.0648313	0.0448092	0.110966	0.0772881	1.5473	0.0015064	0.199897	2.9227	up	yes	GO:0030878(thyroid gland development)|GO:0031328(positive regulation of cellular biosynthetic process)|GO:0007219(Notch signaling pathway)|GO:0019219(regulation of nucleobase-containing compound metabolic process)|GO:1901576(organic substance biosynthetic process)|GO:0010468(regulation of gene expression)|GO:0018130(heterocycle biosynthetic process)|GO:0050896(response to stimulus)|GO:0051171(reg…	regulation of RNA biosynthetic process
100058487	IL1RL2	2	1	1	1	0	16	12	6	7	1	0.0299009	0.0135554	0.0122116	0.0127647	0	0.224508	0.175788	0.091124	0.121509	0.0142885	-2.9909	0.0014751	0.199897	0.1258	down	yes	GO:0050793(regulation of developmental process)|GO:0023052(signaling)|GO:0048583(regulation of response to stimulus)|GO:0050863(regulation of T cell activation)|GO:0006968(cellular defense response)|GO:0032755(positive regulation of interleukin-6 production)|GO:0071944(cell periphery)|GO:0050896(response to stimulus)|GO:0022409(positive regulation of cell-cell adhesion)|GO:0042221(response to che…	regulation of multicellular organismal development
100060046	PITX3	24	30	29	45	29	66	92	67	35	48	0.594718	0.674029	0.586971	0.952071	0.608995	1.53497	2.23378	1.68656	1.00699	1.13677	-0.9327	0.00150515	0.199897	0.5239	stable	no	GO:0031328(positive regulation of cellular biosynthetic process)|GO:0019219(regulation of nucleobase-containing compound metabolic process)|GO:1901576(organic substance biosynthetic process)|GO:0021983(pituitary gland development)|GO:0010468(regulation of gene expression)|GO:0018130(heterocycle biosynthetic process)|GO:0050896(response to stimulus)|GO:0051171(regulation of nitrogen compound metab…	regulation of RNA biosynthetic process
100060210	UBXN1	2437	2280	3606	3015	2420	2005	2121	1758	1487	1992	105.265	89.2938	127.225	111.192	88.5849	81.283	89.7683	77.139	74.5756	82.2336	0.5751	0.00149568	0.199897	1.4898	stable	no	GO:0031397(negative regulation of protein ubiquitination)|GO:0048583(regulation of response to stimulus)|GO:0031396(regulation of protein ubiquitination)|GO:0051171(regulation of nitrogen compound metabolic process)|GO:1903094(negative regulation of protein K48-linked deubiquitination)|GO:1901564(organonitrogen compound metabolic process)|GO:0051346(negative regulation of hydrolase activity)|GO:0…	negative regulation of ubiquitin-specific protease activity
100630743	SNX24	810	873	724	866	760	820	667	621	528	510	14.3551	14.028	10.4804	13.1038	11.4144	13.6393	11.5825	11.18	10.8646	8.63821	0.3812	0.00152176	0.200747	1.3024	stable	no	GO:0043168(anion binding)|GO:0070273(phosphatidylinositol-4-phosphate binding)|GO:0005543(phospholipid binding)|GO:0008289(lipid binding)|GO:0005488(binding)|GO:0010314(phosphatidylinositol-5-phosphate binding)|GO:0035091(phosphatidylinositol binding)|GO:0032266(phosphatidylinositol-3-phosphate binding)|GO:0043167(ion binding)|GO:1901981(phosphatidylinositol phosphate binding)|GO:0003674(molecula…	phosphatidylinositol phosphate binding
100073098	CCN2	1597	1489	1838	781	1129	3838	2857	2165	1962	1369	34.5651	29.2203	32.4935	14.4325	20.7082	77.964	60.5893	47.6011	49.3048	28.3183	-0.7922	0.00154478	0.201531	0.5775	stable	no	GO:0043410(positive regulation of MAPK cascade)|GO:0048646(anatomical structure formation involved in morphogenesis)|GO:0048545(response to steroid hormone)|GO:0016477(cell migration)|GO:0048870(cell motility)|GO:0010468(regulation of gene expression)|GO:0036293(response to decreased oxygen levels)|GO:0048583(regulation of response to stimulus)|GO:1901576(organic substance biosynthetic process)|G…	positive regulation of cysteine-type endopeptidase activity
100054839	STYX	1720	1601	2063	1657	1885	1452	1381	1427	1183	1314	17.0368	14.3784	16.6908	14.0133	15.8229	13.4984	13.4032	14.3585	13.6051	12.439	0.4024	0.00154568	0.201531	1.3217	stable	no	GO:0006886(intracellular protein transport)|GO:0048583(regulation of response to stimulus)|GO:0019904(protein domain specific binding)|GO:0051171(regulation of nitrogen compound metabolic process)|GO:0031974(membrane-enclosed lumen)|GO:0032434(regulation of proteasomal ubiquitin-dependent protein catabolic process)|GO:0050790(regulation of catalytic activity)|GO:0048609(multicellular organismal r…	negative regulation of ubiquitin-dependent protein catabolic process
100058799	SLC6A8	2044	2139	2340	2407	2404	1546	1716	1392	1529	1850	30.7969	29.2209	28.7979	30.9641	30.6956	21.8621	25.3336	21.3055	26.7479	26.6396	0.4893	0.00161569	0.209443	1.4038	stable	no	GO:0005416(amino acid:monoatomic cation symporter activity)|GO:0072488(ammonium transmembrane transport)|GO:0008514(organic anion transmembrane transporter activity)|GO:0006814(sodium ion transport)|GO:0050896(response to stimulus)|GO:0008509(monoatomic anion transmembrane transporter activity)|GO:1901564(organonitrogen compound metabolic process)|GO:1990403(embryonic brain development)|GO:003422…	embryonic brain development
100061368	C1H1orf198	649	568	603	481	590	883	753	675	590	756	7.84015	6.22136	5.94998	4.96114	6.04014	10.0115	8.91308	8.28342	8.2754	8.72836	-0.3287	0.00171395	0.215162	0.7962	stable	no	GO:0005737(cytoplasm)|GO:0005575(cellular_component)|GO:0005622(intracellular anatomical structure)|GO:0005829(cytosol)	cytosol
100146404	FCGBP	14	22	23	15	11	43	38	33	23	30	0.0885629	0.126184	0.118842	0.0810163	0.0589702	0.255299	0.235538	0.212063	0.168931	0.181374	-0.9483	0.00170954	0.215162	0.5183	stable	no
102147756	LOC102147756	57	31	54	22	29	23	17	20	16	15	3.56452	1.7577	2.75828	1.17464	1.53688	1.34993	1.04166	1.27052	1.16172	0.896495	1.0988	0.00171738	0.215162	2.1417	up	yes	GO:0007436(larval salivary gland morphogenesis)|GO:0048646(anatomical structure formation involved in morphogenesis)|GO:0033206(meiotic cytokinesis)|GO:0009306(protein secretion)|GO:0032940(secretion by cell)|GO:0035239(tube morphogenesis)|GO:0001763(morphogenesis of a branching structure)|GO:0060562(epithelial tube morphogenesis)|GO:0048609(multicellular organismal reproductive process)|GO:00001…	regulation of lipid localization
100063293	ISM1	116	82	74	57	120	328	264	97	131	101	1.02971	0.659979	0.536549	0.432007	0.902725	2.73268	2.29623	0.874695	1.35017	0.856862	-0.9749	0.00175765	0.217774	0.5088	stable	no	GO:0048646(anatomical structure formation involved in morphogenesis)|GO:0050793(regulation of developmental process)|GO:0072359(circulatory system development)|GO:0007275(multicellular organism development)|GO:0035239(tube morphogenesis)|GO:0048514(blood vessel morphogenesis)|GO:0022603(regulation of anatomical structure morphogenesis)|GO:0045765(regulation of angiogenesis)|GO:0001568(blood vesse…	regulation of multicellular organismal development
100070922	TOGARAM2	2	5	1	3	3	18	38	5	7	5	0.0257904	0.0584596	0.0105329	0.0330299	0.0327843	0.21785	0.480137	0.0654975	0.104805	0.0616211	-2.3081	0.00175232	0.217774	0.2019	down	yes
100072695	COL13A1	35	42	29	39	33	109	38	60	57	65	0.535854	0.583023	0.362657	0.509801	0.428162	1.56625	0.570053	0.93316	1.01324	0.951093	-0.8601	0.00183635	0.22608	0.5509	stable	no	GO:0048513(animal organ development)|GO:0001503(ossification)|GO:0005783(endoplasmic reticulum)|GO:0005600(collagen type XIII trimer)|GO:0030198(extracellular matrix organization)|GO:0043227(membrane-bounded organelle)|GO:0043226(organelle)|GO:0007275(multicellular organism development)|GO:0071944(cell periphery)|GO:0098609(cell-cell adhesion)|GO:0001763(morphogenesis of a branching structure)|GO…	sulfur compound binding
100068712	FAM171A1	150	159	115	111	144	366	247	190	195	119	1.7931	1.72333	1.12287	1.1329	1.45878	4.1063	2.8931	2.30724	2.70648	1.35954	-0.6814	0.00184954	0.22608	0.6236	stable	no
100059361	MLLT11	80	151	95	39	311	295	873	147	280	323	1.79326	3.06893	1.73938	0.746404	5.90784	6.20628	19.1743	3.34731	7.28732	6.91968	-1.5275	0.00186496	0.22608	0.3469	down	yes	GO:0031328(positive regulation of cellular biosynthetic process)|GO:0010821(regulation of mitochondrion organization)|GO:0019219(regulation of nucleobase-containing compound metabolic process)|GO:0010468(regulation of gene expression)|GO:0048583(regulation of response to stimulus)|GO:0006915(apoptotic process)|GO:0012501(programmed cell death)|GO:0050896(response to stimulus)|GO:0051171(regulatio…	positive regulation of apoptotic signaling pathway
100065484	WDR41	1191	1259	1437	1205	1410	1309	1131	1004	927	995	21.1671	20.2877	20.8605	18.2849	21.2365	21.8346	19.6954	18.1263	19.1287	16.9006	0.2884	0.00186501	0.22608	1.2213	stable	no	GO:0010506(regulation of autophagy)|GO:0032991(protein-containing complex)|GO:0008150(biological_process)|GO:0005737(cytoplasm)|GO:0005575(cellular_component)|GO:0032045(guanyl-nucleotide exchange factor complex)|GO:0031323(regulation of cellular metabolic process)|GO:0005622(intracellular anatomical structure)|GO:0019222(regulation of metabolic process)	protein-containing complex
100050182	ERBB4	32	42	34	30	48	52	63	56	96	75	0.214808	0.255627	0.186422	0.171941	0.273059	0.327612	0.414375	0.381869	0.748218	0.481163	-0.9333	0.00189981	0.22906	0.5237	stable	no	GO:0032228(regulation of synaptic transmission, GABAergic)|GO:0031328(positive regulation of cellular biosynthetic process)|GO:0048870(cell motility)|GO:0061245(establishment or maintenance of bipolar cell polarity)|GO:0043550(regulation of lipid kinase activity)|GO:0035239(tube morphogenesis)|GO:0012501(programmed cell death)|GO:0050896(response to stimulus)|GO:0061331(epithelial cell proliferat…	negative regulation of apoptotic signaling pathway
100054532	HOXA7	340	369	333	407	265	257	251	250	201	125	3.78871	3.72818	3.03093	3.87226	2.5025	2.68783	2.74056	2.82995	2.60055	1.33123	0.6833	0.00194617	0.232126	1.6058	stable	no	GO:0031328(positive regulation of cellular biosynthetic process)|GO:0019219(regulation of nucleobase-containing compound metabolic process)|GO:0048646(anatomical structure formation involved in morphogenesis)|GO:1901576(organic substance biosynthetic process)|GO:0010468(regulation of gene expression)|GO:0018130(heterocycle biosynthetic process)|GO:0010810(regulation of cell-substrate adhesion)|GO…	regulation of RNA biosynthetic process
100058207	ICAM1	167	91	127	123	140	392	179	268	209	129	2.38063	1.17618	1.47876	1.49706	1.6913	5.24468	2.50025	3.88095	3.45923	1.75751	-0.8249	0.00196677	0.232126	0.5645	stable	no	GO:0043410(positive regulation of MAPK cascade)|GO:0031328(positive regulation of cellular biosynthetic process)|GO:0019219(regulation of nucleobase-containing compound metabolic process)|GO:0016477(cell migration)|GO:0048870(cell motility)|GO:0010468(regulation of gene expression)|GO:0048583(regulation of response to stimulus)|GO:1902042(negative regulation of extrinsic apoptotic signaling pathw…	negative regulation of extrinsic apoptotic signaling pathway
102148001	LOC102148001	73	68	144	86	123	31	31	51	33	77	4.47055	3.77577	7.20311	4.4967	6.38351	1.78179	1.86017	3.17275	2.34644	4.50672	1.1167	0.00194463	0.232126	2.1685	up	yes	GO:1901576(organic substance biosynthetic process)|GO:0016053(organic acid biosynthetic process)|GO:0016830(carbon-carbon lyase activity)|GO:0018130(heterocycle biosynthetic process)|GO:0022607(cellular component assembly)|GO:0030334(regulation of cell migration)|GO:1901564(organonitrogen compound metabolic process)|GO:0034655(nucleobase-containing compound catabolic process)|GO:0006753(nucleosid…	positive regulation of cell motility
100630799	MZT1	1602	1412	1328	1205	1673	1163	1477	921	905	988	33.5609	26.8203	22.7241	21.5533	29.7018	22.8669	30.3183	19.6	22.0129	19.7815	0.4119	0.00197985	0.232126	1.3304	stable	no	GO:0007051(spindle organization)|GO:0044085(cellular component biogenesis)|GO:0000226(microtubule cytoskeleton organization)|GO:0007020(microtubule nucleation)|GO:0031109(microtubule polymerization or depolymerization)|GO:0033566(gamma-tubulin complex localization)|GO:0005819(spindle)|GO:0005856(cytoskeleton)|GO:0022607(cellular component assembly)|GO:0043226(organelle)|GO:0000280(nuclear divisio…	mitotic cell cycle process
100059282	SH3BGR	13866	17423	14330	15074	12633	5293	11491	10572	7841	7811	567.259	646.265	478.845	526.521	437.978	203.23	460.618	439.353	372.442	305.399	0.7475	0.00197907	0.232126	1.6789	stable	no	GO:0044085(cellular component biogenesis)|GO:0048583(regulation of response to stimulus)|GO:0022607(cellular component assembly)|GO:0060090(molecular adaptor activity)|GO:0065003(protein-containing complex assembly)|GO:0008150(biological_process)|GO:0005737(cytoplasm)|GO:0035591(signaling adaptor activity)|GO:0023056(positive regulation of signaling)|GO:0048518(positive regulation of biological p…	cellular component organization or biogenesis
100072717	UBE2G1	7501	7659	7900	5889	7768	5644	6643	5116	5443	4574	81.5611	75.5081	70.1633	54.6717	71.5795	57.598	70.7753	56.5094	68.7163	47.5326	0.4139	0.00198734	0.232126	1.3323	stable	no	GO:0006511(ubiquitin-dependent protein catabolic process)|GO:0019941(modification-dependent protein catabolic process)|GO:0009057(macromolecule catabolic process)|GO:0061659(ubiquitin-like protein ligase activity)|GO:1901564(organonitrogen compound metabolic process)|GO:0016567(protein ubiquitination)|GO:0019787(ubiquitin-like protein transferase activity)|GO:0043170(macromolecule metabolic proce…	organic substance catabolic process
100069139	TBKBP1	436	421	456	476	386	292	307	265	260	371	6.39108	5.59535	5.45973	5.95733	4.79502	4.01723	4.4094	3.94603	4.42505	5.19748	0.5426	0.00201186	0.233772	1.4566	stable	no
100058072	CRABP2	108	144	163	129	137	216	183	293	444	177	5.47938	6.62412	6.75483	5.58798	5.89039	10.2853	9.0973	15.1009	26.1546	8.58247	-1.0134	0.00203076	0.234453	0.4954	down	yes	GO:0006721(terpenoid metabolic process)|GO:0019219(regulation of nucleobase-containing compound metabolic process)|GO:1901576(organic substance biosynthetic process)|GO:0010468(regulation of gene expression)|GO:0016053(organic acid biosynthetic process)|GO:0001972(retinoic acid binding)|GO:0050896(response to stimulus)|GO:0051171(regulation of nitrogen compound metabolic process)|GO:0031974(membr…	regulation of RNA biosynthetic process
100052123	PARK7	4840	4594	6359	5657	5232	3401	3859	3734	3132	4227	175.575	151.101	188.42	175.211	160.843	115.793	137.166	137.6	131.916	146.549	0.5377	0.00204262	0.234453	1.4516	stable	no	GO:0031328(positive regulation of cellular biosynthetic process)|GO:0009605(response to external stimulus)|GO:0031397(negative regulation of protein ubiquitination)|GO:0016053(organic acid biosynthetic process)|GO:0036471(cellular response to glyoxal)|GO:0033860(regulation of NAD(P)H oxidase activity)|GO:0050896(response to stimulus)|GO:1903094(negative regulation of protein K48-linked deubiquiti…	negative regulation of cysteine-type endopeptidase activity involved in apoptotic signaling pathway
100063073	SLC7A1	80	107	128	52	99	172	115	259	110	263	0.402953	0.488659	0.526615	0.223627	0.422586	0.81311	0.567565	1.32523	0.643301	1.26605	-1.0058	0.00208003	0.236785	0.498	down	yes	GO:0046942(carboxylic acid transport)|GO:0046943(carboxylic acid transmembrane transporter activity)|GO:0032006(regulation of TOR signaling)|GO:0048583(regulation of response to stimulus)|GO:0008514(organic anion transmembrane transporter activity)|GO:0071944(cell periphery)|GO:0003333(amino acid transmembrane transport)|GO:0006812(monoatomic cation transport)|GO:1905039(carboxylic acid transmemb…	basic amino acid transmembrane transport
100048935	CCR5	29	14	8	8	18	122	39	29	24	23	0.407397	0.178322	0.0917971	0.0959549	0.214293	1.60856	0.536832	0.413851	0.391461	0.308801	-1.516	0.00210534	0.236786	0.3496	down	yes	GO:0048870(cell motility)|GO:0009605(response to external stimulus)|GO:0031620(regulation of fever generation)|GO:0050896(response to stimulus)|GO:0014070(response to organic cyclic compound)|GO:0090087(regulation of peptide transport)|GO:0045597(positive regulation of cell differentiation)|GO:0042127(regulation of cell population proliferation)|GO:0019956(chemokine binding)|GO:0008092(cytoskelet…	negative regulation of neural precursor cell proliferation
100052415	CFAP36	587	554	601	620	511	504	446	434	395	397	22.6157	19.3526	18.9132	20.3948	16.6843	18.2246	16.8368	16.9859	17.6696	14.6182	0.4135	0.00209483	0.236786	1.3319	stable	no	GO:0030030(cell projection organization)|GO:0044085(cellular component biogenesis)|GO:0030031(cell projection assembly)|GO:0043226(organelle)|GO:0022607(cellular component assembly)|GO:0044782(cilium organization)|GO:0008150(biological_process)|GO:0005929(cilium)|GO:0097546(ciliary base)|GO:0003674(molecular_function)|GO:0035869(ciliary transition zone)|GO:0005575(cellular_component)|GO:0016043(c…	plasma membrane bounded cell projection organization
100057535	COPS8	1613	1832	1548	1571	1788	1609	1597	1207	1155	1424	45.9485	47.3173	36.0186	38.2094	43.1639	43.018	44.5754	34.9278	38.2011	38.7684	0.2651	0.00214685	0.236786	1.2018	stable	no	GO:0042742(defense response to bacterium)|GO:0009605(response to external stimulus)|GO:0048583(regulation of response to stimulus)|GO:0022607(cellular component assembly)|GO:0035239(tube morphogenesis)|GO:0010387(COP9 signalosome assembly)|GO:0050896(response to stimulus)|GO:0051171(regulation of nitrogen compound metabolic process)|GO:0051247(positive regulation of protein metabolic process)|GO:…	positive regulation of intracellular signal transduction
100060422	CSF1R	420	222	185	134	462	1442	544	542	448	302	7.26417	3.48135	2.61353	1.97878	6.77165	23.4077	9.21911	9.52275	8.99647	4.992	-1.1426	0.00217253	0.236786	0.453	down	yes	GO:0048870(cell motility)|GO:0009605(response to external stimulus)|GO:0030099(myeloid cell differentiation)|GO:0035239(tube morphogenesis)|GO:0050896(response to stimulus)|GO:0021872(forebrain generation of neurons)|GO:0090087(regulation of peptide transport)|GO:0045597(positive regulation of cell differentiation)|GO:0043549(regulation of kinase activity)|GO:0060562(epithelial tube morphogenesis…	positive regulation of cell motility
100057642	EFEMP2	579	629	530	566	730	1076	1058	682	715	602	14.1937	13.9806	10.6123	11.8465	15.1654	24.7563	25.413	16.9835	20.3507	14.104	-0.4251	0.0021678	0.236786	0.7448	stable	no	GO:0062023(collagen-containing extracellular matrix)|GO:0031012(extracellular matrix)|GO:0005198(structural molecule activity)|GO:0005575(cellular_component)|GO:0005201(extracellular matrix structural constituent)|GO:0005604(basement membrane)|GO:0005576(extracellular region)|GO:0003674(molecular_function)	collagen-containing extracellular matrix
100071208	TBX4	0	0	0	1	0	1	1	5	36	0	0	0	0	0.0124718	0	0.0137097	0.0143128	0.0741938	0.610563	0	-5.2018	0.00212433	0.236786	0.0272	down	yes	GO:0048513(animal organ development)|GO:0019219(regulation of nucleobase-containing compound metabolic process)|GO:0048646(anatomical structure formation involved in morphogenesis)|GO:0010468(regulation of gene expression)|GO:0060541(respiratory system development)|GO:0072359(circulatory system development)|GO:0007275(multicellular organism development)|GO:0035239(tube morphogenesis)|GO:0051171(r…	regulation of RNA biosynthetic process
100065024	TECR	2514	2570	3307	3449	2285	2014	1901	1842	1682	2115	81.1817	75.2461	87.2261	95.0919	62.5309	61.0393	60.149	60.424	63.0633	65.2731	0.5763	0.00212519	0.236786	1.491	stable	no	GO:1901576(organic substance biosynthetic process)|GO:0046949(fatty-acyl-CoA biosynthetic process)|GO:0006790(sulfur compound metabolic process)|GO:0016053(organic acid biosynthetic process)|GO:0018130(heterocycle biosynthetic process)|GO:1901564(organonitrogen compound metabolic process)|GO:0008610(lipid biosynthetic process)|GO:0006753(nucleoside phosphate metabolic process)|GO:0009152(purine r…	organic substance biosynthetic process
100147259	TNNT3	253397	215684	393406	271112	195356	61647	77078	127568	176651	142732	10760.5	8304.35	13645.5	9829.6	7030.28	2456.96	3207.11	5502.98	8709.7	5792.72	1.1136	0.00214023	0.236786	2.1639	up	yes	GO:0048646(anatomical structure formation involved in morphogenesis)|GO:0030048(actin filament-based movement)|GO:0022607(cellular component assembly)|GO:0050790(regulation of catalytic activity)|GO:0051146(striated muscle cell differentiation)|GO:0046716(muscle cell cellular homeostasis)|GO:0005509(calcium ion binding)|GO:0008092(cytoskeletal protein binding)|GO:0016043(cellular component organi…	nematode pharyngeal gland morphogenesis
100629753	RNF11	3778	3884	5891	4379	5110	2838	3940	2904	2781	3179	72.3626	67.4511	92.1638	71.6118	82.9448	51.0178	73.9438	56.5035	61.8459	58.1934	0.5564	0.00225669	0.244485	1.4706	stable	no	GO:0006511(ubiquitin-dependent protein catabolic process)|GO:0019941(modification-dependent protein catabolic process)|GO:0043227(membrane-bounded organelle)|GO:0008270(zinc ion binding)|GO:0043226(organelle)|GO:0009057(macromolecule catabolic process)|GO:0061659(ubiquitin-like protein ligase activity)|GO:1901564(organonitrogen compound metabolic process)|GO:0016567(protein ubiquitination)|GO:001…	transferase complex
100071097	UPK1B	5	9	9	10	7	132	18	15	17	7	0.140521	0.229336	0.206601	0.239954	0.166719	3.48179	0.495675	0.428242	0.554725	0.188018	-2.0462	0.00229009	0.246912	0.2421	down	yes	GO:0005783(endoplasmic reticulum)|GO:0023052(signaling)|GO:0043227(membrane-bounded organelle)|GO:0043226(organelle)|GO:0071944(cell periphery)|GO:0050896(response to stimulus)|GO:0098590(plasma membrane region)|GO:0043231(intracellular membrane-bounded organelle)|GO:0005198(structural molecule activity)|GO:0007154(cell communication)|GO:0032502(developmental process)|GO:0048869(cellular developm…	apical plasma membrane urothelial plaque
100630074	CCNY	1234	1233	1169	1182	1237	1261	1061	812	765	1062	17.3646	15.7315	13.4364	14.2011	14.7514	16.6541	14.6291	11.6073	12.4988	14.2825	0.3082	0.00231191	0.248071	1.2382	stable	no	GO:0048583(regulation of response to stimulus)|GO:1904799(regulation of neuron remodeling)|GO:0051171(regulation of nitrogen compound metabolic process)|GO:0045737(positive regulation of cyclin-dependent protein serine/threonine kinase activity)|GO:0051247(positive regulation of protein metabolic process)|GO:0050790(regulation of catalytic activity)|GO:0043549(regulation of kinase activity)|GO:00…	regulation of terminal button organization
100070847	TOMM34	579	640	516	616	507	492	410	433	357	453	15.787	15.8219	11.4918	14.3403	11.7151	12.5905	10.9536	11.9932	11.3018	11.8046	0.4229	0.00233926	0.24981	1.3407	stable	no	GO:0006886(intracellular protein transport)|GO:0072655(establishment of protein localization to mitochondrion)|GO:0072594(establishment of protein localization to organelle)|GO:0031967(organelle envelope)|GO:0070585(protein localization to mitochondrion)|GO:0043227(membrane-bounded organelle)|GO:0043226(organelle)|GO:0033365(protein localization to organelle)|GO:0006839(mitochondrial transport)|G…	bounding membrane of organelle
100071691	ARHGEF37	298	366	307	328	420	427	648	422	420	597	1.66311	1.85201	1.39947	1.56292	1.98642	2.23661	3.54351	2.39246	2.72152	3.18427	-0.56	0.0023554	0.250342	0.6783	stable	no	GO:0023052(signaling)|GO:0050896(response to stimulus)|GO:0065009(regulation of molecular function)|GO:0098772(molecular function regulator activity)|GO:0051020(GTPase binding)|GO:0050790(regulation of catalytic activity)|GO:0007264(small GTPase mediated signal transduction)|GO:0031267(small GTPase binding)|GO:0007154(cell communication)|GO:0008150(biological_process)|GO:0043087(regulation of GTP…	molecular function regulator activity
100272214	TWIST1	90	37	144	215	106	86	43	31	54	37	5.47165	2.03956	7.15085	11.1602	5.46132	4.90717	2.56152	1.91454	3.81178	2.14985	1.3097	0.00237043	0.250752	2.4789	up	yes	GO:0031328(positive regulation of cellular biosynthetic process)|GO:0048870(cell motility)|GO:0018130(heterocycle biosynthetic process)|GO:0045668(negative regulation of osteoblast differentiation)|GO:0035239(tube morphogenesis)|GO:0050896(response to stimulus)|GO:0090087(regulation of peptide transport)|GO:0033554(cellular response to stress)|GO:0045597(positive regulation of cell differentiatio…	negative regulation of chromosome organization
100063980	MYOZ1	67092	62786	71784	66172	59045	39369	43147	50350	46339	41622	2563.28	2174.94	2240.13	2158.53	1911.72	1411.68	1615.21	1954.12	2055.56	1519.78	0.5473	0.00238606	0.25122	1.4614	stable	no	GO:0030017(sarcomere)|GO:0044085(cellular component biogenesis)|GO:0048646(anatomical structure formation involved in morphogenesis)|GO:0043227(membrane-bounded organelle)|GO:0005856(cytoskeleton)|GO:0043226(organelle)|GO:0022607(cellular component assembly)|GO:0051146(striated muscle cell differentiation)|GO:0043228(non-membrane-bounded organelle)|GO:0043231(intracellular membrane-bounded organe…	plasma membrane bounded cell projection
100059216	ERBB3	9	44	15	13	43	161	66	81	52	18	0.100781	0.446731	0.137197	0.12429	0.408056	1.69207	0.724157	0.921397	0.676077	0.192637	-1.5678	0.00241601	0.251605	0.3373	down	yes	GO:0048870(cell motility)|GO:0061245(establishment or maintenance of bipolar cell polarity)|GO:0035239(tube morphogenesis)|GO:0012501(programmed cell death)|GO:0032868(response to insulin)|GO:0050896(response to stimulus)|GO:0061331(epithelial cell proliferation involved in Malpighian tubule morphogenesis)|GO:0098590(plasma membrane region)|GO:0043549(regulation of kinase activity)|GO:0060562(epi…	negative regulation of apoptotic signaling pathway
100070251	PFKFB3	6956	6038	16001	3616	4019	1677	2328	4349	1496	4359	41.8446	32.9329	78.6222	18.5723	20.4886	9.46824	13.7219	26.5763	10.4488	25.0609	1.3458	0.00242338	0.251605	2.5417	up	yes	GO:0031328(positive regulation of cellular biosynthetic process)|GO:0019219(regulation of nucleobase-containing compound metabolic process)|GO:1901576(organic substance biosynthetic process)|GO:0016053(organic acid biosynthetic process)|GO:0018130(heterocycle biosynthetic process)|GO:0062012(regulation of small molecule metabolic process)|GO:2001171(positive regulation of ATP biosynthetic process…	positive regulation of ATP biosynthetic process
106781214	TNNI2	127935	94058	219405	145314	120297	36635	45415	74679	88922	79314	6714.37	4475.79	9405.49	6511.5	5350.41	1804.55	2335.44	3981.45	5418.55	3978.3	1.0634	0.00241775	0.251605	2.0899	up	yes	GO:0030017(sarcomere)|GO:0019219(regulation of nucleobase-containing compound metabolic process)|GO:0031328(positive regulation of cellular biosynthetic process)|GO:2001141(regulation of RNA biosynthetic process)|GO:0010468(regulation of gene expression)|GO:0030048(actin filament-based movement)|GO:0043227(membrane-bounded organelle)|GO:0005856(cytoskeleton)|GO:0043226(organelle)|GO:0045893(posit…	regulation of RNA biosynthetic process
100070653	CLPTM1	1228	1304	1261	1302	1142	1274	956	930	764	1034	23.4582	22.5856	19.6757	21.2356	18.4875	22.8414	17.894	18.047	16.9452	18.8776	0.3532	0.00247934	0.253888	1.2774	stable	no	GO:0009897(external side of plasma membrane)|GO:0050793(regulation of developmental process)|GO:0050863(regulation of T cell activation)|GO:0033081(regulation of T cell differentiation in thymus)|GO:0007275(multicellular organism development)|GO:0071944(cell periphery)|GO:0009986(cell surface)|GO:0045595(regulation of cell differentiation)|GO:0032502(developmental process)|GO:0008150(biological_p…	regulation of multicellular organismal development
100068561	CYRIB	1024	938	1350	791	759	634	766	659	601	544	25.3621	21.0643	27.311	16.727	15.931	14.7378	18.5895	16.5805	17.2829	12.877	0.6044	0.00247723	0.253888	1.5204	stable	no	GO:0031983(vesicle lumen)|GO:0048583(regulation of response to stimulus)|GO:0032940(secretion by cell)|GO:0031974(membrane-enclosed lumen)|GO:0001916(positive regulation of T cell mediated cytotoxicity)|GO:0045785(positive regulation of cell adhesion)|GO:0005929(cilium)|GO:0002821(positive regulation of adaptive immune response)|GO:0050865(regulation of cell activation)|GO:0050867(positive regula…	positive regulation of memory T cell activation
100060438	RFX2	51	51	53	59	70	107	105	91	112	55	0.646872	0.586511	0.549089	0.638936	0.752423	1.27376	1.30494	1.17251	1.64939	0.666717	-0.7315	0.00262054	0.267128	0.6023	stable	no	GO:0031328(positive regulation of cellular biosynthetic process)|GO:0019219(regulation of nucleobase-containing compound metabolic process)|GO:0048646(anatomical structure formation involved in morphogenesis)|GO:1901576(organic substance biosynthetic process)|GO:0010468(regulation of gene expression)|GO:0018130(heterocycle biosynthetic process)|GO:0022607(cellular component assembly)|GO:0035239(t…	regulation of RNA biosynthetic process
100059511	CHPF	278	318	407	327	391	574	578	486	386	366	4.6638	4.83704	5.5771	4.68382	5.55888	9.03782	9.50115	8.28243	7.51864	5.86823	-0.4552	0.00267271	0.271213	0.7294	stable	no	GO:0008194(UDP-glycosyltransferase activity)|GO:0009058(biosynthetic process)|GO:0030203(glycosaminoglycan metabolic process)|GO:1901576(organic substance biosynthetic process)|GO:0006790(sulfur compound metabolic process)|GO:0043436(oxoacid metabolic process)|GO:0043227(membrane-bounded organelle)|GO:0030166(proteoglycan biosynthetic process)|GO:0043226(organelle)|GO:0009101(glycoprotein biosynt…	organic substance biosynthetic process
100056298	BANP	343	296	236	303	326	239	203	188	225	213	5.18038	4.05338	2.91138	3.90722	4.17255	3.38784	3.00412	2.88438	3.94555	3.07453	0.4878	0.00268606	0.27134	1.4023	stable	no	GO:0031328(positive regulation of cellular biosynthetic process)|GO:0019219(regulation of nucleobase-containing compound metabolic process)|GO:1901796(regulation of signal transduction by p53 class mediator)|GO:0010468(regulation of gene expression)|GO:0048583(regulation of response to stimulus)|GO:0043227(membrane-bounded organelle)|GO:0043226(organelle)|GO:0016604(nuclear body)|GO:0045893(posit…	regulation of RNA biosynthetic process
100059508	DYNLT1	639	703	911	915	744	640	654	552	351	566	41.6704	41.5662	48.5249	50.9455	41.1165	39.1709	41.7887	36.5673	26.5761	35.2756	0.5349	0.00271658	0.271618	1.4488	stable	no	GO:0006886(intracellular protein transport)|GO:0031983(vesicle lumen)|GO:0048583(regulation of response to stimulus)|GO:0002376(immune system process)|GO:0032940(secretion by cell)|GO:0050896(response to stimulus)|GO:0051171(regulation of nitrogen compound metabolic process)|GO:0031974(membrane-enclosed lumen)|GO:1902532(negative regulation of intracellular signal transduction)|GO:0048515(spermat…	regulation of multicellular organismal development
102149570	LOC102149570	144	133	155	127	140	116	115	80	104	71	1.68101	1.40772	1.47794	1.26581	1.385	1.27093	1.3154	0.948688	1.40961	0.79213	0.5338	0.00274528	0.271618	1.4478	stable	no
100064437	NUDT4	1947	2634	3090	2024	3053	2808	4544	4578	4313	3694	23.7487	29.1304	30.7858	21.0786	31.5585	32.146	54.3082	56.7252	61.0816	43.0627	-0.6872	0.00274936	0.271618	0.6211	stable	no	GO:1901576(organic substance biosynthetic process)|GO:0018130(heterocycle biosynthetic process)|GO:0015959(diadenosine polyphosphate metabolic process)|GO:0050896(response to stimulus)|GO:1901564(organonitrogen compound metabolic process)|GO:0034655(nucleobase-containing compound catabolic process)|GO:0006753(nucleoside phosphate metabolic process)|GO:0003676(nucleic acid binding)|GO:0019722(calc…	adenosine 5'-(hexahydrogen pentaphosphate) catabolic process
100052291	SENP8	383	288	300	265	267	288	248	192	160	225	4.95922	3.38115	3.17289	2.92966	2.92982	3.49996	3.14644	2.52547	2.40542	2.78438	0.4606	0.00270199	0.271618	1.3761	stable	no	GO:0043227(membrane-bounded organelle)|GO:0043226(organelle)|GO:0008234(cysteine-type peptidase activity)|GO:1901564(organonitrogen compound metabolic process)|GO:0043067(regulation of programmed cell death)|GO:0043068(positive regulation of programmed cell death)|GO:0043170(macromolecule metabolic process)|GO:0043231(intracellular membrane-bounded organelle)|GO:0005634(nucleus)|GO:0018205(peptid…	organonitrogen compound metabolic process
100067775	THAP4	844	861	1100	1190	1106	866	750	787	554	754	16.1166	14.907	17.157	19.4015	17.8979	15.5205	14.0328	15.2662	12.2828	13.7605	0.4781	0.00274076	0.271618	1.3929	stable	no	GO:0019219(regulation of nucleobase-containing compound metabolic process)|GO:0010468(regulation of gene expression)|GO:0042803(protein homodimerization activity)|GO:0051171(regulation of nitrogen compound metabolic process)|GO:0051252(regulation of RNA metabolic process)|GO:0031323(regulation of cellular metabolic process)|GO:0031326(regulation of cellular biosynthetic process)|GO:2001141(regula…	regulation of RNA biosynthetic process
100147098	SBK2	611	376	111	190	643	201	1591	589	4397	2633	15.3371	8.55749	2.27584	4.07203	13.6782	4.73537	39.1313	15.0191	128.149	63.1659	-2.4616	0.00280566	0.275963	0.1815	down	yes	GO:0048870(cell motility)|GO:0016477(cell migration)|GO:0048583(regulation of response to stimulus)|GO:0050896(response to stimulus)|GO:0051171(regulation of nitrogen compound metabolic process)|GO:0051247(positive regulation of protein metabolic process)|GO:1901564(organonitrogen compound metabolic process)|GO:0050790(regulation of catalytic activity)|GO:0043067(regulation of programmed cell dea…	regulation of intracellular signal transduction
100050525	FAT1	343	358	348	238	396	618	394	429	375	429	1.03322	0.977778	0.856244	0.612116	1.0109	1.74721	1.16292	1.31275	1.31156	1.23506	-0.4081	0.0028204	0.275967	0.7536	stable	no	GO:0048870(cell motility)|GO:0016477(cell migration)|GO:0009605(response to external stimulus)|GO:0035239(tube morphogenesis)|GO:0050896(response to stimulus)|GO:0098590(plasma membrane region)|GO:0048609(multicellular organismal reproductive process)|GO:0035272(exocrine system development)|GO:0007154(cell communication)|GO:0044089(positive regulation of cellular component biogenesis)|GO:0048471(…	protein localization to cell leading edge
100063934	MGP	2730	3160	2289	1608	2384	10910	5819	3437	2644	2175	213.137	223.687	145.969	107.186	157.731	799.424	445.141	272.585	239.671	162.288	-0.9399	0.0028303	0.275967	0.5213	stable	no	GO:0044085(cellular component biogenesis)|GO:0010035(response to inorganic substance)|GO:0001503(ossification)|GO:0005783(endoplasmic reticulum)|GO:0009605(response to external stimulus)|GO:0048513(animal organ development)|GO:0048545(response to steroid hormone)|GO:0051592(response to calcium ion)|GO:0060541(respiratory system development)|GO:0043227(membrane-bounded organelle)|GO:0043226(organe…	cell aggregation
100061187	ENO3	72980	72113	167734	142604	111012	31761	34331	52627	63957	76158	2485.99	2227.24	4666.97	4147.48	3204.65	1015.42	1145.87	1821.09	2529.54	2479.37	1.0832	0.00286717	0.276569	2.1187	up	yes	GO:1901576(organic substance biosynthetic process)|GO:0016053(organic acid biosynthetic process)|GO:0009435(NAD biosynthetic process)|GO:0018130(heterocycle biosynthetic process)|GO:0050896(response to stimulus)|GO:1901564(organonitrogen compound metabolic process)|GO:0034655(nucleobase-containing compound catabolic process)|GO:0006753(nucleoside phosphate metabolic process)|GO:0009124(nucleoside…	organic substance biosynthetic process
100067548	FHOD3	218	313	247	143	392	612	704	430	193	447	1.97811	2.57511	1.83067	1.10786	3.01436	5.21197	6.25921	3.96359	2.03333	3.87643	-0.8338	0.00285888	0.276569	0.5611	stable	no	GO:0048870(cell motility)|GO:0048646(anatomical structure formation involved in morphogenesis)|GO:0016477(cell migration)|GO:0031333(negative regulation of protein-containing complex assembly)|GO:0010810(regulation of cell-substrate adhesion)|GO:0035239(tube morphogenesis)|GO:0012501(programmed cell death)|GO:0022607(cellular component assembly)|GO:0050896(response to stimulus)|GO:0035051(cardioc…	positive regulation of cell motility
100630574	GNG12	538	607	568	496	751	1013	771	756	526	744	2.97807	3.04648	2.56815	2.34418	3.52296	5.26282	4.18177	4.25109	3.38061	3.93601	-0.3479	0.00291047	0.276569	0.7857	stable	no	GO:1905360(GTPase complex)|GO:0016818(hydrolase activity, acting on acid anhydrides, in phosphorus-containing anhydrides)|GO:0023052(signaling)|GO:0019904(protein domain specific binding)|GO:0005834(heterotrimeric G-protein complex)|GO:0071944(cell periphery)|GO:0098797(plasma membrane protein complex)|GO:0007186(G protein-coupled receptor signaling pathway)|GO:0050896(response to stimulus)|GO:00…	GTPase complex
100057160	GPI	13347	15485	18915	16020	14732	6877	7764	7789	9441	13646	329.115	346.205	380.969	337.275	307.852	159.155	187.587	195.107	270.296	321.589	0.7528	0.00290897	0.276569	1.6851	stable	no	GO:0009605(response to external stimulus)|GO:0016053(organic acid biosynthetic process)|GO:0018130(heterocycle biosynthetic process)|GO:0050896(response to stimulus)|GO:0014070(response to organic cyclic compound)|GO:0046185(aldehyde catabolic process)|GO:0090087(regulation of peptide transport)|GO:0098590(plasma membrane region)|GO:0009152(purine ribonucleotide biosynthetic process)|GO:0005929(c…	positive regulation of cell motility
100063902	TMEM176A	19	23	20	12	36	128	77	23	26	34	0.270697	0.297109	0.232744	0.145972	0.434659	1.71158	1.07492	0.332877	0.430091	0.462956	-1.2968	0.00289421	0.276569	0.407	down	yes
100055110	TRAF3	136	142	108	180	153	298	219	202	179	165	0.870733	0.824313	0.564792	0.983956	0.830144	1.79068	1.37386	1.31378	1.33063	1.00963	-0.5344	0.00287381	0.276569	0.6905	stable	no	GO:0019219(regulation of nucleobase-containing compound metabolic process)|GO:0010468(regulation of gene expression)|GO:0048583(regulation of response to stimulus)|GO:0033209(tumor necrosis factor-mediated signaling pathway)|GO:0002376(immune system process)|GO:0006915(apoptotic process)|GO:0012501(programmed cell death)|GO:0098797(plasma membrane protein complex)|GO:0050896(response to stimulus)…	regulation of RNA biosynthetic process
106782552	ANKRD9	1055	1151	1884	1929	1657	564	733	832	824	1186	44.2031	43.7254	64.4763	69.0065	58.8354	22.1787	30.0925	35.412	40.0853	47.4915	0.8628	0.00306692	0.279455	1.8186	stable	no	GO:0006807(nitrogen compound metabolic process)|GO:0005829(cytosol)|GO:0044237(cellular metabolic process)|GO:0008150(biological_process)|GO:0005737(cytoplasm)|GO:0005575(cellular_component)|GO:0019538(protein metabolic process)|GO:0043687(post-translational protein modification)|GO:0008152(metabolic process)|GO:1901564(organonitrogen compound metabolic process)|GO:0044238(primary metabolic proce…	organonitrogen compound metabolic process
100146890	COX17	2971	3099	5153	5014	3407	2736	2990	2779	2166	1756	259.335	245.267	367.399	373.681	252.027	224.147	255.731	246.419	219.52	146.492	0.6882	0.0030541	0.279455	1.6113	stable	no	GO:0022607(cellular component assembly)|GO:0005758(mitochondrial intermembrane space)|GO:0031974(membrane-enclosed lumen)|GO:0016531(copper chaperone activity)|GO:0050790(regulation of catalytic activity)|GO:0065003(protein-containing complex assembly)|GO:0042127(regulation of cell population proliferation)|GO:0000041(transition metal ion transport)|GO:0043269(regulation of monoatomic ion transpo…	positive regulation of cytochrome-c oxidase activity
100061649	CUTA	885	1041	1222	1087	1036	680	1012	661	606	761	50.2784	53.6225	56.7059	52.726	49.8786	36.258	56.3342	38.1475	39.9731	41.3194	0.5108	0.00310697	0.279455	1.4248	stable	no	GO:0044085(cellular component biogenesis)|GO:0022607(cellular component assembly)|GO:0065003(protein-containing complex assembly)|GO:0008150(biological_process)|GO:0016020(membrane)|GO:0003674(molecular_function)|GO:0046914(transition metal ion binding)|GO:0005575(cellular_component)|GO:0016043(cellular component organization)|GO:0071840(cellular component organization or biogenesis)|GO:0005488(b…	cellular component organization or biogenesis
100059756	DIPK1A	856	504	992	661	682	384	340	509	332	582	13.1294	7.00908	12.4281	8.65628	8.86488	5.52791	5.10981	7.9308	5.91246	8.53153	0.7731	0.0030823	0.279455	1.709	stable	no
100033897	GAPDH	187216	178624	346667	319294	188726	100863	105647	124245	146880	169763	7470.58	6462.62	11299.1	10878.3	6382.03	3777.46	4130.68	5036.36	6805.05	6474.19	0.8956	0.00304989	0.279455	1.8603	stable	no	GO:0071346(cellular response to type II interferon)|GO:0009605(response to external stimulus)|GO:0016053(organic acid biosynthetic process)|GO:0018130(heterocycle biosynthetic process)|GO:0012501(programmed cell death)|GO:0050896(response to stimulus)|GO:0090087(regulation of peptide transport)|GO:0007520(myoblast fusion)|GO:0051146(striated muscle cell differentiation)|GO:0009152(purine ribonucl…	ribonucleoprotein complex
100051202	GLIS3	77	74	68	51	79	88	185	89	94	128	0.497486	0.433491	0.358854	0.281331	0.432547	0.533617	1.17116	0.584127	0.70514	0.790372	-0.7502	0.00300442	0.279455	0.5945	stable	no	GO:0031328(positive regulation of cellular biosynthetic process)|GO:0019219(regulation of nucleobase-containing compound metabolic process)|GO:1901576(organic substance biosynthetic process)|GO:0010468(regulation of gene expression)|GO:0018130(heterocycle biosynthetic process)|GO:0051171(regulation of nitrogen compound metabolic process)|GO:0051252(regulation of RNA metabolic process)|GO:0045935(…	regulation of RNA biosynthetic process
100146489	H2AZ1	606	754	1088	903	949	605	610	585	519	622	33.7043	38.0226	49.4266	42.8803	44.7296	31.581	33.2427	33.0518	33.5149	33.0624	0.5489	0.00311531	0.279455	1.463	stable	no	GO:0031328(positive regulation of cellular biosynthetic process)|GO:0019219(regulation of nucleobase-containing compound metabolic process)|GO:0010468(regulation of gene expression)|GO:0032993(protein-DNA complex)|GO:0035861(site of double-strand break)|GO:0032868(response to insulin)|GO:0050896(response to stimulus)|GO:0051171(regulation of nitrogen compound metabolic process)|GO:0014070(respons…	regulation of RNA biosynthetic process
100057016	LDHA	34621	38844	54765	49653	52176	12208	20993	19857	21775	40325	991.281	1008.41	1280.79	1213.84	1266.03	328.064	588.959	577.56	723.89	1103.48	0.9532	0.00301036	0.279455	1.9362	stable	no	GO:0048646(anatomical structure formation involved in morphogenesis)|GO:0010035(response to inorganic substance)|GO:0036126(sperm flagellum)|GO:0009605(response to external stimulus)|GO:0036293(response to decreased oxygen levels)|GO:1901576(organic substance biosynthetic process)|GO:0016053(organic acid biosynthetic process)|GO:0018130(heterocycle biosynthetic process)|GO:0050896(response to sti…	response to oxygen-containing compound
100059650	LTBR	2113	2179	3298	3342	2434	1667	1737	1767	1547	1965	48.8228	45.6497	62.2433	65.9305	47.6606	36.1506	39.3257	41.4749	41.5021	43.3927	0.6273	0.00306176	0.279455	1.5446	stable	no	GO:0043410(positive regulation of MAPK cascade)|GO:0009605(response to external stimulus)|GO:0002237(response to molecule of bacterial origin)|GO:0048583(regulation of response to stimulus)|GO:0033209(tumor necrosis factor-mediated signaling pathway)|GO:0030099(myeloid cell differentiation)|GO:0002376(immune system process)|GO:0006915(apoptotic process)|GO:0012501(programmed cell death)|GO:005089…	positive regulation of extrinsic apoptotic signaling pathway
100057556	MEIS2	38	51	96	39	37	623	203	62	45	57	0.575303	0.700069	1.18714	0.504121	0.474712	8.85233	3.01136	0.953523	0.791011	0.824743	-1.715	0.00296661	0.279455	0.3046	down	yes	GO:0006886(intracellular protein transport)|GO:0019219(regulation of nucleobase-containing compound metabolic process)|GO:0031328(positive regulation of cellular biosynthetic process)|GO:0048646(anatomical structure formation involved in morphogenesis)|GO:0010468(regulation of gene expression)|GO:0048583(regulation of response to stimulus)|GO:0045931(positive regulation of mitotic cell cycle)|GO:…	regulation of RNA biosynthetic process
100061722	NEK7	3778	3757	3809	3326	3581	2973	3696	2756	2306	2718	46.116	41.5804	37.9769	34.6633	37.0433	34.0598	44.2054	34.174	32.6818	31.7081	0.3463	0.00302403	0.279455	1.2713	stable	no	GO:0031328(positive regulation of cellular biosynthetic process)|GO:0019219(regulation of nucleobase-containing compound metabolic process)|GO:0035264(multicellular organism growth)|GO:0022607(cellular component assembly)|GO:0051171(regulation of nitrogen compound metabolic process)|GO:0031974(membrane-enclosed lumen)|GO:1901564(organonitrogen compound metabolic process)|GO:0098590(plasma membran…	positive regulation of chromosome organization
100061813	PDZRN3	2647	3166	2998	2290	2264	1838	1739	1976	1894	1880	13.2267	14.3439	12.2362	9.7699	9.58715	8.61985	8.51433	10.0302	10.9884	8.97814	0.5012	0.002995	0.279455	1.4154	stable	no	GO:0043227(membrane-bounded organelle)|GO:0043226(organelle)|GO:0061659(ubiquitin-like protein ligase activity)|GO:0065009(regulation of molecular function)|GO:0031974(membrane-enclosed lumen)|GO:1901564(organonitrogen compound metabolic process)|GO:0098772(molecular function regulator activity)|GO:0016567(protein ubiquitination)|GO:0019787(ubiquitin-like protein transferase activity)|GO:0031981(…	organonitrogen compound metabolic process
100069601	PLPP7	2615	3319	3286	3023	3374	1917	2156	1805	2177	2608	56.9662	65.5558	58.4699	56.2265	62.2883	39.1945	46.0202	39.9438	55.0632	54.2981	0.5277	0.00302565	0.279455	1.4416	stable	no	GO:0005783(endoplasmic reticulum)|GO:0031967(organelle envelope)|GO:0050793(regulation of developmental process)|GO:0051154(negative regulation of striated muscle cell differentiation)|GO:0043227(membrane-bounded organelle)|GO:0043226(organelle)|GO:0045595(regulation of cell differentiation)|GO:0043231(intracellular membrane-bounded organelle)|GO:0005634(nucleus)|GO:0008150(biological_process)|GO…	negative regulation of striated muscle cell differentiation
100056292	TNNC2	251321	189253	342539	322992	216196	71791	104664	128510	191646	142424	14408.2	9837.45	16040.2	15810	10503.8	3862.86	5879.4	7484.2	12756.7	7803.62	0.9937	0.00311139	0.279455	1.9914	stable	no	GO:0030017(sarcomere)|GO:0030048(actin filament-based movement)|GO:0005856(cytoskeleton)|GO:0043226(organelle)|GO:0070252(actin-mediated cell contraction)|GO:0043228(non-membrane-bounded organelle)|GO:0006937(regulation of muscle contraction)|GO:0003009(skeletal muscle contraction)|GO:0032991(protein-containing complex)|GO:0003779(actin binding)|GO:0003012(muscle system process)|GO:0015629(actin …	supramolecular fiber
100068422	HACD1	1605	1345	2014	1582	1951	1127	1041	1113	932	1503	15.5695	11.8299	15.958	13.1028	16.0389	10.2608	9.89475	10.9679	10.4972	13.9345	0.5637	0.00313402	0.280014	1.478	stable	no	GO:1901576(organic substance biosynthetic process)|GO:0046949(fatty-acyl-CoA biosynthetic process)|GO:0006790(sulfur compound metabolic process)|GO:0016053(organic acid biosynthetic process)|GO:0018130(heterocycle biosynthetic process)|GO:0010810(regulation of cell-substrate adhesion)|GO:0022607(cellular component assembly)|GO:1901564(organonitrogen compound metabolic process)|GO:0008610(lipid bi…	regulation of G1/S transition of mitotic cell cycle
100069427	COL22A1	33	13	5	25	13	474	13	8	102	108	0.251088	0.0896835	0.0310742	0.162409	0.0838245	3.38491	0.0969189	0.0618341	0.901092	0.785356	-2.8139	0.00316061	0.280157	0.1422	down	yes	GO:0070013(intracellular organelle lumen)|GO:0043231(intracellular membrane-bounded organelle)|GO:0005783(endoplasmic reticulum)|GO:0005737(cytoplasm)|GO:0005575(cellular_component)|GO:0005788(endoplasmic reticulum lumen)|GO:0012505(endomembrane system)|GO:0043226(organelle)|GO:0043227(membrane-bounded organelle)|GO:0031974(membrane-enclosed lumen)|GO:0005576(extracellular region)|GO:0043229(intr…	intracellular organelle lumen
100073019	ZCCHC24	2150	2657	2425	2066	2843	2570	2319	1766	1693	1911	20.8685	23.3831	19.2257	17.1214	23.3854	23.4122	22.055	17.4128	19.0795	17.7273	0.2543	0.00317723	0.280522	1.1928	stable	no
100059309	CARNS1	4215	2853	3878	3919	3691	2393	1707	2322	2278	3066	51.6761	31.714	38.8346	41.0227	38.3488	27.5354	20.5059	28.9188	32.4267	35.9249	0.644	0.00319308	0.280816	1.5626	stable	no	GO:0006548(histidine catabolic process)|GO:0016818(hydrolase activity, acting on acid anhydrides, in phosphorus-containing anhydrides)|GO:0009058(biosynthetic process)|GO:0016874(ligase activity)|GO:1901576(organic substance biosynthetic process)|GO:0035499(carnosine biosynthetic process)|GO:0016053(organic acid biosynthetic process)|GO:0043436(oxoacid metabolic process)|GO:0044283(small molecule…	alpha-amino acid metabolic process
100062560	ABCA8	983	1022	1057	968	1547	1533	1626	1666	1301	1368	8.33874	7.86059	7.32387	7.01099	11.1212	12.2052	13.5151	14.3565	12.8139	11.0908	-0.4387	0.00338993	0.285799	0.7378	stable	no	GO:0016818(hydrolase activity, acting on acid anhydrides, in phosphorus-containing anhydrides)|GO:0031967(organelle envelope)|GO:0043227(membrane-bounded organelle)|GO:0043226(organelle)|GO:0071944(cell periphery)|GO:0050896(response to stimulus)|GO:0042221(response to chemical)|GO:0010876(lipid localization)|GO:0055085(transmembrane transport)|GO:0043231(intracellular membrane-bounded organelle)…	cell periphery
100058612	ASB14	710	761	814	777	889	603	580	452	389	762	10.1935	9.90622	9.54572	9.52453	10.8164	8.1253	8.15919	6.5922	6.48444	10.4557	0.5118	0.00335512	0.285799	1.4258	stable	no	GO:0043227(membrane-bounded organelle)|GO:0043226(organelle)|GO:1901564(organonitrogen compound metabolic process)|GO:0016567(protein ubiquitination)|GO:0019787(ubiquitin-like protein transferase activity)|GO:0043170(macromolecule metabolic process)|GO:0043231(intracellular membrane-bounded organelle)|GO:0005634(nucleus)|GO:0032991(protein-containing complex)|GO:0003824(catalytic activity)|GO:000…	transferase complex
102150445	C31H6orf120	1198	1210	1298	1285	1238	1046	1148	868	869	985	23.2383	21.2809	20.5655	21.2817	20.3509	19.043	21.8194	17.1038	19.5715	18.2606	0.3495	0.00330232	0.285799	1.2741	stable	no	GO:0002443(leukocyte mediated immunity)|GO:0031983(vesicle lumen)|GO:0002283(neutrophil activation involved in immune response)|GO:0042582(azurophil granule)|GO:0030141(secretory granule)|GO:0043227(membrane-bounded organelle)|GO:0043226(organelle)|GO:0043299(leukocyte degranulation)|GO:0002376(immune system process)|GO:0032940(secretion by cell)|GO:0050896(response to stimulus)|GO:0002263(cell a…	secretory vesicle
100062877	GAB2	827	971	572	633	983	1820	1119	899	802	1171	6.77534	7.21278	3.82772	4.42778	6.82488	13.9944	8.98275	7.4819	7.62882	9.16882	-0.5161	0.00333561	0.285799	0.6993	stable	no	GO:0032386(regulation of intracellular transport)|GO:0009605(response to external stimulus)|GO:0048583(regulation of response to stimulus)|GO:0019904(protein domain specific binding)|GO:0030099(myeloid cell differentiation)|GO:0002376(immune system process)|GO:1903305(regulation of regulated secretory pathway)|GO:0050896(response to stimulus)|GO:0043168(anion binding)|GO:0007154(cell communicatio…	protein tyrosine kinase binding
111772031	LOC111772031	469	477	465	448	488	506	469	342	276	326	12.5162	11.5419	10.1361	10.2079	11.0366	12.6738	12.2639	9.27157	8.55199	8.31476	0.3199	0.00336846	0.285799	1.2482	stable	no	GO:0009058(biosynthetic process)|GO:1901576(organic substance biosynthetic process)|GO:0023052(signaling)|GO:0009266(response to temperature stimulus)|GO:0006055(CMP-N-acetylneuraminate biosynthetic process)|GO:0005802(trans-Golgi network)|GO:0018130(heterocycle biosynthetic process)|GO:0043226(organelle)|GO:0043227(membrane-bounded organelle)|GO:0050896(response to stimulus)|GO:0005654(nucleopla…	organic substance biosynthetic process
100051079	NOS1	268	285	222	286	362	122	143	125	144	267	2.3832	2.29789	1.61249	2.17145	2.72804	1.01822	1.24599	1.12918	1.48678	2.26918	0.7944	0.00332182	0.285799	1.7343	stable	no	GO:0031328(positive regulation of cellular biosynthetic process)|GO:0009605(response to external stimulus)|GO:0050896(response to stimulus)|GO:0014070(response to organic cyclic compound)|GO:0090087(regulation of peptide transport)|GO:0007520(myoblast fusion)|GO:0043168(anion binding)|GO:0051146(striated muscle cell differentiation)|GO:0042802(identical protein binding)|GO:0010288(response to lea…	regulation of cation channel activity
100055382	NT5C3A	750	785	989	863	783	845	755	549	513	563	13.9714	13.2589	15.0485	13.7261	12.3611	14.7738	13.781	10.3891	11.0957	10.0235	0.4037	0.00335782	0.285799	1.3229	stable	no	GO:1901576(organic substance biosynthetic process)|GO:0009605(response to external stimulus)|GO:0018130(heterocycle biosynthetic process)|GO:0002376(immune system process)|GO:0050896(response to stimulus)|GO:0009164(nucleoside catabolic process)|GO:0034655(nucleobase-containing compound catabolic process)|GO:0006753(nucleoside phosphate metabolic process)|GO:1901564(organonitrogen compound metabo…	glycosyl compound catabolic process
100063395	PLCL2	1611	1439	1562	1104	1030	884	928	1042	818	920	15.5081	12.5597	12.2818	9.07377	8.40262	7.98676	8.75312	10.1896	9.14265	8.4641	0.5475	0.003355	0.285799	1.4616	stable	no	GO:0032228(regulation of synaptic transmission, GABAergic)|GO:1900122(positive regulation of receptor binding)|GO:0048583(regulation of response to stimulus)|GO:0002376(immune system process)|GO:0050896(response to stimulus)|GO:0051171(regulation of nitrogen compound metabolic process)|GO:0007154(cell communication)|GO:0030098(lymphocyte differentiation)|GO:0031399(regulation of protein modificat…	positive regulation of receptor binding
100066906	ZDHHC12	87	125	132	194	101	61	94	59	75	68	3.3935	4.42076	4.20554	6.46082	3.33861	2.23314	3.59261	2.3378	3.39662	2.53495	0.8506	0.00338656	0.285799	1.8033	stable	no	GO:0009058(biosynthetic process)|GO:0005783(endoplasmic reticulum)|GO:1901576(organic substance biosynthetic process)|GO:0043227(membrane-bounded organelle)|GO:0043226(organelle)|GO:1901564(organonitrogen compound metabolic process)|GO:0009059(macromolecule biosynthetic process)|GO:0043170(macromolecule metabolic process)|GO:0044249(cellular biosynthetic process)|GO:0043231(intracellular membrane…	organic substance biosynthetic process
100057464	ZHX1	972	965	1471	1039	1267	940	873	764	676	914	7.84189	7.05894	9.69362	7.15693	8.66257	7.11769	6.90116	6.26144	6.33225	7.04744	0.464	0.00331258	0.285799	1.3794	stable	no	GO:0003714(transcription corepressor activity)|GO:0019219(regulation of nucleobase-containing compound metabolic process)|GO:0010468(regulation of gene expression)|GO:0043227(membrane-bounded organelle)|GO:0043226(organelle)|GO:0010629(negative regulation of gene expression)|GO:0005654(nucleoplasm)|GO:0051171(regulation of nitrogen compound metabolic process)|GO:0031974(membrane-enclosed lumen)|G…	regulation of RNA biosynthetic process
100065641	CKM	620969	795944	840536	771568	514953	572692	590616	474849	421145	479996	18922	21990.6	20920.5	20073.8	13297.8	16378.6	17634.2	14698.7	14900	13978.7	0.5028	0.00345698	0.286075	1.417	stable	no	GO:0009058(biosynthetic process)|GO:1901576(organic substance biosynthetic process)|GO:0009266(response to temperature stimulus)|GO:0043436(oxoacid metabolic process)|GO:0005615(extracellular space)|GO:0050896(response to stimulus)|GO:0006082(organic acid metabolic process)|GO:1901564(organonitrogen compound metabolic process)|GO:0003824(catalytic activity)|GO:0008150(biological_process)|GO:00057…	alpha-amino acid metabolic process
100052630	GKAP1	862	801	1133	857	1154	668	685	723	612	731	27.0537	22.7934	29.0448	22.9645	30.6931	19.6767	21.0651	23.0507	22.3012	21.9264	0.4801	0.00343481	0.286075	1.3948	stable	no	GO:0023052(signaling)|GO:0043227(membrane-bounded organelle)|GO:0043226(organelle)|GO:0007186(G protein-coupled receptor signaling pathway)|GO:0050896(response to stimulus)|GO:0007187(G protein-coupled receptor signaling pathway, coupled to cyclic nucleotide second messenger)|GO:0043231(intracellular membrane-bounded organelle)|GO:0042802(identical protein binding)|GO:0007154(cell communication)|…	cellular response to stimulus
100062839	OTOR	3	20	4	4	11	72	59	13	15	9	0.206059	1.24554	0.224414	0.234578	0.640293	4.64152	3.97078	0.907069	1.19624	0.590805	-1.9099	0.00340834	0.286075	0.2661	down	yes	GO:0048513(animal organ development)|GO:0043227(membrane-bounded organelle)|GO:0043226(organelle)|GO:0007275(multicellular organism development)|GO:0061448(connective tissue development)|GO:0001501(skeletal system development)|GO:0043231(intracellular membrane-bounded organelle)|GO:0048705(skeletal system morphogenesis)|GO:0009653(anatomical structure morphogenesis)|GO:0032502(developmental proce…	cell aggregation
100066282	SOS2	1899	2295	2150	2269	2577	1620	1515	1201	1269	2143	16.974	18.5994	15.697	17.3161	19.5204	13.5904	13.2686	10.9051	13.1698	18.3068	0.5259	0.00343176	0.286075	1.4398	stable	no	GO:0048870(cell motility)|GO:0019219(regulation of nucleobase-containing compound metabolic process)|GO:0016477(cell migration)|GO:0009605(response to external stimulus)|GO:0010468(regulation of gene expression)|GO:0048583(regulation of response to stimulus)|GO:0002376(immune system process)|GO:0032944(regulation of mononuclear cell proliferation)|GO:0035239(tube morphogenesis)|GO:0050896(respons…	regulation of RNA biosynthetic process
100534008	STON1	344	392	244	267	401	380	982	449	883	380	3.20648	3.31295	1.85772	2.1249	3.1676	3.32438	8.96883	4.25151	9.55628	3.38521	-0.9505	0.00345574	0.286075	0.5175	stable	no	GO:0032879(regulation of localization)|GO:0008150(biological_process)|GO:0051128(regulation of cellular component organization)|GO:0060627(regulation of vesicle-mediated transport)|GO:0030100(regulation of endocytosis)|GO:0051049(regulation of transport)	regulation of vesicle-mediated transport
100069980	PGM1	37364	46408	69796	69646	43064	15846	21737	21853	31546	40619	655.479	738.169	1000.13	1043.18	640.229	260.905	373.644	389.442	642.55	681.029	0.9779	0.00349522	0.28712	1.9696	stable	no	GO:1901576(organic substance biosynthetic process)|GO:0016053(organic acid biosynthetic process)|GO:0018130(heterocycle biosynthetic process)|GO:0002376(immune system process)|GO:0032940(secretion by cell)|GO:0050896(response to stimulus)|GO:0031974(membrane-enclosed lumen)|GO:1901564(organonitrogen compound metabolic process)|GO:0034655(nucleobase-containing compound catabolic process)|GO:000675…	ficolin-1-rich granule lumen
100069870	SRC	110	102	92	91	127	251	135	129	161	115	1.2434	1.04538	0.849422	0.878245	1.21657	2.66285	1.49522	1.48127	2.113	1.24236	-0.5815	0.00352459	0.288476	0.6683	stable	no	GO:0031328(positive regulation of cellular biosynthetic process)|GO:0048870(cell motility)|GO:0009605(response to external stimulus)|GO:0070613(regulation of protein processing)|GO:0030099(myeloid cell differentiation)|GO:0043550(regulation of lipid kinase activity)|GO:0035239(tube morphogenesis)|GO:0032868(response to insulin)|GO:0050896(response to stimulus)|GO:0014070(response to organic cycli…	regulation of caveolin-mediated endocytosis
100057358	ENAH	666	774	736	504	801	968	1314	1299	660	869	4.56018	4.80515	4.11628	2.94643	4.6479	6.22071	8.8157	9.03533	5.24698	5.68668	-0.5548	0.00363662	0.294421	0.6807	stable	no	GO:0048646(anatomical structure formation involved in morphogenesis)|GO:0048870(cell motility)|GO:0016477(cell migration)|GO:0009605(response to external stimulus)|GO:0019904(protein domain specific binding)|GO:0048678(response to axon injury)|GO:0044306(neuron projection terminus)|GO:0022607(cellular component assembly)|GO:0035239(tube morphogenesis)|GO:0045926(negative regulation of growth)|GO:…	positive regulation of cell motility
100058094	RNF13	1659	1543	1703	1442	1653	1706	1573	1216	1000	1265	33.77	28.4779	28.3151	25.0615	28.515	32.5927	31.3738	25.1446	23.6343	24.6097	0.2672	0.00363497	0.294421	1.2035	stable	no	GO:0031902(late endosome membrane)|GO:0031967(organelle envelope)|GO:0043227(membrane-bounded organelle)|GO:0008270(zinc ion binding)|GO:0005774(vacuolar membrane)|GO:0043226(organelle)|GO:0005765(lysosomal membrane)|GO:0061659(ubiquitin-like protein ligase activity)|GO:0031974(membrane-enclosed lumen)|GO:0000323(lytic vacuole)|GO:1901564(organonitrogen compound metabolic process)|GO:0016567(prot…	organonitrogen compound metabolic process
100049936	ZNF32	379	442	358	413	348	357	345	239	278	249	5.32724	5.63304	4.11022	4.95644	4.14532	4.70964	4.75155	3.41261	4.53696	3.34498	0.4189	0.0036303	0.294421	1.3369	stable	no	GO:0019219(regulation of nucleobase-containing compound metabolic process)|GO:0010468(regulation of gene expression)|GO:0051171(regulation of nitrogen compound metabolic process)|GO:0000978(RNA polymerase II cis-regulatory region sequence-specific DNA binding)|GO:0010629(negative regulation of gene expression)|GO:0043565(sequence-specific DNA binding)|GO:0051252(regulation of RNA metabolic proces…	regulation of RNA biosynthetic process
100062978	INPP4B	222	247	254	202	268	439	285	289	230	345	1.77172	1.78729	1.65575	1.37642	1.81256	3.28823	2.22864	2.34296	2.13121	2.63143	-0.3943	0.00373782	0.300765	0.7609	stable	no	GO:0016316(phosphatidylinositol-3,4-bisphosphate 4-phosphatase activity)|GO:0032386(regulation of intracellular transport)|GO:1901576(organic substance biosynthetic process)|GO:0048583(regulation of response to stimulus)|GO:0046856(phosphatidylinositol dephosphorylation)|GO:0046822(regulation of nucleocytoplasmic transport)|GO:0050896(response to stimulus)|GO:0008654(phospholipid biosynthetic pro…	regulation of multicellular organismal development
100058284	STBD1	5706	6147	4762	4536	6510	4042	4426	2833	3308	5022	132.512	129.433	90.33	89.9402	128.121	88.1002	100.714	66.8339	89.1963	111.463	0.4855	0.00374179	0.300765	1.4001	stable	no	GO:0002376(immune system process)|GO:0032940(secretion by cell)|GO:0050896(response to stimulus)|GO:0016236(macroautophagy)|GO:0048471(perinuclear region of cytoplasm)|GO:0006112(energy reserve metabolic process)|GO:0002446(neutrophil mediated immunity)|GO:0005975(carbohydrate metabolic process)|GO:0044042(glucan metabolic process)|GO:0005488(binding)|GO:0031410(cytoplasmic vesicle)|GO:0044238(pr…	glycogen binding
106781226	LOC106781226	978	1139	591	1777	1425	779	984	669	504	554	17.0737	18.029	8.42744	26.4871	21.0824	12.7639	16.8321	11.8643	10.2159	9.24336	0.7931	0.00375676	0.30089	1.7328	stable	no
106781664	LHFPL2	231	280	277	201	410	616	377	436	338	302	1.32266	1.45363	1.2955	0.982632	1.98947	3.31036	2.11511	2.53601	2.24704	1.65263	-0.553	0.0037749	0.301267	0.6816	stable	no	GO:0000003(reproduction)|GO:0080154(regulation of fertilization)|GO:0030141(secretory granule)|GO:0043227(membrane-bounded organelle)|GO:0043226(organelle)|GO:0007275(multicellular organism development)|GO:0032940(secretion by cell)|GO:0071944(cell periphery)|GO:0046545(development of primary female sexual characteristics)|GO:2000243(positive regulation of reproductive process)|GO:0006887(exocyto…	positive regulation of reproductive process
100050102	POLB	516	443	559	590	532	446	419	385	353	394	19.9874	15.5585	17.6863	19.5126	17.4636	16.2143	15.9028	15.1494	15.8759	14.5859	0.4145	0.00380481	0.301649	1.3328	stable	no	GO:0033152(immunoglobulin V(D)J recombination)|GO:1901576(organic substance biosynthetic process)|GO:0099086(synaptonemal structure)|GO:0018130(heterocycle biosynthetic process)|GO:0002376(immune system process)|GO:0006915(apoptotic process)|GO:0012501(programmed cell death)|GO:0050896(response to stimulus)|GO:0031974(membrane-enclosed lumen)|GO:1901564(organonitrogen compound metabolic process)|…	response to oxygen-containing compound
100051266	ITGB6	1331	1761	1155	1075	1686	1853	2425	1753	1505	1967	13.2306	15.8716	9.37786	9.12365	14.2029	17.2876	23.6194	17.7016	17.3699	18.6869	-0.4493	0.00385459	0.303309	0.7324	stable	no	GO:0009897(external side of plasma membrane)|GO:0034685(integrin alphav-beta6 complex)|GO:0098802(plasma membrane signaling receptor complex)|GO:0030198(extracellular matrix organization)|GO:0043227(membrane-bounded organelle)|GO:0005856(cytoskeleton)|GO:0009306(protein secretion)|GO:0032940(secretion by cell)|GO:0043226(organelle)|GO:0071944(cell periphery)|GO:0098797(plasma membrane protein com…	plasma membrane signaling receptor complex
100061508	LOC100061508	2	2	4	4	6	12	14	7	10	11	0.0209843	0.0190262	0.0342802	0.0358329	0.0533497	0.118169	0.143928	0.0746087	0.121821	0.110303	-1.5762	0.00385252	0.303309	0.3354	down	yes	GO:0007155(cell adhesion)|GO:0007399(nervous system development)|GO:0007154(cell communication)|GO:0023052(signaling)|GO:0032502(developmental process)|GO:0008150(biological_process)|GO:0005575(cellular_component)|GO:0007275(multicellular organism development)|GO:0048856(anatomical structure development)|GO:0071944(cell periphery)|GO:0048731(system development)|GO:0005886(plasma membrane)|GO:0007…	cell periphery
100073020	HEY2	115	112	32	88	69	248	236	76	115	205	1.45131	1.28156	0.329861	0.948205	0.73795	2.93745	2.91829	0.974322	1.68507	2.47256	-1.0352	0.00387313	0.303702	0.4879	down	yes	GO:0031328(positive regulation of cellular biosynthetic process)|GO:0035904(aorta development)|GO:0035239(tube morphogenesis)|GO:0050896(response to stimulus)|GO:0051146(striated muscle cell differentiation)|GO:0060948(cardiac vascular smooth muscle cell development)|GO:0003676(nucleic acid binding)|GO:0042802(identical protein binding)|GO:0045446(endothelial cell differentiation)|GO:0042127(regu…	regulation of vasculogenesis
100055998	UBE2S	477	531	614	558	523	406	431	395	358	428	24.1519	24.3772	25.3933	24.1226	22.4414	19.2937	21.3827	20.3168	21.0462	20.7113	0.423	0.00390956	0.305491	1.3407	stable	no	GO:0044314(protein K27-linked ubiquitination)|GO:0022607(cellular component assembly)|GO:0031396(regulation of protein ubiquitination)|GO:0061659(ubiquitin-like protein ligase activity)|GO:0051171(regulation of nitrogen compound metabolic process)|GO:0051247(positive regulation of protein metabolic process)|GO:0031974(membrane-enclosed lumen)|GO:1901564(organonitrogen compound metabolic process)|…	transferase complex
100056966	KHDRBS2	47	65	49	45	19	14	38	21	9	17	0.188384	0.23622	0.160421	0.153998	0.0645379	0.052666	0.149239	0.085505	0.0418837	0.0651217	1.2157	0.00398217	0.310084	2.3225	up	yes	GO:0019219(regulation of nucleobase-containing compound metabolic process)|GO:0050684(regulation of mRNA processing)|GO:0010468(regulation of gene expression)|GO:0048583(regulation of response to stimulus)|GO:0019904(protein domain specific binding)|GO:0043227(membrane-bounded organelle)|GO:0043226(organelle)|GO:0000375(RNA splicing, via transesterification reactions)|GO:0051171(regulation of nit…	regulation of mRNA metabolic process
100065337	KCNK5	15	18	20	4	8	190	36	29	16	10	0.201328	0.21905	0.219262	0.0458386	0.0909954	2.39345	0.473445	0.395402	0.24934	0.128276	-1.9259	0.00401771	0.311299	0.2632	down	yes	GO:0071944(cell periphery)|GO:0022841(potassium ion leak channel activity)|GO:0022840(leak channel activity)|GO:0006812(monoatomic cation transport)|GO:0015267(channel activity)|GO:0055085(transmembrane transport)|GO:0005267(potassium channel activity)|GO:0022803(passive transmembrane transporter activity)|GO:0051234(establishment of localization)|GO:0034220(monoatomic ion transmembrane transport…	inorganic cation transmembrane transport
100146454	FNDC5	1703	806	216	1140	877	762	516	152	331	305	31.1701	13.3757	3.22921	17.815	13.6031	13.0899	9.25393	2.82614	7.0341	5.33524	1.2787	0.00407618	0.311478	2.4262	up	yes	GO:0005783(endoplasmic reticulum)|GO:0050793(regulation of developmental process)|GO:0043227(membrane-bounded organelle)|GO:0043226(organelle)|GO:0071944(cell periphery)|GO:0050896(response to stimulus)|GO:0045595(regulation of cell differentiation)|GO:0045597(positive regulation of cell differentiation)|GO:0043231(intracellular membrane-bounded organelle)|GO:0045600(positive regulation of fat ce…	bounding membrane of organelle
100071350	GRAMD1C	127	162	150	89	122	191	207	358	114	296	1.53236	1.77227	1.47832	0.916865	1.24748	2.16296	2.44727	4.38801	1.59706	3.41335	-0.8597	0.00412655	0.311478	0.5511	stable	no
100064506	HDGF	4085	4097	3998	4097	4068	2945	3350	3241	2967	2958	85.4002	77.6587	68.2698	73.129	72.0715	57.7841	68.6222	68.8291	72.0181	59.1011	0.3866	0.00414284	0.311478	1.3073	stable	no	GO:0031328(positive regulation of cellular biosynthetic process)|GO:0019219(regulation of nucleobase-containing compound metabolic process)|GO:0010468(regulation of gene expression)|GO:0048583(regulation of response to stimulus)|GO:0005615(extracellular space)|GO:0050896(response to stimulus)|GO:0051171(regulation of nitrogen compound metabolic process)|GO:0031974(membrane-enclosed lumen)|GO:0051…	regulation of RNA biosynthetic process
100070379	LOC100070379	217	239	283	371	413	246	197	194	183	199	9.62118	9.60781	10.2488	14.0443	15.518	10.2367	8.55832	8.7377	9.42057	8.43243	0.5885	0.00405666	0.311478	1.5037	stable	no	GO:1901576(organic substance biosynthetic process)|GO:0019348(dolichol metabolic process)|GO:0033185(dolichol-phosphate-mannose synthase complex)|GO:0008654(phospholipid biosynthetic process)|GO:1901564(organonitrogen compound metabolic process)|GO:0008610(lipid biosynthetic process)|GO:0050790(regulation of catalytic activity)|GO:0000506(glycosylphosphatidylinositol-N-acetylglucosaminyltransfera…	transferase complex
100073095	PPIC	360	305	424	291	279	326	184	236	165	242	8.49378	6.52463	8.17115	5.86203	5.57851	7.21893	4.25373	5.65636	4.52001	5.45688	0.5533	0.00415056	0.311478	1.4674	stable	no	GO:0016853(isomerase activity)|GO:1901564(organonitrogen compound metabolic process)|GO:0043170(macromolecule metabolic process)|GO:0018193(peptidyl-amino acid modification)|GO:0016018(cyclosporin A binding)|GO:0003824(catalytic activity)|GO:0008150(biological_process)|GO:0018208(peptidyl-proline modification)|GO:0043412(macromolecule modification)|GO:0033218(amide binding)|GO:0003674(molecular_f…	organonitrogen compound metabolic process
100070959	SLC9A1	181	163	162	162	252	311	247	208	213	306	1.90465	1.55518	1.39242	1.45548	2.24725	3.07152	2.54675	2.22344	2.60239	3.07743	-0.481	0.00415285	0.311478	0.7165	stable	no	GO:0031328(positive regulation of cellular biosynthetic process)|GO:0048870(cell motility)|GO:0009605(response to external stimulus)|GO:0032868(response to insulin)|GO:0050896(response to stimulus)|GO:0014070(response to organic cyclic compound)|GO:0098590(plasma membrane region)|GO:0043168(anion binding)|GO:0051146(striated muscle cell differentiation)|GO:0033554(cellular response to stress)|GO:…	regulation of RNA biosynthetic process
100056059	TBX5	0	1	3	2	1	13	8	0	17	11	0	0.00852409	0.0230372	0.0160538	0.00796721	0.114707	0.0736943	0	0.185565	0.0988358	-2.8135	0.00411265	0.311478	0.1422	down	yes	GO:0031328(positive regulation of cellular biosynthetic process)|GO:0019219(regulation of nucleobase-containing compound metabolic process)|GO:0016477(cell migration)|GO:0003206(cardiac chamber morphogenesis)|GO:0010468(regulation of gene expression)|GO:0048636(positive regulation of muscle organ development)|GO:0048646(anatomical structure formation involved in morphogenesis)|GO:0019904(protein …	regulation of RNA biosynthetic process
100049954	ZMYM5	465	428	391	396	525	485	382	305	283	349	6.17198	5.15078	4.23904	4.4877	5.90537	6.04185	4.96808	4.11243	4.3613	4.42719	0.308	0.00407796	0.311478	1.238	stable	no	GO:0019219(regulation of nucleobase-containing compound metabolic process)|GO:0050793(regulation of developmental process)|GO:0010468(regulation of gene expression)|GO:0043227(membrane-bounded organelle)|GO:0043226(organelle)|GO:0007275(multicellular organism development)|GO:0051171(regulation of nitrogen compound metabolic process)|GO:0005654(nucleoplasm)|GO:0031974(membrane-enclosed lumen)|GO:0…	regulation of RNA biosynthetic process
100070904	MATN4	4	5	5	1	4	86	19	3	6	4	0.0921272	0.104413	0.0940626	0.0196646	0.0780735	1.85902	0.42878	0.0701901	0.160449	0.0880479	-2.4306	0.00417277	0.311928	0.1855	down	yes
100070914	PPP6C	2508	2291	2369	2204	2394	1929	1940	1662	1787	1914	30.4071	25.1843	23.4602	22.8148	24.5973	21.9501	23.0464	20.4694	25.1553	22.1779	0.3445	0.00422087	0.314476	1.2697	stable	no	GO:0048583(regulation of response to stimulus)|GO:0022607(cellular component assembly)|GO:0051171(regulation of nitrogen compound metabolic process)|GO:1902532(negative regulation of intracellular signal transduction)|GO:1901564(organonitrogen compound metabolic process)|GO:0065003(protein-containing complex assembly)|GO:0051653(spindle localization)|GO:0031399(regulation of protein modification …	mitotic cell cycle process
100069792	CDIP1	1388	1804	1630	1610	2265	1825	1468	1318	970	1298	18.1878	21.4331	17.446	18.0125	25.1521	22.4445	18.8482	17.5441	14.7577	16.2553	0.3572	0.00424934	0.315549	1.2809	stable	no	GO:0097190(apoptotic signaling pathway)|GO:0098560(cytoplasmic side of late endosome membrane)|GO:0023052(signaling)|GO:0031902(late endosome membrane)|GO:0033209(tumor necrosis factor-mediated signaling pathway)|GO:0043227(membrane-bounded organelle)|GO:0043226(organelle)|GO:0005774(vacuolar membrane)|GO:0006915(apoptotic process)|GO:0072332(intrinsic apoptotic signaling pathway by p53 class med…	bounding membrane of organelle
100050114	KCNK2	0	10	3	4	17	59	29	15	17	12	0	0.0805421	0.0217673	0.0303377	0.127976	0.491897	0.252416	0.135358	0.175336	0.101877	-1.9052	0.00429105	0.317594	0.267	down	yes	GO:0019219(regulation of nucleobase-containing compound metabolic process)|GO:0009605(response to external stimulus)|GO:0036293(response to decreased oxygen levels)|GO:0048583(regulation of response to stimulus)|GO:0048678(response to axon injury)|GO:0005249(voltage-gated potassium channel activity)|GO:0044306(neuron projection terminus)|GO:0098797(plasma membrane protein complex)|GO:0045926(nega…	ion channel regulator activity
100052244	B3GALT1	194	239	145	138	249	291	653	222	306	236	0.592985	0.662366	0.362017	0.360146	0.644996	0.834818	1.95573	0.689321	1.08598	0.689422	-0.8254	0.00431698	0.318462	0.5643	stable	no	GO:1901576(organic substance biosynthetic process)|GO:0006672(ceramide metabolic process)|GO:0035250(UDP-galactosyltransferase activity)|GO:0008610(lipid biosynthetic process)|GO:1901564(organonitrogen compound metabolic process)|GO:0000139(Golgi membrane)|GO:0070085(glycosylation)|GO:0043603(amide metabolic process)|GO:1901566(organonitrogen compound biosynthetic process)|GO:0009312(oligosacchar…	organic substance biosynthetic process
100056798	CAPN3	12842	14614	10923	10127	10564	5753	7750	5947	8952	8528	192.739	198.867	133.905	129.77	134.363	81.0379	113.97	90.6695	155.996	122.325	0.6363	0.00435598	0.319239	1.5544	stable	no	GO:0031328(positive regulation of cellular biosynthetic process)|GO:0048870(cell motility)|GO:0009605(response to external stimulus)|GO:0012501(programmed cell death)|GO:0050896(response to stimulus)|GO:0007520(myoblast fusion)|GO:0051146(striated muscle cell differentiation)|GO:0033554(cellular response to stress)|GO:0051248(negative regulation of protein metabolic process)|GO:0043269(regulation…	regulation of RNA biosynthetic process
100146518	MYBPC2	118549	105411	96726	136689	97264	29532	43013	39175	82503	75512	1626.32	1311.15	1083.85	1601.03	1130.77	380.24	578.177	545.938	1314.12	990.045	0.9735	0.00434447	0.319239	1.9636	stable	no	GO:0048646(anatomical structure formation involved in morphogenesis)|GO:0030048(actin filament-based movement)|GO:0022607(cellular component assembly)|GO:0051146(striated muscle cell differentiation)|GO:0065003(protein-containing complex assembly)|GO:0031672(A band)|GO:0042805(actinin binding)|GO:0008092(cytoskeletal protein binding)|GO:0016043(cellular component organization)|GO:0005488(binding)…	supramolecular fiber
100052483	ADISSP	1548	1764	1974	2210	1462	1515	1667	1095	1063	1118	56.2363	58.1034	58.5749	68.548	45.01	51.6553	59.3382	40.4098	44.837	38.8167	0.5064	0.00443506	0.323185	1.4205	stable	no
100062187	COL8A1	261	196	172	135	428	925	489	270	329	301	2.52845	1.72158	1.36101	1.11662	3.51377	8.41033	4.6417	2.65708	3.70056	2.78684	-0.9058	0.00446676	0.323185	0.5337	stable	no	GO:0048513(animal organ development)|GO:0048646(anatomical structure formation involved in morphogenesis)|GO:0005783(endoplasmic reticulum)|GO:0030198(extracellular matrix organization)|GO:0043227(membrane-bounded organelle)|GO:0043226(organelle)|GO:0007275(multicellular organism development)|GO:0001706(endoderm formation)|GO:0010810(regulation of cell-substrate adhesion)|GO:0031974(membrane-encl…	supramolecular complex
100055481	HRAS	2255	1974	3188	3618	2300	1361	1700	1599	1698	1807	97.9083	77.7102	113.06	134.122	84.6285	55.461	72.3228	70.5258	85.5989	74.9829	0.7033	0.00446747	0.323185	1.6283	stable	no	GO:0031328(positive regulation of cellular biosynthetic process)|GO:0009605(response to external stimulus)|GO:0012501(programmed cell death)|GO:0050896(response to stimulus)|GO:0090087(regulation of peptide transport)|GO:0043168(anion binding)|GO:0033554(cellular response to stress)|GO:0043549(regulation of kinase activity)|GO:0070372(regulation of ERK1 and ERK2 cascade)|GO:0032388(positive regul…	regulation of RNA biosynthetic process
100063710	ODF2L	161	141	115	123	144	121	107	92	100	79	1.71066	1.35836	0.998053	1.11583	1.29663	1.20664	1.11397	0.993005	1.23366	0.802223	0.461	0.00446124	0.323185	1.3765	stable	no	GO:0005575(cellular_component)|GO:0005856(cytoskeleton)|GO:0043226(organelle)|GO:0043232(intracellular non-membrane-bounded organelle)|GO:0005815(microtubule organizing center)|GO:0005813(centrosome)|GO:0043229(intracellular organelle)|GO:0005622(intracellular anatomical structure)|GO:0043228(non-membrane-bounded organelle)|GO:0015630(microtubule cytoskeleton)	intracellular non-membrane-bounded organelle
100053005	RPS6KB2	1293	1383	2034	2035	1684	1059	1125	1054	1052	1302	36.1167	35.0259	46.4065	48.5323	39.8627	27.7627	30.7904	29.9072	34.1179	34.7577	0.5903	0.00448533	0.323434	1.5056	stable	no	GO:0031328(positive regulation of cellular biosynthetic process)|GO:0035264(multicellular organism growth)|GO:0048646(anatomical structure formation involved in morphogenesis)|GO:0009605(response to external stimulus)|GO:0010468(regulation of gene expression)|GO:0048583(regulation of response to stimulus)|GO:1901576(organic substance biosynthetic process)|GO:0022607(cellular component assembly)|G…	regulation of response to drug
100054676	B4GALNT4	2	3	3	0	2	36	5	7	5	4	0.0280181	0.0381055	0.034328	0	0.023744	0.473334	0.0686328	0.0996168	0.0813272	0.0535549	-2.384	0.0045588	0.324975	0.1916	down	yes	GO:0008194(UDP-glycosyltransferase activity)|GO:0008376(acetylgalactosaminyltransferase activity)|GO:0016758(hexosyltransferase activity)|GO:0003824(catalytic activity)|GO:0016757(glycosyltransferase activity)|GO:0016740(transferase activity)|GO:0003674(molecular_function)	hexosyltransferase activity
100051760	DDX4	0	0	0	0	1	1	20	0	2	8	0	0	0	0	0.0144436	0.0159962	0.333997	0	0.0395774	0.130311	-4.4581	0.00461655	0.324975	0.0455	down	yes	GO:0048870(cell motility)|GO:0031974(membrane-enclosed lumen)|GO:0048609(multicellular organismal reproductive process)|GO:0048471(perinuclear region of cytoplasm)|GO:0042127(regulation of cell population proliferation)|GO:0032259(methylation)|GO:0007140(male meiotic nuclear division)|GO:0030317(flagellated sperm motility)|GO:0070013(intracellular organelle lumen)|GO:0044703(multi-organism reprod…	ribonucleoprotein complex
100630328	LOC100630328	6	11	0	2	5	1	0	0	0	0	0.155822	0.259016	0	0.0443469	0.110043	0.0243744	0	0	0	0	4.0905	0.00452335	0.324975	17.0361	up	yes
102149535	LOC102149535	0	0	0	0	0	16	6	3	1	0	0	0	0	0	0	0.0944483	0.0369762	0.0191675	0.00730256	0	-4.635	0.00461023	0.324975	0.0402	down	yes
111769716	LOC111769716	2982	2609	2336	2161	2143	2160	2184	1629	1790	1533	40.2389	31.9206	25.7472	24.8972	24.5062	27.3558	28.8765	22.3299	28.0446	19.7702	0.4046	0.00457289	0.324975	1.3237	stable	no	GO:0016818(hydrolase activity, acting on acid anhydrides, in phosphorus-containing anhydrides)|GO:0030234(enzyme regulator activity)|GO:0019003(GDP binding)|GO:0032549(ribonucleoside binding)|GO:0043227(membrane-bounded organelle)|GO:0043226(organelle)|GO:0005774(vacuolar membrane)|GO:0005765(lysosomal membrane)|GO:0065009(regulation of molecular function)|GO:0000323(lytic vacuole)|GO:0098772(mol…	organonitrogen compound metabolic process
111771466	LOC111771466	200	221	165	155	161	272	285	277	192	207	3.7946	3.80177	2.55705	2.51087	2.58867	4.84352	5.29827	5.33878	4.22955	3.75351	-0.443	0.00460239	0.324975	0.7356	stable	no
100073071	NTN1	132	130	110	86	146	272	159	185	124	138	2.90068	2.59016	1.97441	1.61355	2.71891	5.60985	3.42355	4.12975	3.16377	2.89825	-0.5153	0.00459139	0.324975	0.6997	stable	no	GO:0048870(cell motility)|GO:0016477(cell migration)|GO:0009605(response to external stimulus)|GO:0048583(regulation of response to stimulus)|GO:0022607(cellular component assembly)|GO:0035239(tube morphogenesis)|GO:0045773(positive regulation of axon extension)|GO:0045926(negative regulation of growth)|GO:0050896(response to stimulus)|GO:0030334(regulation of cell migration)|GO:0022603(regulatio…	positive regulation of cell motility
100146782	RAD54B	28	29	26	22	31	39	82	30	45	52	0.136295	0.127991	0.103375	0.0914331	0.127879	0.178174	0.391103	0.148344	0.254327	0.241912	-0.8703	0.00463712	0.324975	0.547	stable	no	GO:0016818(hydrolase activity, acting on acid anhydrides, in phosphorus-containing anhydrides)|GO:0000003(reproduction)|GO:0000725(recombinational repair)|GO:0043227(membrane-bounded organelle)|GO:0043226(organelle)|GO:0007275(multicellular organism development)|GO:0000280(nuclear division)|GO:0050896(response to stimulus)|GO:0042221(response to chemical)|GO:0140013(meiotic nuclear division)|GO:0…	meiotic cell cycle process
100050256	SLC38A1	113	150	62	99	151	377	242	216	94	139	0.596918	0.718431	0.267514	0.446507	0.675972	1.86911	1.25258	1.15909	0.576529	0.701749	-0.8349	0.00463194	0.324975	0.5606	stable	no	GO:0030424(axon)|GO:0000003(reproduction)|GO:0015179(L-amino acid transmembrane transporter activity)|GO:0046943(carboxylic acid transmembrane transporter activity)|GO:0005416(amino acid:monoatomic cation symporter activity)|GO:0008514(organic anion transmembrane transporter activity)|GO:0071944(cell periphery)|GO:0003333(amino acid transmembrane transport)|GO:0006814(sodium ion transport)|GO:000…	carboxylic acid transmembrane transport
111773537	HJV	8166	6770	9230	9123	6814	5094	6121	4707	5859	5484	186.032	139.838	171.751	177.449	131.552	108.917	136.633	108.931	154.974	119.401	0.5537	0.00471007	0.325299	1.4678	stable	no	GO:0031328(positive regulation of cellular biosynthetic process)|GO:0019219(regulation of nucleobase-containing compound metabolic process)|GO:0010468(regulation of gene expression)|GO:0048583(regulation of response to stimulus)|GO:0005615(extracellular space)|GO:0098797(plasma membrane protein complex)|GO:0050896(response to stimulus)|GO:0051171(regulation of nitrogen compound metabolic process)…	regulation of RNA biosynthetic process
100064753	ITGAD	46	38	17	5	24	125	82	37	61	33	0.601354	0.450416	0.181527	0.0558084	0.265888	1.5337	1.05036	0.491361	0.92589	0.412304	-1.3396	0.00466884	0.325299	0.3951	down	yes	GO:0032943(mononuclear cell proliferation)|GO:0070661(leukocyte proliferation)|GO:0046649(lymphocyte activation)|GO:0098802(plasma membrane signaling receptor complex)|GO:0030198(extracellular matrix organization)|GO:0098609(cell-cell adhesion)|GO:0002376(immune system process)|GO:0071944(cell periphery)|GO:0098797(plasma membrane protein complex)|GO:0042098(T cell proliferation)|GO:0050896(respo…	plasma membrane signaling receptor complex
102148361	JSRP1	3954	3576	4220	4253	3640	3022	2936	2814	2792	3104	106.539	87.3625	92.8756	97.8414	83.1165	76.4225	77.5139	77.023	87.346	79.9324	0.4212	0.00471026	0.325299	1.339	stable	no	GO:0072657(protein localization to membrane)|GO:0005783(endoplasmic reticulum)|GO:0051924(regulation of calcium ion transport)|GO:0048583(regulation of response to stimulus)|GO:1903169(regulation of calcium ion transmembrane transport)|GO:0043227(membrane-bounded organelle)|GO:0043226(organelle)|GO:0051279(regulation of release of sequestered calcium ion into cytosol)|GO:0010522(regulation of cal…	regulation of cation channel activity
100050780	RIOK3	1072	1066	1126	1038	1084	946	945	813	844	754	15.0807	13.597	12.9385	12.4676	12.9233	12.4904	13.026	11.6183	13.7856	10.1375	0.3258	0.00471427	0.325299	1.2533	stable	no	GO:0009605(response to external stimulus)|GO:0048583(regulation of response to stimulus)|GO:0031333(negative regulation of protein-containing complex assembly)|GO:0050896(response to stimulus)|GO:0014070(response to organic cyclic compound)|GO:0030684(preribosome)|GO:0043122(regulation of canonical NF-kappaB signal transduction)|GO:1901564(organonitrogen compound metabolic process)|GO:1902532(neg…	ribonucleoprotein complex
100070470	SERINC2	1565	1620	1820	1533	1708	863	1184	851	955	1534	41.9434	39.366	39.8418	35.0791	38.7929	21.7078	31.0924	23.1689	29.7173	39.2921	0.5954	0.00471325	0.325299	1.5109	stable	no	GO:0046943(carboxylic acid transmembrane transporter activity)|GO:0015179(L-amino acid transmembrane transporter activity)|GO:0006658(phosphatidylserine metabolic process)|GO:0006650(glycerophospholipid metabolic process)|GO:0015825(L-serine transport)|GO:0008514(organic anion transmembrane transporter activity)|GO:0003333(amino acid transmembrane transport)|GO:0006812(monoatomic cation transport…	carboxylic acid transmembrane transport
100051577	KCNA6	6	8	9	9	5	72	10	17	26	6	0.0456592	0.0551982	0.0559421	0.0584759	0.0322451	0.514241	0.0745643	0.131417	0.229725	0.0436375	-1.7189	0.00475547	0.327136	0.3038	down	yes	GO:0030424(axon)|GO:0005249(voltage-gated potassium channel activity)|GO:0043679(axon terminus)|GO:0044306(neuron projection terminus)|GO:0071944(cell periphery)|GO:0098797(plasma membrane protein complex)|GO:1990351(transporter complex)|GO:0006812(monoatomic cation transport)|GO:0015267(channel activity)|GO:0055085(transmembrane transport)|GO:0005267(potassium channel activity)|GO:0022803(passiv…	transporter complex
102148062	ADSS1	16824	22503	24888	23015	21917	16060	17291	14252	15390	16834	480.889	583.195	581.065	561.674	530.9	430.842	484.272	413.826	510.754	459.869	0.4474	0.00479457	0.327283	1.3636	stable	no	GO:1901576(organic substance biosynthetic process)|GO:0018130(heterocycle biosynthetic process)|GO:0002376(immune system process)|GO:1901564(organonitrogen compound metabolic process)|GO:0006753(nucleoside phosphate metabolic process)|GO:0046033(AMP metabolic process)|GO:0043168(anion binding)|GO:0051146(striated muscle cell differentiation)|GO:0009124(nucleoside monophosphate biosynthetic proces…	alpha-amino acid metabolic process
100056156	HYPK	1034	1047	1289	1450	1177	947	826	808	779	964	56.5701	51.9362	57.6021	67.7316	54.5706	48.6265	44.2792	44.906	49.4836	50.4051	0.4801	0.00478096	0.327283	1.3948	stable	no
111770096	LOC111770096	0	0	1	1	1	1	13	3	7	5	0	0	0.00951964	0.00995082	0.00987682	0.0109385	0.148456	0.0355181	0.0947233	0.0556933	-3.2957	0.0048014	0.327283	0.1018	down	yes
100063994	MYOZ2	804	994	2494	1314	5105	2732	12677	12972	3133	5826	34.5208	38.6962	87.4662	48.1701	185.753	110.094	533.328	565.794	156.186	239.071	-1.8453	0.00487436	0.331249	0.2783	down	yes	GO:0030017(sarcomere)|GO:0044085(cellular component biogenesis)|GO:0019902(phosphatase binding)|GO:0048646(anatomical structure formation involved in morphogenesis)|GO:0019903(protein phosphatase binding)|GO:0005856(cytoskeleton)|GO:0043226(organelle)|GO:0022607(cellular component assembly)|GO:0030346(protein phosphatase 2B binding)|GO:0051146(striated muscle cell differentiation)|GO:0043228(non-…	supramolecular fiber
100060336	KCNQ1	8	17	9	7	11	91	26	23	18	7	0.127046	0.244781	0.116743	0.0949131	0.14804	1.35634	0.404574	0.371044	0.331895	0.106243	-1.5524	0.00492463	0.33265	0.3409	down	yes	GO:0010468(regulation of gene expression)|GO:1902282(voltage-gated potassium channel activity involved in ventricular cardiac muscle cell action potential repolarization)|GO:1903522(regulation of blood circulation)|GO:0030048(actin filament-based movement)|GO:0005249(voltage-gated potassium channel activity)|GO:0045823(positive regulation of heart contraction)|GO:0098797(plasma membrane protein c…	negative regulation of cation channel activity
111772996	NANOS1	209	109	85	128	54	38	40	25	82	57	5.6526	2.67292	1.87776	2.95576	1.23769	0.96459	1.06002	0.686861	2.57498	1.47336	1.2313	0.00491838	0.33265	2.3478	up	yes	GO:0048870(cell motility)|GO:0019219(regulation of nucleobase-containing compound metabolic process)|GO:0016477(cell migration)|GO:0010468(regulation of gene expression)|GO:0031124(mRNA 3'-end processing)|GO:0045926(negative regulation of growth)|GO:0061014(positive regulation of mRNA catabolic process)|GO:0051171(regulation of nitrogen compound metabolic process)|GO:1903311(regulation of mRNA me…	regulation of RNA biosynthetic process
100066222	DSCC1	105	89	12	28	35	11	8	3	16	34	2.57273	1.97721	0.240162	0.58576	0.726755	0.252961	0.192065	0.074671	0.455178	0.796186	1.8379	0.00495999	0.334033	3.5749	up	yes	GO:0031328(positive regulation of cellular biosynthetic process)|GO:0019219(regulation of nucleobase-containing compound metabolic process)|GO:0051171(regulation of nitrogen compound metabolic process)|GO:0031974(membrane-enclosed lumen)|GO:1901564(organonitrogen compound metabolic process)|GO:0050790(regulation of catalytic activity)|GO:0045935(positive regulation of nucleobase-containing compou…	positive regulation of DNA biosynthetic process
100066910	COBL	1615	1405	2660	1691	1469	758	934	932	1245	1189	13.2962	10.4879	17.8877	11.8865	10.2492	5.85706	7.53449	7.79464	11.9009	9.35549	0.7726	0.00499378	0.3343	1.7084	stable	no	GO:0048646(anatomical structure formation involved in morphogenesis)|GO:0060563(neuroepithelial cell differentiation)|GO:0007379(segment specification)|GO:0042490(mechanoreceptor differentiation)|GO:0022607(cellular component assembly)|GO:0035239(tube morphogenesis)|GO:0061371(determination of heart left/right asymmetry)|GO:0009855(determination of bilateral symmetry)|GO:0065003(protein-containin…	regulation of multicellular organismal development
111775308	LOC111775308	313	424	304	245	472	708	512	370	454	424	4.7202	5.79749	3.74463	3.15456	6.03217	10.0209	7.56553	5.66819	7.94931	6.11101	-0.483	0.00498547	0.3343	0.7155	stable	no	GO:0010035(response to inorganic substance)|GO:1901576(organic substance biosynthetic process)|GO:0048583(regulation of response to stimulus)|GO:0018130(heterocycle biosynthetic process)|GO:0007159(leukocyte cell-cell adhesion)|GO:0050896(response to stimulus)|GO:0031974(membrane-enclosed lumen)|GO:0009164(nucleoside catabolic process)|GO:0034655(nucleobase-containing compound catabolic process)|…	glycosyl compound biosynthetic process
100073239	ADGRV1	15	52	5	36	11	244	177	10	105	14	0.0389152	0.122318	0.0105954	0.0797421	0.0241845	0.59412	0.44994	0.0263545	0.316282	0.0347126	-2.0927	0.00505556	0.337429	0.2344	down	yes	GO:0010035(response to inorganic substance)|GO:0051592(response to calcium ion)|GO:0009605(response to external stimulus)|GO:0048583(regulation of response to stimulus)|GO:0042490(mechanoreceptor differentiation)|GO:0050896(response to stimulus)|GO:0097733(photoreceptor cell cilium)|GO:0098590(plasma membrane region)|GO:0048592(eye morphogenesis)|GO:0007154(cell communication)|GO:0005929(cilium)|…	USH2 complex
100051399	CARHSP1	1373	1243	1033	812	918	1215	919	599	509	613	22.8887	18.7879	14.066	11.5575	12.9691	19.0101	15.0113	10.1439	9.85202	9.76657	0.5311	0.00512555	0.341085	1.445	stable	no	GO:0030030(cell projection organization)|GO:0019219(regulation of nucleobase-containing compound metabolic process)|GO:0048667(cell morphogenesis involved in neuron differentiation)|GO:0007399(nervous system development)|GO:0010468(regulation of gene expression)|GO:0043226(organelle)|GO:0007275(multicellular organism development)|GO:0031175(neuron projection development)|GO:0051171(regulation of …	ribonucleoprotein complex
100630772	PTS	1272	1281	1606	1458	1124	1073	1186	1091	758	845	45.9441	41.9517	47.3813	44.9632	34.4052	36.3747	41.974	40.0307	31.7884	29.1696	0.4671	0.0051426	0.341207	1.3823	stable	no	GO:0009058(biosynthetic process)|GO:1901576(organic substance biosynthetic process)|GO:0007399(nervous system development)|GO:0043436(oxoacid metabolic process)|GO:0018130(heterocycle biosynthetic process)|GO:0042803(protein homodimerization activity)|GO:0007275(multicellular organism development)|GO:0043226(organelle)|GO:0043227(membrane-bounded organelle)|GO:0044283(small molecule biosynthetic …	organic hydroxy compound biosynthetic process
100051931	FBLN7	47	30	20	11	40	407	57	11	54	60	0.410757	0.23772	0.14277	0.08208	0.296253	3.3384	0.488108	0.0976577	0.547947	0.501152	-1.8289	0.00522796	0.345847	0.2815	down	yes
100073278	F2R	196	177	235	264	188	425	347	376	550	184	2.62579	2.14998	2.57152	3.0197	2.1344	5.34378	4.55498	5.11702	8.55506	2.35587	-0.8395	0.0052599	0.346336	0.5589	stable	no	GO:0031328(positive regulation of cellular biosynthetic process)|GO:0009605(response to external stimulus)|GO:0050896(response to stimulus)|GO:0090087(regulation of peptide transport)|GO:0098590(plasma membrane region)|GO:0043549(regulation of kinase activity)|GO:0070372(regulation of ERK1 and ERK2 cascade)|GO:0042127(regulation of cell population proliferation)|GO:0043269(regulation of monoatomi…	regulation of RNA biosynthetic process
100060730	MEGF6	126	335	245	253	408	375	571	497	328	539	0.986773	2.37875	1.56723	1.6917	2.70784	2.75635	4.38164	3.95394	2.98248	4.03428	-0.7791	0.00526624	0.346336	0.5827	stable	no
100058497	CINP	502	632	598	685	547	367	423	486	386	391	22.0627	25.1843	21.4672	25.7042	20.3732	15.1383	18.2159	21.6979	19.697	16.4234	0.521	0.00531999	0.34682	1.4349	stable	no
100064445	MOGAT2	42	27	25	32	39	30	13	19	7	19	1.15204	0.671492	0.560116	0.749422	0.906566	0.77232	0.349394	0.529419	0.222933	0.498086	0.9475	0.00531333	0.34682	1.9285	stable	no	GO:0009058(biosynthetic process)|GO:0005783(endoplasmic reticulum)|GO:1901576(organic substance biosynthetic process)|GO:0043227(membrane-bounded organelle)|GO:0043226(organelle)|GO:0046462(monoacylglycerol metabolic process)|GO:0050892(intestinal absorption)|GO:0008610(lipid biosynthetic process)|GO:0046339(diacylglycerol metabolic process)|GO:0016407(acetyltransferase activity)|GO:0044249(cellu…	organic substance biosynthetic process
100050251	PTPN14	1724	1482	1545	1048	1224	880	832	916	1112	857	6.62185	5.16117	4.84718	3.43685	3.98418	3.17235	3.13126	3.57408	4.95911	3.14597	0.5805	0.00529374	0.34682	1.4953	stable	no	GO:0032386(regulation of intracellular transport)|GO:0019219(regulation of nucleobase-containing compound metabolic process)|GO:0048646(anatomical structure formation involved in morphogenesis)|GO:0048583(regulation of response to stimulus)|GO:0046822(regulation of nucleocytoplasmic transport)|GO:0050896(response to stimulus)|GO:0051171(regulation of nitrogen compound metabolic process)|GO:003197…	regulation of RNA biosynthetic process
100061628	CCDC90B	673	553	660	632	779	653	602	464	432	519	17.264	12.862	13.8289	13.842	16.9348	15.7216	15.1313	12.0912	12.8667	12.724	0.3207	0.00548616	0.350088	1.249	stable	no	GO:0043231(intracellular membrane-bounded organelle)|GO:0005737(cytoplasm)|GO:0005575(cellular_component)|GO:0043226(organelle)|GO:0005739(mitochondrion)|GO:0043227(membrane-bounded organelle)|GO:0043229(intracellular organelle)|GO:0005622(intracellular anatomical structure)	intracellular membrane-bounded organelle
100066214	DCAF10	648	576	658	617	649	542	515	537	420	489	5.1979	4.18922	4.31119	4.22566	4.41177	4.08046	4.04775	4.37576	3.91164	3.7488	0.3357	0.00549501	0.350088	1.262	stable	no	GO:0043227(membrane-bounded organelle)|GO:0043226(organelle)|GO:0031974(membrane-enclosed lumen)|GO:1901564(organonitrogen compound metabolic process)|GO:0031981(nuclear lumen)|GO:0043170(macromolecule metabolic process)|GO:0043231(intracellular membrane-bounded organelle)|GO:0005634(nucleus)|GO:0032991(protein-containing complex)|GO:0008150(biological_process)|GO:0031461(cullin-RING ubiquitin li…	transferase complex
100052362	KCNAB2	223	149	137	179	135	280	283	311	211	182	2.20104	1.33342	1.10449	1.50846	1.1292	2.59381	2.73692	3.11824	2.41803	1.71682	-0.6064	0.00545535	0.350088	0.6568	stable	no	GO:0050905(neuromuscular process)|GO:0005249(voltage-gated potassium channel activity)|GO:0044306(neuron projection terminus)|GO:0002376(immune system process)|GO:0022607(cellular component assembly)|GO:0032940(secretion by cell)|GO:0098797(plasma membrane protein complex)|GO:0050896(response to stimulus)|GO:1901564(organonitrogen compound metabolic process)|GO:0006753(nucleoside phosphate metabo…	regulation of protein localization to cell surface
100049857	MARCHF2	355	368	567	528	377	330	326	322	267	252	11.1975	10.5244	14.6082	14.2195	10.0774	9.76931	10.0754	10.3175	9.77827	7.5967	0.5715	0.00545294	0.350088	1.486	stable	no	GO:0048513(animal organ development)|GO:0005783(endoplasmic reticulum)|GO:0043227(membrane-bounded organelle)|GO:0043226(organelle)|GO:0007275(multicellular organism development)|GO:0002376(immune system process)|GO:0048534(hematopoietic or lymphoid organ development)|GO:1901564(organonitrogen compound metabolic process)|GO:0016567(protein ubiquitination)|GO:0019787(ubiquitin-like protein transfe…	organonitrogen compound metabolic process
100057507	SYT11	19	27	30	22	23	68	44	28	40	32	0.205926	0.265325	0.265581	0.203581	0.211252	0.691708	0.467265	0.308278	0.503355	0.331466	-0.777	0.00547335	0.350088	0.5836	stable	no	GO:0048583(regulation of response to stimulus)|GO:0044306(neuron projection terminus)|GO:0043197(dendritic spine)|GO:0022607(cellular component assembly)|GO:0032940(secretion by cell)|GO:0050896(response to stimulus)|GO:0090087(regulation of peptide transport)|GO:0043168(anion binding)|GO:0098590(plasma membrane region)|GO:0065003(protein-containing complex assembly)|GO:0044309(neuron spine)|GO:0…	regulation of clathrin-dependent endocytosis
100062805	RHOBTB1	1672	2414	2016	1297	1360	1316	1457	1279	1016	1106	16.2886	21.3227	16.042	10.7881	11.228	12.0326	13.9079	12.6574	11.4921	10.2976	0.5068	0.00552177	0.350796	1.4209	stable	no	GO:0048583(regulation of response to stimulus)|GO:0035011(melanotic encapsulation of foreign target)|GO:0002376(immune system process)|GO:0071944(cell periphery)|GO:0050896(response to stimulus)|GO:0042440(pigment metabolic process)|GO:1902531(regulation of intracellular signal transduction)|GO:0018958(phenol-containing compound metabolic process)|GO:0008150(biological_process)|GO:0005737(cytopla…	regulation of intracellular signal transduction
100066413	RAB2A	3871	4479	3680	3326	4099	3249	4203	2851	2287	2794	87.0428	91.3164	67.5891	63.8542	78.1094	68.5672	92.6025	65.1229	59.7081	60.0437	0.3498	0.00556818	0.352746	1.2744	stable	no	GO:0006886(intracellular protein transport)|GO:0044306(neuron projection terminus)|GO:0050896(response to stimulus)|GO:1901564(organonitrogen compound metabolic process)|GO:0043168(anion binding)|GO:0061175(type II terminal bouton)|GO:0000139(Golgi membrane)|GO:0007154(cell communication)|GO:0048471(perinuclear region of cytoplasm)|GO:0150034(distal axon)|GO:0005789(endoplasmic reticulum membrane…	organonitrogen compound metabolic process
100057522	RNASEH2C	333	370	674	582	419	284	292	254	343	264	11.635	11.7214	19.2353	17.3621	12.4065	9.31314	9.99671	9.01532	13.9147	8.81568	0.7238	0.00559978	0.353748	1.6515	stable	no	GO:0009057(macromolecule catabolic process)|GO:0034655(nucleobase-containing compound catabolic process)|GO:0090304(nucleic acid metabolic process)|GO:0043170(macromolecule metabolic process)|GO:0019439(aromatic compound catabolic process)|GO:0032991(protein-containing complex)|GO:0008150(biological_process)|GO:0006401(RNA catabolic process)|GO:1901360(organic cyclic compound metabolic process)|G…	organic substance catabolic process
100058827	MPPE1	534	617	633	542	548	439	545	375	400	438	10.0482	10.5266	9.72899	8.70766	8.73859	7.75294	10.0484	7.16808	8.73902	7.87681	0.3902	0.00565411	0.355179	1.3105	stable	no	GO:1901576(organic substance biosynthetic process)|GO:0008654(phospholipid biosynthetic process)|GO:0031974(membrane-enclosed lumen)|GO:1901564(organonitrogen compound metabolic process)|GO:0008610(lipid biosynthetic process)|GO:0043168(anion binding)|GO:0005793(endoplasmic reticulum-Golgi intermediate compartment)|GO:0070971(endoplasmic reticulum exit site)|GO:0070013(intracellular organelle lum…	organic substance biosynthetic process
100051737	PPP2R2D	1082	1241	1555	1464	1403	1009	985	922	833	1157	13.3533	13.8864	15.6751	15.4262	14.6735	11.6871	11.9111	11.5589	11.9361	13.6466	0.4613	0.00564678	0.355179	1.3768	stable	no	GO:1905818(regulation of chromosome separation)|GO:0048583(regulation of response to stimulus)|GO:0022607(cellular component assembly)|GO:0051171(regulation of nitrogen compound metabolic process)|GO:0031974(membrane-enclosed lumen)|GO:1901564(organonitrogen compound metabolic process)|GO:0090263(positive regulation of canonical Wnt signaling pathway)|GO:0050790(regulation of catalytic activity)|…	negative regulation of stem cell proliferation
100061443	MS4A7	5	0	1	0	0	52	7	9	1	3	0.187746	0	0.0306704	0	0	1.83257	0.257545	0.343297	0.0435972	0.10766	-3.3596	0.00567685	0.355612	0.0974	down	yes	GO:0005575(cellular_component)|GO:0016020(membrane)	membrane
100053379	CADM3	17	39	29	62	32	140	116	67	74	26	0.224222	0.466392	0.312425	0.698196	0.35768	1.73306	1.49913	0.897698	1.13323	0.327743	-1.1642	0.0057129	0.355882	0.4462	down	yes	GO:0098609(cell-cell adhesion)|GO:0042803(protein homodimerization activity)|GO:0071944(cell periphery)|GO:0045216(cell-cell junction organization)|GO:0007156(homophilic cell adhesion via plasma membrane adhesion molecules)|GO:0042802(identical protein binding)|GO:0008150(biological_process)|GO:0030054(cell junction)|GO:0050839(cell adhesion molecule binding)|GO:0016020(membrane)|GO:0034332(adher…	cell-cell adhesion via plasma-membrane adhesion molecules
100070458	NT5E	343	473	324	251	478	658	548	419	471	441	4.45045	5.56453	3.43379	2.78061	5.25598	8.01295	6.96697	5.52269	7.09559	5.46864	-0.4433	0.00570053	0.355882	0.7354	stable	no	GO:0010035(response to inorganic substance)|GO:1901576(organic substance biosynthetic process)|GO:0048583(regulation of response to stimulus)|GO:0018130(heterocycle biosynthetic process)|GO:0007159(leukocyte cell-cell adhesion)|GO:0050896(response to stimulus)|GO:0031974(membrane-enclosed lumen)|GO:0009164(nucleoside catabolic process)|GO:0034655(nucleobase-containing compound catabolic process)|…	glycosyl compound biosynthetic process
100050316	PROX1	304	393	180	261	307	635	937	427	304	280	1.3619	1.59633	0.658664	0.998321	1.16554	2.66995	4.11307	1.94324	1.58126	1.19884	-0.7924	0.00574864	0.357054	0.5774	stable	no	GO:0031328(positive regulation of cellular biosynthetic process)|GO:0035904(aorta development)|GO:0048870(cell motility)|GO:0009605(response to external stimulus)|GO:2000648(positive regulation of stem cell proliferation)|GO:0035239(tube morphogenesis)|GO:0050896(response to stimulus)|GO:0090425(acinar cell differentiation)|GO:0051146(striated muscle cell differentiation)|GO:0045597(positive regu…	regulation of RNA biosynthetic process
100146683	RBM38	3975	4641	5985	5672	5893	3651	3469	4470	2953	3798	95.5338	101.132	117.491	116.389	120.025	82.3547	81.6917	109.132	82.4026	87.2381	0.5096	0.00576356	0.357054	1.4236	stable	no	GO:0019219(regulation of nucleobase-containing compound metabolic process)|GO:0010468(regulation of gene expression)|GO:0050896(response to stimulus)|GO:0051171(regulation of nitrogen compound metabolic process)|GO:1903311(regulation of mRNA metabolic process)|GO:0051252(regulation of RNA metabolic process)|GO:0033554(cellular response to stress)|GO:1901987(regulation of cell cycle phase transiti…	negative regulation of G1/S transition of mitotic cell cycle
100065035	MAST2	1318	1634	1030	1187	2378	2364	2421	1841	1808	2372	9.97396	11.2115	6.36661	7.66937	15.2503	16.7902	17.9515	14.1525	15.8858	17.1553	-0.5343	0.00578271	0.357254	0.6905	stable	no	GO:0048646(anatomical structure formation involved in morphogenesis)|GO:0048870(cell motility)|GO:0016477(cell migration)|GO:0010468(regulation of gene expression)|GO:0007549(sex-chromosome dosage compensation)|GO:0050896(response to stimulus)|GO:0051171(regulation of nitrogen compound metabolic process)|GO:1901564(organonitrogen compound metabolic process)|GO:0048515(spermatid differentiation)|G…	protein localization to cell periphery
100070423	ALG9	93	120	87	134	251	190	266	151	255	470	0.867191	1.01454	0.662628	1.06683	1.98345	1.66281	2.43034	1.43033	2.76076	4.18852	-1.0119	0.00583199	0.358685	0.4959	down	yes	GO:0009058(biosynthetic process)|GO:0005783(endoplasmic reticulum)|GO:1901576(organic substance biosynthetic process)|GO:0043227(membrane-bounded organelle)|GO:0043226(organelle)|GO:0009101(glycoprotein biosynthetic process)|GO:0043413(macromolecule glycosylation)|GO:1901564(organonitrogen compound metabolic process)|GO:0009059(macromolecule biosynthetic process)|GO:0043170(macromolecule metaboli…	organic substance biosynthetic process
100071667	C1QB	355	231	210	130	499	1952	534	502	299	280	16.3301	9.63454	7.89041	5.10578	19.4526	84.2749	24.0689	23.458	15.9695	12.3098	-1.212	0.00583786	0.358685	0.4317	down	yes	GO:0048545(response to steroid hormone)|GO:0070613(regulation of protein processing)|GO:0010468(regulation of gene expression)|GO:0048583(regulation of response to stimulus)|GO:0005615(extracellular space)|GO:0002376(immune system process)|GO:0050896(response to stimulus)|GO:0051171(regulation of nitrogen compound metabolic process)|GO:0014070(response to organic cyclic compound)|GO:1901564(organ…	regulation of protein activation cascade
111773925	CDKN1B	2512	2457	2356	2119	2304	2200	2219	1719	1801	1824	52.1252	46.2265	39.9321	37.5419	40.516	42.8457	45.1169	36.2352	43.391	36.173	0.272	0.00598689	0.361487	1.2075	stable	no	GO:0032886(regulation of microtubule-based process)|GO:0007219(Notch signaling pathway)|GO:0010035(response to inorganic substance)|GO:0019219(regulation of nucleobase-containing compound metabolic process)|GO:0010468(regulation of gene expression)|GO:0012501(programmed cell death)|GO:0045926(negative regulation of growth)|GO:0050896(response to stimulus)|GO:0051171(regulation of nitrogen compoun…	regulation of RNA biosynthetic process
100066256	DEDD	1122	1251	1654	1616	1143	1044	1109	907	780	1028	24.5058	24.7737	29.5074	30.1353	21.1562	21.401	23.7335	20.1238	19.7801	21.4586	0.5005	0.00594752	0.361487	1.4147	stable	no	GO:0019219(regulation of nucleobase-containing compound metabolic process)|GO:0010468(regulation of gene expression)|GO:0006356(regulation of transcription by RNA polymerase I)|GO:0001893(maternal placenta development)|GO:0006915(apoptotic process)|GO:0012501(programmed cell death)|GO:0050896(response to stimulus)|GO:0051171(regulation of nitrogen compound metabolic process)|GO:0031974(membrane-e…	regulation of RNA biosynthetic process
100050245	EPRS1	1434	1775	1556	1570	1781	2045	2165	2505	1778	2044	14.6603	16.4532	12.9934	13.7041	15.4302	19.622	21.6873	26.0152	21.1048	19.9712	-0.3871	0.00603591	0.361487	0.7646	stable	no	GO:0071346(cellular response to type II interferon)|GO:1901576(organic substance biosynthetic process)|GO:0010468(regulation of gene expression)|GO:0002376(immune system process)|GO:0022607(cellular component assembly)|GO:0032868(response to insulin)|GO:0050896(response to stimulus)|GO:0051171(regulation of nitrogen compound metabolic process)|GO:0004812(aminoacyl-tRNA ligase activity)|GO:1901564…	ribonucleoprotein complex
111773631	FOXD3	40	47	48	59	82	13	35	30	31	30	0.949994	1.01208	0.931153	1.19638	1.6504	0.289775	0.814484	0.723783	0.85483	0.680947	0.9482	0.0059804	0.361487	1.9295	stable	no	GO:0031328(positive regulation of cellular biosynthetic process)|GO:0019219(regulation of nucleobase-containing compound metabolic process)|GO:0048646(anatomical structure formation involved in morphogenesis)|GO:1901576(organic substance biosynthetic process)|GO:0010468(regulation of gene expression)|GO:0018130(heterocycle biosynthetic process)|GO:0050896(response to stimulus)|GO:0051171(regulati…	regulation of RNA biosynthetic process
100630801	IDI1	5655	3664	13300	3922	7337	2209	2695	4320	2212	4689	130.424	76.6193	250.551	77.2307	143.403	47.8165	60.9028	101.213	59.2335	103.356	1.0433	0.00598539	0.361487	2.061	up	yes	GO:0000287(magnesium ion binding)|GO:0009058(biosynthetic process)|GO:0019218(regulation of steroid metabolic process)|GO:1901576(organic substance biosynthetic process)|GO:0046890(regulation of lipid biosynthetic process)|GO:0043227(membrane-bounded organelle)|GO:0043226(organelle)|GO:0044283(small molecule biosynthetic process)|GO:0062012(regulation of small molecule metabolic process)|GO:00356…	organic hydroxy compound biosynthetic process
111767512	LOC111767512	45	49	55	56	15	25	14	33	13	15	2.01472	1.9891	2.01133	2.14066	0.569127	1.05051	0.614163	1.50087	0.675776	0.641836	1.1717	0.00598446	0.361487	2.2528	up	yes
111769618	LOC111769618	0	1	0	0	0	10	7	1	1	2	0	0.0101035	0	0	0	0.104585	0.07643	0.0113198	0.0129381	0.0212997	-3.7991	0.00600297	0.361487	0.0718	down	yes
111775907	LOC111775907	155	106	112	94	113	282	180	155	130	125	0.998867	0.619354	0.589539	0.517203	0.61712	1.70562	1.13658	1.01469	0.972694	0.769869	-0.5455	0.00605392	0.361487	0.6852	stable	no	GO:0009605(response to external stimulus)|GO:0048583(regulation of response to stimulus)|GO:0010543(regulation of platelet activation)|GO:0002376(immune system process)|GO:0010810(regulation of cell-substrate adhesion)|GO:0032940(secretion by cell)|GO:0035239(tube morphogenesis)|GO:0045926(negative regulation of growth)|GO:0050896(response to stimulus)|GO:0043114(regulation of vascular permeabili…	negative regulation of signaling receptor activity
100049861	RAB27B	89	77	42	79	61	59	53	43	30	33	0.554152	0.434698	0.213603	0.419975	0.321873	0.344785	0.323347	0.271978	0.216879	0.196374	0.7096	0.00602403	0.361487	1.6354	stable	no	GO:0031902(late endosome membrane)|GO:0019904(protein domain specific binding)|GO:0032940(secretion by cell)|GO:0050896(response to stimulus)|GO:0051171(regulation of nitrogen compound metabolic process)|GO:0051247(positive regulation of protein metabolic process)|GO:0005771(multivesicular body)|GO:2000294(positive regulation of defecation)|GO:1990504(dense core granule exocytosis)|GO:0098590(pla…	positive regulation of defecation
100051873	ZNF385D	50	40	73	56	103	88	104	141	176	87	0.121964	0.0884666	0.145447	0.116629	0.212919	0.201466	0.24857	0.349387	0.498461	0.202821	-0.9527	0.00606079	0.361487	0.5167	stable	no	GO:0097190(apoptotic signaling pathway)|GO:0023052(signaling)|GO:0006915(apoptotic process)|GO:0072332(intrinsic apoptotic signaling pathway by p53 class mediator)|GO:0012501(programmed cell death)|GO:0050896(response to stimulus)|GO:0003676(nucleic acid binding)|GO:0007154(cell communication)|GO:0008150(biological_process)|GO:0002039(p53 binding)|GO:0003674(molecular_function)|GO:0008219(cell de…	heterocyclic compound binding
100061914	GABRA2	1	6	4	0	4	76	11	2	1	22	0.00544905	0.0296435	0.0178033	0	0.0184713	0.388679	0.058731	0.0110708	0.00632672	0.114571	-2.7391	0.00608403	0.361911	0.1498	down	yes	GO:0098661(inorganic anion transmembrane transport)|GO:0050896(response to stimulus)|GO:0008509(monoatomic anion transmembrane transporter activity)|GO:0098590(plasma membrane region)|GO:0007154(cell communication)|GO:0008503(benzodiazepine receptor activity)|GO:0034220(monoatomic ion transmembrane transport)|GO:0098655(monoatomic cation transmembrane transport)|GO:0007214(gamma-aminobutyric acid…	negative regulation of neuronal action potential
100630691	PCP4L1	137	109	132	98	155	348	161	168	121	182	3.57826	2.58128	2.81607	2.18542	3.43082	8.53074	4.12031	4.45745	3.66939	4.54311	-0.588	0.00612677	0.363489	0.6653	stable	no
100073246	EDIL3	9	4	6	3	3	179	5	2	14	2	0.0977968	0.0394094	0.053254	0.027833	0.0276261	1.82554	0.053236	0.0220769	0.176631	0.0207703	-2.7453	0.00616194	0.364305	0.1491	down	yes	GO:0045785(positive regulation of cell adhesion)|GO:0030155(regulation of cell adhesion)|GO:0008150(biological_process)|GO:0005575(cellular_component)|GO:0010810(regulation of cell-substrate adhesion)|GO:0005515(protein binding)|GO:0005178(integrin binding)|GO:0005488(binding)|GO:0044877(protein-containing complex binding)|GO:0010811(positive regulation of cell-substrate adhesion)|GO:0050839(cell…	cell adhesion molecule binding
100064083	HEXIM2	70	62	25	51	34	31	24	17	19	35	2.11127	1.69549	0.615893	1.31333	0.869042	0.877535	0.709269	0.520861	0.66536	1.00889	0.9584	0.00618393	0.364305	1.9432	stable	no
111770632	MRPS2	1446	1538	1917	2280	1536	1262	1233	1416	984	1167	45.0171	43.4133	48.7473	60.604	40.5244	36.8744	37.6119	44.7815	35.5682	34.7225	0.5397	0.00618925	0.364305	1.4536	stable	no	GO:0009058(biosynthetic process)|GO:1901576(organic substance biosynthetic process)|GO:0031967(organelle envelope)|GO:0044391(ribosomal subunit)|GO:0043227(membrane-bounded organelle)|GO:0043226(organelle)|GO:0006415(translational termination)|GO:0070125(mitochondrial translational elongation)|GO:0031974(membrane-enclosed lumen)|GO:1901564(organonitrogen compound metabolic process)|GO:0009059(mac…	ribonucleoprotein complex
100070559	MMD	438	451	510	348	471	500	356	277	186	339	7.65182	7.14373	7.27746	5.19072	6.97313	8.19818	6.09389	4.91583	3.77278	5.66007	0.4618	0.00628676	0.369076	1.3772	stable	no	GO:0050896(response to stimulus)|GO:0051171(regulation of nitrogen compound metabolic process)|GO:0051247(positive regulation of protein metabolic process)|GO:1901564(organonitrogen compound metabolic process)|GO:0050790(regulation of catalytic activity)|GO:0045597(positive regulation of cell differentiation)|GO:0043549(regulation of kinase activity)|GO:0004672(protein kinase activity)|GO:0007154…	regulation of multicellular organismal development
106782538	C24H14orf132	25	33	25	31	35	176	56	69	24	31	0.182195	0.218056	0.148818	0.192892	0.216162	1.20383	0.399887	0.510824	0.203079	0.215918	-1.1414	0.00633572	0.370488	0.4533	down	yes
100055409	CCR8	38	17	17	7	21	90	93	22	40	20	0.925669	0.375473	0.338252	0.145589	0.433518	2.05765	2.21977	0.544404	1.13133	0.465622	-1.3393	0.0063769	0.370488	0.3952	down	yes	GO:0015026(coreceptor activity)|GO:0009605(response to external stimulus)|GO:0023052(signaling)|GO:0055082(intracellular chemical homeostasis)|GO:0002376(immune system process)|GO:0071944(cell periphery)|GO:0098771(inorganic ion homeostasis)|GO:0007186(G protein-coupled receptor signaling pathway)|GO:0050896(response to stimulus)|GO:0042221(response to chemical)|GO:0055074(calcium ion homeostasis…	inorganic ion homeostasis
100058752	PLEKHO1	1213	1364	1654	2466	2294	1307	1004	974	1019	1427	33.1455	33.7937	36.9163	57.5326	53.1218	33.5194	26.8813	27.0364	32.3292	37.2665	0.6564	0.00636235	0.370488	1.5761	stable	no	GO:0030030(cell projection organization)|GO:0048646(anatomical structure formation involved in morphogenesis)|GO:0048870(cell motility)|GO:0016477(cell migration)|GO:0050793(regulation of developmental process)|GO:0071944(cell periphery)|GO:0031253(cell projection membrane)|GO:0098590(plasma membrane region)|GO:0007520(myoblast fusion)|GO:0051146(striated muscle cell differentiation)|GO:0022603(r…	plasma membrane bounded cell projection morphogenesis
100058244	PPTC7	2839	3697	3614	3796	4243	3026	2474	3033	1919	3043	27.4871	32.4542	28.5805	31.3796	34.8139	27.4972	23.4702	29.8306	21.5723	28.1577	0.435	0.00634635	0.370488	1.3519	stable	no	GO:0042578(phosphoric ester hydrolase activity)|GO:0043227(membrane-bounded organelle)|GO:0043226(organelle)|GO:1901564(organonitrogen compound metabolic process)|GO:0043170(macromolecule metabolic process)|GO:0043231(intracellular membrane-bounded organelle)|GO:0016788(hydrolase activity, acting on ester bonds)|GO:0003824(catalytic activity)|GO:0008150(biological_process)|GO:0005737(cytoplasm)|G…	organonitrogen compound metabolic process
100058689	PTPRJ	166	119	121	95	123	299	189	171	133	137	0.983181	0.639043	0.585369	0.480403	0.617371	1.66208	1.09683	1.02884	0.914606	0.775491	-0.5331	0.00642096	0.372084	0.6911	stable	no	GO:0009605(response to external stimulus)|GO:0048583(regulation of response to stimulus)|GO:0010543(regulation of platelet activation)|GO:0002376(immune system process)|GO:0010810(regulation of cell-substrate adhesion)|GO:0032940(secretion by cell)|GO:0035239(tube morphogenesis)|GO:0045926(negative regulation of growth)|GO:0050896(response to stimulus)|GO:0043114(regulation of vascular permeabili…	negative regulation of signaling receptor activity
100066574	STRADB	743	744	929	889	851	741	657	529	490	747	16.0952	14.6129	16.4377	16.4424	15.6225	15.0654	13.9452	11.641	12.3242	15.4653	0.4111	0.00649412	0.375354	1.3297	stable	no	GO:0006886(intracellular protein transport)|GO:0048583(regulation of response to stimulus)|GO:0050896(response to stimulus)|GO:0051171(regulation of nitrogen compound metabolic process)|GO:0051247(positive regulation of protein metabolic process)|GO:1901564(organonitrogen compound metabolic process)|GO:0050790(regulation of catalytic activity)|GO:0043067(regulation of programmed cell death)|GO:00…	negative regulation of extrinsic apoptotic signaling pathway in absence of ligand
100068840	GAMT	2778	2299	5247	4394	3381	1644	1772	2699	2015	2263	139.117	104.387	214.624	187.873	143.486	77.2692	86.9491	137.302	117.16	108.309	0.7857	0.00659467	0.378766	1.7239	stable	no	GO:1901576(organic substance biosynthetic process)|GO:0008168(methyltransferase activity)|GO:0006790(sulfur compound metabolic process)|GO:0016053(organic acid biosynthetic process)|GO:1901564(organonitrogen compound metabolic process)|GO:0048609(multicellular organismal reproductive process)|GO:0042802(identical protein binding)|GO:0030731(guanidinoacetate N-methyltransferase activity)|GO:003225…	embryonic liver development
100051779	LMBR1L	501	430	606	725	507	461	355	312	385	389	5.58525	4.34642	5.51819	6.90081	4.78993	4.82351	3.87781	3.53335	4.98337	4.14463	0.5595	0.00659662	0.378766	1.4737	stable	no	GO:0019219(regulation of nucleobase-containing compound metabolic process)|GO:0006898(receptor-mediated endocytosis)|GO:0010468(regulation of gene expression)|GO:0023052(signaling)|GO:0048583(regulation of response to stimulus)|GO:0071944(cell periphery)|GO:0050896(response to stimulus)|GO:0051171(regulation of nitrogen compound metabolic process)|GO:0051252(regulation of RNA metabolic process)|G…	regulation of RNA biosynthetic process
100049011	FEZ1	43	30	9	11	18	153	59	31	61	17	1.25404	0.793274	0.214391	0.273901	0.44487	4.18786	1.68597	0.918402	2.06553	0.473832	-1.4549	0.00664523	0.379547	0.3648	down	yes	GO:0032886(regulation of microtubule-based process)|GO:0032386(regulation of intracellular transport)|GO:0009605(response to external stimulus)|GO:1902902(negative regulation of autophagosome assembly)|GO:0050896(response to stimulus)|GO:0016242(negative regulation of macroautophagy)|GO:0045597(positive regulation of cell differentiation)|GO:0032388(positive regulation of intracellular transport)…	regulation of autophagosome assembly
100033885	PMEL	0	3	1	0	1	10	5	5	3	6	0	0.0531522	0.015961	0	0.0165599	0.1834	0.0957338	0.0992518	0.0680645	0.112053	-2.5091	0.00672666	0.382873	0.1757	down	yes	GO:0031328(positive regulation of cellular biosynthetic process)|GO:0031983(vesicle lumen)|GO:1901576(organic substance biosynthetic process)|GO:0031902(late endosome membrane)|GO:0005771(multivesicular body)|GO:0031974(membrane-enclosed lumen)|GO:0042802(identical protein binding)|GO:0042470(melanosome)|GO:0016050(vesicle organization)|GO:0005789(endoplasmic reticulum membrane)|GO:0070013(intrac…	organic hydroxy compound biosynthetic process
100063465	PCDH18	89	87	70	94	126	319	152	98	128	107	0.852501	0.755583	0.547674	0.768759	1.0228	2.86782	1.4266	0.953581	1.42355	0.979535	-0.7259	0.0067536	0.383434	0.6046	stable	no	GO:0048513(animal organ development)|GO:0007399(nervous system development)|GO:0023052(signaling)|GO:0098609(cell-cell adhesion)|GO:0007275(multicellular organism development)|GO:0071944(cell periphery)|GO:0007156(homophilic cell adhesion via plasma membrane adhesion molecules)|GO:0007154(cell communication)|GO:0032502(developmental process)|GO:0008150(biological_process)|GO:0048856(anatomical st…	cell-cell adhesion via plasma-membrane adhesion molecules
102149877	TMEM52	1378	1537	2500	2090	1369	871	1064	1007	1168	1280	67.8586	68.6258	100.558	87.8738	57.1314	40.256	51.3394	50.3746	66.7815	60.2417	0.7057	0.00680354	0.385293	1.6309	stable	no
100051846	COPS5	1342	1492	1535	1586	1478	1237	1309	1180	945	1242	50.6179	51.0244	47.291	51.0754	47.2435	43.7903	48.3776	45.2127	41.3848	44.7718	0.3382	0.00701268	0.395142	1.2642	stable	no	GO:0031328(positive regulation of cellular biosynthetic process)|GO:0048870(cell motility)|GO:0018130(heterocycle biosynthetic process)|GO:0050896(response to stimulus)|GO:0033554(cellular response to stress)|GO:0003676(nucleic acid binding)|GO:0006974(DNA damage response)|GO:0051248(negative regulation of protein metabolic process)|GO:0042127(regulation of cell population proliferation)|GO:00017…	regulation of RNA biosynthetic process
100064125	PLEKHD1	20	39	30	12	63	62	168	87	21	68	0.277551	0.490722	0.340058	0.142184	0.740917	0.807536	2.28442	1.22648	0.338369	0.90189	-1.304	0.00704387	0.395904	0.405	down	yes
100055259	LSM5	358	364	538	524	356	312	407	252	243	252	30.2516	27.8884	37.1335	37.8053	25.4936	24.7444	33.6987	21.6318	23.8412	20.3515	0.5774	0.00706191	0.395926	1.4921	stable	no	GO:0000956(nuclear-transcribed mRNA catabolic process)|GO:0010468(regulation of gene expression)|GO:0043227(membrane-bounded organelle)|GO:0043226(organelle)|GO:0009057(macromolecule catabolic process)|GO:0000375(RNA splicing, via transesterification reactions)|GO:0010629(negative regulation of gene expression)|GO:0006396(RNA processing)|GO:0097526(spliceosomal tri-snRNP complex)|GO:0000398(mRNA …	ribonucleoprotein complex
100071881	DKK1	1	2	1	3	1	19	8	2	16	1	0.0275197	0.0499035	0.0224782	0.070489	0.0233216	0.490742	0.215718	0.0559113	0.511235	0.0263011	-2.479	0.00712361	0.398389	0.1794	down	yes	GO:0045995(regulation of embryonic development)|GO:1904958(positive regulation of midbrain dopaminergic neuron differentiation)|GO:0050896(response to stimulus)|GO:0045597(positive regulation of cell differentiation)|GO:0043549(regulation of kinase activity)|GO:0051248(negative regulation of protein metabolic process)|GO:0007611(learning or memory)|GO:0023056(positive regulation of signaling)|GO:…	regulation of RNA biosynthetic process
100068652	ARHGAP42	390	202	178	94	220	415	610	422	362	213	2.31725	1.08822	0.863868	0.476863	1.10776	2.31427	3.55134	2.54711	2.49732	1.20954	-0.8994	0.0072101	0.398635	0.5361	stable	no	GO:0023057(negative regulation of signaling)|GO:0030234(enzyme regulator activity)|GO:0003073(regulation of systemic arterial blood pressure)|GO:0007265(Ras protein signal transduction)|GO:0023052(signaling)|GO:0048583(regulation of response to stimulus)|GO:0035296(regulation of tube diameter)|GO:0051058(negative regulation of small GTPase mediated signal transduction)|GO:1903522(regulation of bl…	negative regulation of vascular associated smooth muscle contraction
100060657	CAMKK1	101	107	62	82	170	292	174	166	167	92	0.935714	0.898801	0.469172	0.648624	1.33471	2.53899	1.57952	1.56227	1.79637	0.814593	-0.7559	0.00725243	0.398635	0.5922	stable	no	GO:0019219(regulation of nucleobase-containing compound metabolic process)|GO:1901576(organic substance biosynthetic process)|GO:0010468(regulation of gene expression)|GO:0018130(heterocycle biosynthetic process)|GO:0050896(response to stimulus)|GO:0051171(regulation of nitrogen compound metabolic process)|GO:0051247(positive regulation of protein metabolic process)|GO:0051252(regulation of RNA m…	regulation of RNA biosynthetic process
100061844	CNRIP1	1027	764	1005	1204	698	654	664	451	746	466	29.6418	19.9933	23.6929	29.67	17.0728	17.7161	18.7782	13.2232	24.9994	12.8544	0.6647	0.00719807	0.398635	1.5852	stable	no	GO:0023057(negative regulation of signaling)|GO:0048583(regulation of response to stimulus)|GO:0071944(cell periphery)|GO:0031718(type 1 cannabinoid receptor binding)|GO:0065009(regulation of molecular function)|GO:0044092(negative regulation of molecular function)|GO:0008150(biological_process)|GO:0005737(cytoplasm)|GO:0010469(regulation of signaling receptor activity)|GO:0001664(G protein-coupl…	negative regulation of signaling receptor activity
100071849	JADE1	724	776	650	631	733	711	548	498	561	547	5.41851	5.26576	3.97351	4.03207	4.64902	4.99422	4.01861	3.78615	4.87486	3.91255	0.2965	0.00714943	0.398635	1.2282	stable	no	GO:0031328(positive regulation of cellular biosynthetic process)|GO:0019219(regulation of nucleobase-containing compound metabolic process)|GO:0048583(regulation of response to stimulus)|GO:0006915(apoptotic process)|GO:0012501(programmed cell death)|GO:0045926(negative regulation of growth)|GO:0051171(regulation of nitrogen compound metabolic process)|GO:0031974(membrane-enclosed lumen)|GO:00512…	regulation of RNA biosynthetic process
111772291	LOC111772291	1709	1512	1333	1229	1206	1254	1297	898	1006	923	21.7149	17.4191	13.8345	13.3329	12.9861	14.9544	16.1476	11.5909	14.8413	11.2085	0.3896	0.00725032	0.398635	1.31	stable	no	GO:0016818(hydrolase activity, acting on acid anhydrides, in phosphorus-containing anhydrides)|GO:0030234(enzyme regulator activity)|GO:0019003(GDP binding)|GO:0032549(ribonucleoside binding)|GO:0043227(membrane-bounded organelle)|GO:0043226(organelle)|GO:0005774(vacuolar membrane)|GO:0005765(lysosomal membrane)|GO:0065009(regulation of molecular function)|GO:0000323(lytic vacuole)|GO:0098772(mol…	organonitrogen compound metabolic process
100051114	SLC9A9	46	33	17	34	43	94	59	64	50	37	0.557706	0.36276	0.168351	0.351952	0.441806	1.06963	0.700895	0.788232	0.703842	0.428727	-0.7865	0.00722817	0.398635	0.5797	stable	no	GO:0098739(import across plasma membrane)|GO:0031902(late endosome membrane)|GO:0055082(intracellular chemical homeostasis)|GO:0043227(membrane-bounded organelle)|GO:0043226(organelle)|GO:0071944(cell periphery)|GO:0006814(sodium ion transport)|GO:0006812(monoatomic cation transport)|GO:0098771(inorganic ion homeostasis)|GO:0015385(sodium:proton antiporter activity)|GO:0055085(transmembrane trans…	proton transmembrane transport
100052293	YIF1B	1060	950	1347	1359	1134	926	906	821	752	917	39.3322	31.9612	40.8253	43.0545	35.6592	32.2485	32.94	30.9465	32.398	32.5194	0.4487	0.00719604	0.398635	1.3648	stable	no	GO:0005783(endoplasmic reticulum)|GO:0005798(Golgi-associated vesicle)|GO:0043227(membrane-bounded organelle)|GO:0043226(organelle)|GO:0009306(protein secretion)|GO:0032940(secretion by cell)|GO:0015031(protein transport)|GO:0000139(Golgi membrane)|GO:0005793(endoplasmic reticulum-Golgi intermediate compartment)|GO:0002790(peptide secretion)|GO:0043231(intracellular membrane-bounded organelle)|GO…	bounding membrane of organelle
100056545	VPS51	918	998	1052	926	1061	783	805	740	779	759	17.9734	17.7164	16.8237	15.4794	17.6043	14.3882	15.4432	14.7179	17.7085	14.2023	0.3473	0.00727615	0.398961	1.2721	stable	no	GO:0032386(regulation of intracellular transport)|GO:0005802(trans-Golgi network)|GO:0031974(membrane-enclosed lumen)|GO:0050790(regulation of catalytic activity)|GO:0000139(Golgi membrane)|GO:0031267(small GTPase binding)|GO:0032388(positive regulation of intracellular transport)|GO:0032588(trans-Golgi network membrane)|GO:0040012(regulation of locomotion)|GO:0099023(vesicle tethering complex)|G…	EARP complex
100049976	ITFG1	1424	1519	1093	1030	1293	853	1048	824	993	866	30.8473	29.8347	19.3395	19.0503	23.7367	17.3425	22.2444	18.1326	24.9754	17.929	0.4486	0.00734801	0.40094	1.3647	stable	no	GO:0045177(apical part of cell)|GO:0016324(apical plasma membrane)|GO:0016328(lateral plasma membrane)|GO:0005575(cellular_component)|GO:0071944(cell periphery)|GO:0005886(plasma membrane)|GO:0098590(plasma membrane region)|GO:0016020(membrane)	plasma membrane region
100065950	PCCB	1110	1242	1990	1331	1407	1091	925	1021	942	999	30.0533	30.4894	44.009	30.7684	32.2834	27.7237	24.5395	28.0816	29.6127	25.8503	0.5075	0.00733972	0.40094	1.4216	stable	no	GO:0009062(fatty acid catabolic process)|GO:0016874(ligase activity)|GO:0006790(sulfur compound metabolic process)|GO:0043436(oxoacid metabolic process)|GO:0043227(membrane-bounded organelle)|GO:0043226(organelle)|GO:0031974(membrane-enclosed lumen)|GO:0006082(organic acid metabolic process)|GO:1901564(organonitrogen compound metabolic process)|GO:0043231(intracellular membrane-bounded organelle)…	organic substance catabolic process
100065284	BCAS2	870	944	1014	953	961	736	913	683	635	758	36.7582	36.163	34.9938	34.3783	34.4091	29.1856	37.7971	29.3145	31.1506	30.608	0.3528	0.00742027	0.402269	1.277	stable	no	GO:0043227(membrane-bounded organelle)|GO:0005856(cytoskeleton)|GO:0016604(nuclear body)|GO:0043226(organelle)|GO:0000375(RNA splicing, via transesterification reactions)|GO:0006396(RNA processing)|GO:0000398(mRNA splicing, via spliceosome)|GO:0031974(membrane-enclosed lumen)|GO:0090304(nucleic acid metabolic process)|GO:0031981(nuclear lumen)|GO:0043170(macromolecule metabolic process)|GO:004322…	ribonucleoprotein complex
100058097	C1QA	415	326	210	198	594	2189	734	560	344	306	17.7882	12.6695	7.35228	7.24613	21.5767	88.0615	30.8271	24.3836	17.1198	12.5353	-1.1335	0.00742617	0.402269	0.4558	down	yes	GO:0010035(response to inorganic substance)|GO:0070613(regulation of protein processing)|GO:0010468(regulation of gene expression)|GO:0048583(regulation of response to stimulus)|GO:0005615(extracellular space)|GO:0002376(immune system process)|GO:0050896(response to stimulus)|GO:0051171(regulation of nitrogen compound metabolic process)|GO:1901564(organonitrogen compound metabolic process)|GO:000…	regulation of protein activation cascade
106781721	LOC106781721	2	3	17	0	1	0	0	0	0	0	0.098296	0.133686	0.682455	0	0.0416507	0	0	0	0	0	4.663	0.00745169	0.402678	25.3348	up	yes	GO:0006886(intracellular protein transport)|GO:0048583(regulation of response to stimulus)|GO:0098737(protein insertion into plasma membrane)|GO:0006915(apoptotic process)|GO:0099612(protein localization to axon)|GO:0012501(programmed cell death)|GO:0051171(regulation of nitrogen compound metabolic process)|GO:0051247(positive regulation of protein metabolic process)|GO:0098590(plasma membrane re…	positive regulation of extrinsic apoptotic signaling pathway
102151043	AMIGO3	223	263	186	189	292	380	290	281	248	270	3.34789	3.57997	2.28086	2.42262	3.71505	5.35435	4.26597	4.28548	4.3229	3.87402	-0.345	0.00759496	0.407475	0.7873	stable	no	GO:0050793(regulation of developmental process)|GO:0007399(nervous system development)|GO:0098609(cell-cell adhesion)|GO:0007275(multicellular organism development)|GO:0065008(regulation of biological quality)|GO:0051240(positive regulation of multicellular organismal process)|GO:0032502(developmental process)|GO:0051960(regulation of nervous system development)|GO:0008150(biological_process)|GO:…	regulation of multicellular organismal development
100058957	LMCD1	2915	5166	5250	6279	6604	7334	8489	11101	6149	8027	45.249	72.7081	66.5655	83.2182	86.8747	106.848	129.116	175.049	110.824	119.084	-0.6568	0.00758645	0.407475	0.6343	stable	no	GO:0003714(transcription corepressor activity)|GO:0019219(regulation of nucleobase-containing compound metabolic process)|GO:0010468(regulation of gene expression)|GO:0014743(regulation of muscle hypertrophy)|GO:0048583(regulation of response to stimulus)|GO:0043227(membrane-bounded organelle)|GO:0043226(organelle)|GO:0010629(negative regulation of gene expression)|GO:0005654(nucleoplasm)|GO:0051…	regulation of RNA biosynthetic process
100066202	ASCC3	179	213	187	138	212	301	213	215	236	263	1.14985	1.24058	0.981176	0.756872	1.15409	1.81472	1.34066	1.40298	1.76017	1.61463	-0.4096	0.0077339	0.408363	0.7528	stable	no	GO:0019219(regulation of nucleobase-containing compound metabolic process)|GO:0050684(regulation of mRNA processing)|GO:0010468(regulation of gene expression)|GO:0000375(RNA splicing, via transesterification reactions)|GO:0050896(response to stimulus)|GO:0051171(regulation of nitrogen compound metabolic process)|GO:1903311(regulation of mRNA metabolic process)|GO:0000398(mRNA splicing, via splice…	ribonucleoprotein complex
100061990	DIXDC1	304	348	355	225	537	633	594	469	323	516	2.404	2.49516	2.29302	1.51915	3.59875	4.69809	4.60258	3.76756	2.96566	3.8998	-0.5108	0.00778414	0.408363	0.7018	stable	no	GO:0032886(regulation of microtubule-based process)|GO:0043410(positive regulation of MAPK cascade)|GO:0048870(cell motility)|GO:0016477(cell migration)|GO:0048583(regulation of response to stimulus)|GO:0019904(protein domain specific binding)|GO:0044306(neuron projection terminus)|GO:0050896(response to stimulus)|GO:0051171(regulation of nitrogen compound metabolic process)|GO:0051247(positive r…	regulation of multicellular organismal development
100070297	DNAH7	10	8	1	2	1	65	43	2	15	3	0.0348817	0.0253014	0.00284916	0.00595641	0.00295606	0.212798	0.146967	0.00708686	0.0607499	0.0100011	-2.3961	0.00778419	0.408363	0.19	down	yes	GO:0030030(cell projection organization)|GO:0016818(hydrolase activity, acting on acid anhydrides, in phosphorus-containing anhydrides)|GO:0000226(microtubule cytoskeleton organization)|GO:0044085(cellular component biogenesis)|GO:0048870(cell motility)|GO:0030031(cell projection assembly)|GO:0005856(cytoskeleton)|GO:0035082(axoneme assembly)|GO:0022607(cellular component assembly)|GO:0043226(org…	catalytic complex
100055258	FAM114A1	109	131	99	75	122	217	141	151	107	126	2.67074	2.91027	1.98134	1.569	2.53326	4.99023	3.38514	3.75844	3.04401	2.95057	-0.4506	0.00776989	0.408363	0.7317	stable	no	GO:0070013(intracellular organelle lumen)|GO:0043231(intracellular membrane-bounded organelle)|GO:0005634(nucleus)|GO:0005829(cytosol)|GO:0005575(cellular_component)|GO:0005737(cytoplasm)|GO:0012505(endomembrane system)|GO:0005794(Golgi apparatus)|GO:0031981(nuclear lumen)|GO:0043226(organelle)|GO:0043227(membrane-bounded organelle)|GO:0031974(membrane-enclosed lumen)|GO:0043229(intracellular org…	intracellular organelle lumen
100063615	GDF10	122	25	48	65	60	576	74	154	68	91	1.49901	0.278512	0.481733	0.681894	0.62476	6.6424	0.890905	1.92218	0.970091	1.06861	-1.4262	0.00766011	0.408363	0.3721	down	yes	GO:0048870(cell motility)|GO:0019219(regulation of nucleobase-containing compound metabolic process)|GO:0016477(cell migration)|GO:0009605(response to external stimulus)|GO:0010468(regulation of gene expression)|GO:0048583(regulation of response to stimulus)|GO:0005615(extracellular space)|GO:0045668(negative regulation of osteoblast differentiation)|GO:0050896(response to stimulus)|GO:0051171(re…	regulation of RNA biosynthetic process
100060001	MLXIP	5438	6179	5950	4707	7280	3567	3848	3259	3409	5844	34.0237	35.0524	30.4073	25.1445	38.6001	20.946	23.5901	20.7135	24.7643	34.9448	0.5419	0.00771182	0.408363	1.4559	stable	no	GO:0031328(positive regulation of cellular biosynthetic process)|GO:0019219(regulation of nucleobase-containing compound metabolic process)|GO:1901576(organic substance biosynthetic process)|GO:0010468(regulation of gene expression)|GO:0018130(heterocycle biosynthetic process)|GO:0050896(response to stimulus)|GO:0051171(regulation of nitrogen compound metabolic process)|GO:0051252(regulation of R…	regulation of RNA biosynthetic process
100063505	PHLDA3	176	138	142	147	164	260	213	183	160	174	6.87568	4.8881	4.53117	4.90318	5.42954	9.53308	8.15335	7.26241	7.25739	6.49656	-0.3476	0.00778178	0.408363	0.7859	stable	no	GO:0023057(negative regulation of signaling)|GO:0097190(apoptotic signaling pathway)|GO:0043325(phosphatidylinositol-3,4-bisphosphate binding)|GO:0023052(signaling)|GO:0048583(regulation of response to stimulus)|GO:0080025(phosphatidylinositol-3,5-bisphosphate binding)|GO:0006915(apoptotic process)|GO:0071944(cell periphery)|GO:0005543(phospholipid binding)|GO:0012501(programmed cell death)|GO:00…	phosphatidylinositol bisphosphate binding
100056636	TMEM100	460	425	370	289	521	700	681	470	475	425	7.27756	6.09641	4.78133	3.90376	6.98524	10.394	10.5567	7.55357	8.72527	6.42611	-0.4041	0.00769934	0.408363	0.7557	stable	no	GO:0048646(anatomical structure formation involved in morphogenesis)|GO:0007219(Notch signaling pathway)|GO:0019219(regulation of nucleobase-containing compound metabolic process)|GO:0010468(regulation of gene expression)|GO:0048583(regulation of response to stimulus)|GO:0035239(tube morphogenesis)|GO:0050896(response to stimulus)|GO:0051171(regulation of nitrogen compound metabolic process)|GO:0…	positive regulation of vasculogenesis
100146183	UQCC2	1164	1203	1547	2074	1348	1027	1212	944	983	750	107.384	100.626	116.572	163.362	105.388	88.9226	109.557	88.4675	105.292	66.1268	0.5966	0.00769553	0.408363	1.5121	stable	no	GO:0031328(positive regulation of cellular biosynthetic process)|GO:0019219(regulation of nucleobase-containing compound metabolic process)|GO:0070129(regulation of mitochondrial translation)|GO:0010468(regulation of gene expression)|GO:0062012(regulation of small molecule metabolic process)|GO:0022607(cellular component assembly)|GO:2001014(regulation of skeletal muscle cell differentiation)|GO:…	regulation of skeletal muscle cell differentiation
106783338	ZNF358	2736	2796	3358	3927	2878	2465	2569	2173	2066	2354	47.0618	43.6061	47.1794	57.6728	41.9526	39.7948	43.2983	37.9699	41.2611	38.6982	0.4473	0.0077936	0.408363	1.3634	stable	no	GO:0019219(regulation of nucleobase-containing compound metabolic process)|GO:0007399(nervous system development)|GO:0010468(regulation of gene expression)|GO:0007275(multicellular organism development)|GO:0051171(regulation of nitrogen compound metabolic process)|GO:0051252(regulation of RNA metabolic process)|GO:0031323(regulation of cellular metabolic process)|GO:0031326(regulation of cellular…	regulation of RNA biosynthetic process
100053430	TMEM184A	141	66	129	103	91	34	28	56	62	78	2.46326	1.04542	1.84077	1.53633	1.34725	0.557477	0.479294	0.993815	1.25759	1.30232	0.9931	0.0078136	0.408457	1.9904	stable	no	GO:0051707(response to other organism)|GO:0000003(reproduction)|GO:0007530(sex determination)|GO:0009605(response to external stimulus)|GO:0007399(nervous system development)|GO:0030141(secretory granule)|GO:0043227(membrane-bounded organelle)|GO:0043226(organelle)|GO:0007275(multicellular organism development)|GO:0071944(cell periphery)|GO:0050896(response to stimulus)|GO:0043168(anion binding)|…	sulfur compound binding
100058822	DENND2D	36	16	35	17	18	94	53	59	25	29	0.815693	0.328702	0.647756	0.328875	0.345631	1.99898	1.17667	1.35801	0.657691	0.627991	-1.0165	0.00788514	0.409423	0.4943	down	yes	GO:0043227(membrane-bounded organelle)|GO:0043226(organelle)|GO:0065009(regulation of molecular function)|GO:0031974(membrane-enclosed lumen)|GO:0098772(molecular function regulator activity)|GO:0051020(GTPase binding)|GO:0031981(nuclear lumen)|GO:0031267(small GTPase binding)|GO:0043231(intracellular membrane-bounded organelle)|GO:0005634(nucleus)|GO:0008150(biological_process)|GO:0005737(cytopl…	molecular function regulator activity
100072862	PPP3CB	4138	3810	4295	3611	4711	2945	3204	3046	3088	3300	67.4618	56.3184	57.1939	50.2634	65.0873	45.0619	51.1815	50.4457	58.4523	51.4177	0.3809	0.00790198	0.409423	1.3022	stable	no	GO:0031328(positive regulation of cellular biosynthetic process)|GO:0019219(regulation of nucleobase-containing compound metabolic process)|GO:0048646(anatomical structure formation involved in morphogenesis)|GO:0010468(regulation of gene expression)|GO:0048583(regulation of response to stimulus)|GO:0002376(immune system process)|GO:0032940(secretion by cell)|GO:0050896(response to stimulus)|GO:0…	regulation of RNA biosynthetic process
106781847	RNF7	1630	1524	1722	2100	2064	1583	1618	1272	1186	1382	61.9455	52.5127	53.4532	68.1394	66.4733	56.4624	60.2495	49.1061	52.3316	50.1951	0.3754	0.00792337	0.409423	1.2972	stable	no	GO:0048870(cell motility)|GO:0016477(cell migration)|GO:0006915(apoptotic process)|GO:0012501(programmed cell death)|GO:0061659(ubiquitin-like protein ligase activity)|GO:0050896(response to stimulus)|GO:0051171(regulation of nitrogen compound metabolic process)|GO:0051247(positive regulation of protein metabolic process)|GO:0031974(membrane-enclosed lumen)|GO:1901564(organonitrogen compound meta…	positive regulation of cysteine-type endopeptidase activity
100069910	TPBG	39	21	28	22	28	226	42	38	45	26	0.313637	0.153123	0.183925	0.151058	0.190826	1.7058	0.330952	0.310437	0.420177	0.199833	-1.3071	0.00787506	0.409423	0.4041	down	yes	GO:0005783(endoplasmic reticulum)|GO:0050793(regulation of developmental process)|GO:0043227(membrane-bounded organelle)|GO:0043226(organelle)|GO:0071944(cell periphery)|GO:0065008(regulation of biological quality)|GO:0051240(positive regulation of multicellular organismal process)|GO:0043231(intracellular membrane-bounded organelle)|GO:0051960(regulation of nervous system development)|GO:0008150…	regulation of multicellular organismal development
100057696	XCL1	50	36	21	25	23	111	136	36	37	34	1.84305	1.20317	0.632274	0.7868	0.718474	3.84014	4.91201	1.34802	1.58353	1.19778	-1.1061	0.00791408	0.409423	0.4646	down	yes	GO:0071346(cellular response to type II interferon)|GO:0048870(cell motility)|GO:0009605(response to external stimulus)|GO:0070665(positive regulation of leukocyte proliferation)|GO:0050896(response to stimulus)|GO:2000553(positive regulation of T-helper 2 cell cytokine production)|GO:0010820(positive regulation of T cell chemotaxis)|GO:0042802(identical protein binding)|GO:0070372(regulation of …	positive regulation of CD8-positive, alpha-beta T cell activation
100069760	HAPLN3	25	21	46	53	49	114	50	75	55	67	0.651613	0.49628	0.979324	1.17946	1.08233	2.78876	1.27695	1.98581	1.66445	1.669	-0.8562	0.00798019	0.409528	0.5524	stable	no	GO:0005540(hyaluronic acid binding)|GO:0007399(nervous system development)|GO:0007275(multicellular organism development)|GO:0005201(extracellular matrix structural constituent)|GO:0001501(skeletal system development)|GO:0043168(anion binding)|GO:0005198(structural molecule activity)|GO:0032502(developmental process)|GO:0008150(biological_process)|GO:0048856(anatomical structure development)|GO:0…	carbohydrate derivative binding
100062708	MYH10	999	1106	836	631	1163	1991	1509	1208	829	1067	6.27538	6.29923	4.28943	3.38424	6.19113	11.7382	9.28789	7.70847	6.04626	6.40575	-0.4481	0.0079764	0.409528	0.733	stable	no	GO:0048870(cell motility)|GO:0035904(aorta development)|GO:0009605(response to external stimulus)|GO:0043197(dendritic spine)|GO:0035239(tube morphogenesis)|GO:0050896(response to stimulus)|GO:0090087(regulation of peptide transport)|GO:0043168(anion binding)|GO:0051146(striated muscle cell differentiation)|GO:0098590(plasma membrane region)|GO:0003676(nucleic acid binding)|GO:0060562(epithelial …	ribonucleoprotein complex
100056348	SOX6	1038	971	952	895	1058	623	552	529	516	1030	3.42313	2.90337	2.56438	2.52003	2.95684	1.92828	1.78369	1.77218	1.97575	3.24634	0.5814	0.00797609	0.409528	1.4963	stable	no	GO:0031328(positive regulation of cellular biosynthetic process)|GO:0019219(regulation of nucleobase-containing compound metabolic process)|GO:0010468(regulation of gene expression)|GO:0030099(myeloid cell differentiation)|GO:0045823(positive regulation of heart contraction)|GO:0002376(immune system process)|GO:0035051(cardiocyte differentiation)|GO:2000726(negative regulation of cardiac muscle c…	regulation of RNA biosynthetic process
100052935	LRRK2	344	367	305	196	365	527	471	386	308	392	1.58343	1.53166	1.14672	0.770288	1.4238	2.27671	2.12429	1.8049	1.64607	1.72448	-0.393	0.0080197	0.409852	0.7615	stable	no	GO:0048870(cell motility)|GO:0048814(regulation of dendrite morphogenesis)|GO:0009605(response to external stimulus)|GO:0070613(regulation of protein processing)|GO:0044306(neuron projection terminus)|GO:1903748(negative regulation of establishment of protein localization to mitochondrion)|GO:1903305(regulation of regulated secretory pathway)|GO:0050896(response to stimulus)|GO:0014070(response t…	positive regulation of chromosome organization
100060696	TPRG1L	855	965	1009	897	854	681	775	733	665	654	20.4122	20.8886	19.6758	18.2841	17.2781	15.259	18.1292	17.7768	18.4333	14.9222	0.3798	0.00802305	0.409852	1.3011	stable	no	GO:0043227(membrane-bounded organelle)|GO:0043226(organelle)|GO:0070382(exocytic vesicle)|GO:0042802(identical protein binding)|GO:0030133(transport vesicle)|GO:0005737(cytoplasm)|GO:0098793(presynapse)|GO:0031982(vesicle)|GO:0045202(synapse)|GO:0008021(synaptic vesicle)|GO:0043229(intracellular organelle)|GO:0005622(intracellular anatomical structure)|GO:0003674(molecular_function)|GO:0097708(in…	secretory vesicle
100071499	ATOX1	296	279	650	426	341	254	302	259	199	241	29.9445	25.591	53.7103	36.7953	29.2345	24.1166	29.9354	26.6165	23.3741	23.3009	0.6888	0.00805918	0.410762	1.612	stable	no	GO:0055082(intracellular chemical homeostasis)|GO:0098771(inorganic ion homeostasis)|GO:0006812(monoatomic cation transport)|GO:0050896(response to stimulus)|GO:0016531(copper chaperone activity)|GO:0065008(regulation of biological quality)|GO:0051234(establishment of localization)|GO:0016530(metallochaperone activity)|GO:0140104(molecular carrier activity)|GO:0006873(intracellular monoatomic ion…	molecular carrier activity
100066002	UNC5CL	100	130	45	85	132	185	231	175	82	165	1.17363	1.38335	0.431384	0.851742	1.31287	2.0378	2.65643	2.0864	1.11739	1.85075	-0.7547	0.0081269	0.413274	0.5927	stable	no	GO:0043410(positive regulation of MAPK cascade)|GO:0031401(positive regulation of protein modification process)|GO:0048583(regulation of response to stimulus)|GO:0051171(regulation of nitrogen compound metabolic process)|GO:0051247(positive regulation of protein metabolic process)|GO:0043122(regulation of canonical NF-kappaB signal transduction)|GO:0009893(positive regulation of metabolic process…	positive regulation of intracellular signal transduction
111772531	SPRN	36	24	15	21	26	51	43	30	46	38	0.525864	0.317863	0.17897	0.261907	0.321855	0.699194	0.61545	0.445163	0.780164	0.5305	-0.7692	0.00815784	0.413909	0.5867	stable	no	GO:0006886(intracellular protein transport)|GO:0072594(establishment of protein localization to organelle)|GO:0043227(membrane-bounded organelle)|GO:0043226(organelle)|GO:0071944(cell periphery)|GO:0033365(protein localization to organelle)|GO:0031974(membrane-enclosed lumen)|GO:0015031(protein transport)|GO:0031981(nuclear lumen)|GO:0043228(non-membrane-bounded organelle)|GO:0003676(nucleic acid…	heterocyclic compound binding
100052467	CNTNAP1	51	27	26	24	46	180	39	69	48	44	0.474413	0.227723	0.197551	0.190614	0.362627	1.5715	0.355471	0.652021	0.518423	0.391174	-1.0513	0.00819449	0.41483	0.4825	down	yes	GO:0050905(neuromuscular process)|GO:0048646(anatomical structure formation involved in morphogenesis)|GO:0048583(regulation of response to stimulus)|GO:0019904(protein domain specific binding)|GO:0022607(cellular component assembly)|GO:0032940(secretion by cell)|GO:0099612(protein localization to axon)|GO:0050896(response to stimulus)|GO:0007043(cell-cell junction assembly)|GO:0007154(cell commu…	organelle localization by membrane tethering
100051358	CFH	862	456	586	355	398	3338	939	852	508	555	7.78936	3.73609	4.32525	2.73892	3.04785	28.3099	8.31407	7.82097	5.32986	4.79312	-1.077	0.00823553	0.415034	0.474	down	yes	GO:0001846(opsonin binding)|GO:0070613(regulation of protein processing)|GO:0001851(complement component C3b binding)|GO:0006959(humoral immune response)|GO:0010468(regulation of gene expression)|GO:0048583(regulation of response to stimulus)|GO:0043227(membrane-bounded organelle)|GO:0043226(organelle)|GO:0005615(extracellular space)|GO:0002376(immune system process)|GO:0043395(heparan sulfate pr…	regulation of protein activation cascade
100049888	EXOG	359	347	295	267	322	477	466	350	332	343	2.78248	2.43851	1.86758	1.76688	2.115	3.46987	3.53897	2.7557	2.98767	2.54076	-0.2947	0.00823345	0.415034	0.8153	stable	no	GO:0031967(organelle envelope)|GO:0043227(membrane-bounded organelle)|GO:0043226(organelle)|GO:0090304(nucleic acid metabolic process)|GO:0043170(macromolecule metabolic process)|GO:0043231(intracellular membrane-bounded organelle)|GO:0016788(hydrolase activity, acting on ester bonds)|GO:0032991(protein-containing complex)|GO:0003824(catalytic activity)|GO:0008150(biological_process)|GO:0005737(c…	organic cyclic compound metabolic process
100053111	EXD2	237	305	192	276	299	261	183	135	158	216	2.51924	2.93953	1.66702	2.50488	2.69344	2.60386	1.90601	1.45774	1.95	2.19435	0.4744	0.00834373	0.417671	1.3893	stable	no	GO:0031328(positive regulation of cellular biosynthetic process)|GO:0070129(regulation of mitochondrial translation)|GO:0010468(regulation of gene expression)|GO:0004532(RNA exonuclease activity)|GO:0050896(response to stimulus)|GO:0051171(regulation of nitrogen compound metabolic process)|GO:0051247(positive regulation of protein metabolic process)|GO:0033554(cellular response to stress)|GO:0006…	organic cyclic compound metabolic process
100057939	NAXE	1305	1459	1623	1485	1381	1427	1283	1245	922	1024	67.4341	68.3568	68.5025	65.5168	60.4753	69.2069	64.9604	65.3529	55.3168	50.5708	0.3184	0.00830785	0.417671	1.2469	stable	no	GO:1901576(organic substance biosynthetic process)|GO:0009435(NAD biosynthetic process)|GO:0018130(heterocycle biosynthetic process)|GO:0005615(extracellular space)|GO:0022607(cellular component assembly)|GO:0031974(membrane-enclosed lumen)|GO:1901564(organonitrogen compound metabolic process)|GO:0006753(nucleoside phosphate metabolic process)|GO:0065003(protein-containing complex assembly)|GO:00…	organic substance biosynthetic process
100055547	RBPJ	809	742	687	611	899	1290	1138	827	774	731	6.90581	5.74286	4.79007	4.45312	6.50342	10.3351	9.51836	7.17131	7.67122	5.96369	-0.3232	0.00832723	0.417671	0.7993	stable	no	GO:0031328(positive regulation of cellular biosynthetic process)|GO:0035904(aorta development)|GO:0009605(response to external stimulus)|GO:0060563(neuroepithelial cell differentiation)|GO:0018130(heterocycle biosynthetic process)|GO:0030099(myeloid cell differentiation)|GO:0035239(tube morphogenesis)|GO:0061371(determination of heart left/right asymmetry)|GO:0050896(response to stimulus)|GO:0033…	regulation of RNA biosynthetic process
100070903	CMBL	6220	8308	9404	7513	5782	4277	6645	4234	5273	4499	183.206	221.872	226.245	188.938	144.325	118.234	191.777	126.685	180.328	126.647	0.5733	0.0083941	0.418325	1.4879	stable	no	GO:0005829(cytosol)|GO:0044237(cellular metabolic process)|GO:0003824(catalytic activity)|GO:0008150(biological_process)|GO:0005575(cellular_component)|GO:0005737(cytoplasm)|GO:0016787(hydrolase activity)|GO:0070887(cellular response to chemical stimulus)|GO:0009410(response to xenobiotic stimulus)|GO:0071466(cellular response to xenobiotic stimulus)|GO:0008152(metabolic process)|GO:0050896(respo…	cellular response to xenobiotic stimulus
100065098	TMEM108	10	18	8	17	17	56	16	24	23	28	0.0408602	0.0666853	0.0266999	0.059307	0.058866	0.214756	0.064058	0.099618	0.109115	0.109343	-1.0322	0.00837575	0.418325	0.489	down	yes	GO:0048583(regulation of response to stimulus)|GO:0050896(response to stimulus)|GO:0051386(regulation of neurotrophin TRK receptor signaling pathway)|GO:0099173(postsynapse organization)|GO:0023056(positive regulation of signaling)|GO:0070848(response to growth factor)|GO:0070887(cellular response to chemical stimulus)|GO:0016043(cellular component organization)|GO:0042995(cell projection)|GO:003…	cellular response to brain-derived neurotrophic factor stimulus
100071649	JHY	0	1	1	1	0	6	9	5	2	2	0	0.00657819	0.00592608	0.00619449	0	0.0408561	0.06398	0.0368506	0.0168475	0.0138679	-2.9389	0.00843684	0.418978	0.1304	down	yes	GO:0030030(cell projection organization)|GO:0044085(cellular component biogenesis)|GO:0000226(microtubule cytoskeleton organization)|GO:0048513(animal organ development)|GO:0007399(nervous system development)|GO:0030031(cell projection assembly)|GO:0035082(axoneme assembly)|GO:0007275(multicellular organism development)|GO:0022607(cellular component assembly)|GO:0032053(ciliary basal body organiz…	plasma membrane bounded cell projection organization
100630386	LOC100630386	54	9	3	2	6	5	4	1	0	3	1.19711	0.1809	0.0543224	0.0378552	0.112721	0.104032	0.0868865	0.0225198	0	0.063561	2.5995	0.00844457	0.418978	6.0609	up	yes	GO:0050729(positive regulation of inflammatory response)|GO:0048583(regulation of response to stimulus)|GO:0002376(immune system process)|GO:0032940(secretion by cell)|GO:0032944(regulation of mononuclear cell proliferation)|GO:0050896(response to stimulus)|GO:0050865(regulation of cell activation)|GO:0042127(regulation of cell population proliferation)|GO:0002446(neutrophil mediated immunity)|GO…	negative regulation of CD4-positive, alpha-beta T cell proliferation
100058608	MXRA7	1383	1382	1286	1140	1613	2473	1726	1459	1178	1721	22.0466	19.975	16.7448	15.5161	21.7906	36.9999	26.9596	23.6266	21.8033	26.22	-0.3033	0.0084842	0.420015	0.8104	stable	no
100050339	HEATR5A	838	911	756	624	948	1303	1221	1057	798	782	5.38996	5.31273	3.97175	3.42676	5.16732	7.8658	7.69504	6.90626	5.95939	4.80706	-0.3267	0.00855047	0.421435	0.7974	stable	no	GO:0051179(localization)|GO:0045176(apical protein localization)|GO:0008150(biological_process)|GO:0008104(protein localization)|GO:0033036(macromolecule localization)	localization
100060299	NIPAL2	185	220	269	200	232	195	177	144	64	175	2.23702	2.412	2.65686	2.06483	2.37739	2.21304	2.09712	1.76883	0.898534	2.0224	0.5899	0.00853364	0.421435	1.5051	stable	no	GO:0051234(establishment of localization)|GO:0015693(magnesium ion transport)|GO:0051179(localization)|GO:0006811(monoatomic ion transport)|GO:0008150(biological_process)|GO:0005575(cellular_component)|GO:0030001(metal ion transport)|GO:0006812(monoatomic cation transport)|GO:0016020(membrane)|GO:0006810(transport)	establishment of localization
100064383	CRYGN	43	39	50	33	42	11	17	15	15	41	1.61582	1.32876	1.53467	1.05876	1.33749	0.387949	0.625933	0.572589	0.654447	1.47245	1.0331	0.00864655	0.425236	2.0464	up	yes
100054495	FGF13	524	552	532	438	386	379	416	368	348	294	8.16168	7.79552	6.76829	5.82478	5.09508	5.54044	6.34885	5.82267	6.29339	4.3765	0.4326	0.00875204	0.429482	1.3496	stable	no	GO:0032886(regulation of microtubule-based process)|GO:0048870(cell motility)|GO:0016477(cell migration)|GO:0048583(regulation of response to stimulus)|GO:0030295(protein kinase activator activity)|GO:0043244(regulation of protein-containing complex disassembly)|GO:0014704(intercalated disc)|GO:0022607(cellular component assembly)|GO:0045926(negative regulation of growth)|GO:0006814(sodium ion tr…	regulation of multicellular organismal development
100069294	UPF3A	339	429	412	472	354	360	330	265	285	284	4.24201	4.86728	4.21103	5.04279	3.75397	4.22796	4.04612	3.36856	4.1407	3.39642	0.4127	0.00878542	0.430179	1.3312	stable	no	GO:0031328(positive regulation of cellular biosynthetic process)|GO:0010468(regulation of gene expression)|GO:0051171(regulation of nitrogen compound metabolic process)|GO:0051247(positive regulation of protein metabolic process)|GO:0034655(nucleobase-containing compound catabolic process)|GO:0003676(nucleic acid binding)|GO:0048471(perinuclear region of cytoplasm)|GO:0006401(RNA catabolic proces…	organic substance catabolic process
100051387	NHS	39	32	10	11	15	74	37	43	36	34	0.118962	0.088502	0.0249152	0.0286481	0.0387751	0.211853	0.110586	0.133242	0.127499	0.0991187	-1.0418	0.0088277	0.431307	0.4857	down	yes	GO:0048513(animal organ development)|GO:0043227(membrane-bounded organelle)|GO:0043226(organelle)|GO:0007275(multicellular organism development)|GO:0016604(nuclear body)|GO:0071944(cell periphery)|GO:0031974(membrane-enclosed lumen)|GO:0030055(cell-substrate junction)|GO:0098590(plasma membrane region)|GO:0031981(nuclear lumen)|GO:0043231(intracellular membrane-bounded organelle)|GO:0005634(nucle…	plasma membrane bounded cell projection
100071150	CALM3	8354	8568	9742	10081	9201	6445	7174	6523	6292	7856	186.099	173.056	177.263	191.739	173.7	134.75	156.59	147.613	162.741	167.256	0.4163	0.00900675	0.436031	1.3345	stable	no
111770133	GAS1	331	357	444	333	486	1294	484	468	506	427	6.71055	6.5623	7.35245	5.7641	8.34991	24.6219	9.61455	9.63834	11.9107	8.27349	-0.6434	0.00899576	0.436031	0.6402	stable	no	GO:0032386(regulation of intracellular transport)|GO:0070613(regulation of protein processing)|GO:0010468(regulation of gene expression)|GO:0048583(regulation of response to stimulus)|GO:0071944(cell periphery)|GO:0060627(regulation of vesicle-mediated transport)|GO:0008589(regulation of smoothened signaling pathway)|GO:0010629(negative regulation of gene expression)|GO:0042221(response to chemic…	regulation of protein maturation
100629965	H2AZ2	1153	1159	1768	1316	1302	1006	1221	1022	852	771	72.1931	65.7972	90.4206	70.3524	69.0864	59.1182	74.9092	65.0045	61.9388	46.1372	0.4712	0.00904105	0.436031	1.3863	stable	no	GO:0019219(regulation of nucleobase-containing compound metabolic process)|GO:0010468(regulation of gene expression)|GO:0032993(protein-DNA complex)|GO:0035861(site of double-strand break)|GO:0051171(regulation of nitrogen compound metabolic process)|GO:0031974(membrane-enclosed lumen)|GO:0051252(regulation of RNA metabolic process)|GO:0009996(negative regulation of cell fate specification)|GO:00…	regulation of RNA biosynthetic process
102150767	IER3IP1	1191	1271	1439	1494	1310	1052	1323	956	831	1017	39.762	38.4733	39.2407	42.5858	37.0633	32.9632	43.2783	32.4221	32.2118	32.4496	0.388	0.00894594	0.436031	1.3086	stable	no	GO:0005783(endoplasmic reticulum)|GO:0005798(Golgi-associated vesicle)|GO:0043227(membrane-bounded organelle)|GO:0043226(organelle)|GO:0043067(regulation of programmed cell death)|GO:0000139(Golgi membrane)|GO:0043231(intracellular membrane-bounded organelle)|GO:0051234(establishment of localization)|GO:0042981(regulation of apoptotic process)|GO:0008150(biological_process)|GO:0005737(cytoplasm)|…	regulation of fibroblast apoptotic process
100065171	MAF1	5425	5713	6271	6517	5155	4956	4808	3980	4314	4468	162.068	154.746	153.022	166.227	130.509	138.959	140.739	120.783	149.636	127.568	0.377	0.00903001	0.436031	1.2986	stable	no	GO:0030424(axon)|GO:0019219(regulation of nucleobase-containing compound metabolic process)|GO:2001141(regulation of RNA biosynthetic process)|GO:0010468(regulation of gene expression)|GO:0043227(membrane-bounded organelle)|GO:0009892(negative regulation of metabolic process)|GO:0043226(organelle)|GO:0043175(RNA polymerase core enzyme binding)|GO:0071944(cell periphery)|GO:0010629(negative regula…	regulation of RNA biosynthetic process
100049961	PADI1	4	3	3	2	2	11	17	8	3	7	0.0486369	0.0330739	0.0297952	0.0207632	0.0206088	0.125532	0.202539	0.098815	0.0423531	0.0813458	-1.6665	0.00903034	0.436031	0.315	down	yes	GO:0043227(membrane-bounded organelle)|GO:0043226(organelle)|GO:0031974(membrane-enclosed lumen)|GO:1901564(organonitrogen compound metabolic process)|GO:0018195(peptidyl-arginine modification)|GO:0031981(nuclear lumen)|GO:0043170(macromolecule metabolic process)|GO:0043231(intracellular membrane-bounded organelle)|GO:0005634(nucleus)|GO:0018193(peptidyl-amino acid modification)|GO:0003824(cataly…	organonitrogen compound metabolic process
100064203	ASB10	1094	1125	1210	936	1341	777	800	679	578	1164	19.9581	18.6086	18.0305	14.5793	20.7323	13.3039	14.3003	12.5834	12.243	20.2949	0.5037	0.00907327	0.436493	1.4179	stable	no	GO:0043227(membrane-bounded organelle)|GO:0043226(organelle)|GO:1901564(organonitrogen compound metabolic process)|GO:0016567(protein ubiquitination)|GO:0019787(ubiquitin-like protein transferase activity)|GO:0043170(macromolecule metabolic process)|GO:0043231(intracellular membrane-bounded organelle)|GO:0005634(nucleus)|GO:0032991(protein-containing complex)|GO:0003824(catalytic activity)|GO:000…	transferase complex
100051776	CCDC181	3	16	18	9	18	18	28	23	30	47	0.0682204	0.329891	0.334337	0.17474	0.346882	0.384169	0.623885	0.531309	0.792085	1.02146	-1.2425	0.00908954	0.436493	0.4226	down	yes	GO:0036126(sperm flagellum)|GO:0008017(microtubule binding)|GO:0005856(cytoskeleton)|GO:0043226(organelle)|GO:0043228(non-membrane-bounded organelle)|GO:0015631(tubulin binding)|GO:0097729(9+2 motile cilium)|GO:0005929(cilium)|GO:0043229(intracellular organelle)|GO:0005622(intracellular anatomical structure)|GO:0003674(molecular_function)|GO:0031514(motile cilium)|GO:0015630(microtubule cytoskele…	plasma membrane bounded cell projection
100059289	UBC	141672	157555	138356	168002	162670	139420	140615	99339	112704	125537	6331.6	6384.38	5050.64	6410.63	6161.02	5848.05	6157.64	4509.99	5848.25	5362.06	0.3233	0.00914746	0.438335	1.2512	stable	no	GO:0031328(positive regulation of cellular biosynthetic process)|GO:0018130(heterocycle biosynthetic process)|GO:0012501(programmed cell death)|GO:0050896(response to stimulus)|GO:0033554(cellular response to stress)|GO:0043549(regulation of kinase activity)|GO:0006974(DNA damage response)|GO:0023056(positive regulation of signaling)|GO:0002684(positive regulation of immune system process)|GO:000…	positive regulation of intrinsic apoptotic signaling pathway
100054015	H2BC19	621	738	709	699	767	588	735	519	446	547	55.7552	60.0769	51.9947	53.5831	58.3586	49.5482	64.6598	47.3356	46.4928	46.9366	0.3281	0.00918132	0.43902	1.2554	stable	no
100053968	H2BC20	617	738	687	691	755	577	729	505	443	539	55.3961	60.0769	50.3813	52.9699	57.4455	48.6213	64.132	46.0587	46.1801	46.2502	0.3303	0.00923938	0.440856	1.2573	stable	no
106783199		2	1	3	1	0	15	8	5	5	2	0.034952	0.0158453	0.0428235	0.014921	0	0.246031	0.136989	0.0887643	0.101454	0.0334043	-2.2318	0.00938649	0.446925	0.2129	down	yes
111771846	LOC111771846	162	116	120	93	117	284	184	164	131	128	1.04398	0.677784	0.631649	0.5117	0.638965	1.71771	1.16184	1.07361	0.980177	0.788346	-0.511	0.00945961	0.449452	0.7017	stable	no	GO:0009605(response to external stimulus)|GO:0048583(regulation of response to stimulus)|GO:0010543(regulation of platelet activation)|GO:0002376(immune system process)|GO:0010810(regulation of cell-substrate adhesion)|GO:0032940(secretion by cell)|GO:0035239(tube morphogenesis)|GO:0045926(negative regulation of growth)|GO:0050896(response to stimulus)|GO:0043114(regulation of vascular permeabili…	negative regulation of signaling receptor activity
100071720	POU3F4	0	0	1	0	0	9	1	2	3	2	0	0	0.0357111	0	0	0.369303	0.0428388	0.0888261	0.152287	0.0835689	-3.5523	0.00948119	0.449525	0.0852	down	yes	GO:0019219(regulation of nucleobase-containing compound metabolic process)|GO:1901576(organic substance biosynthetic process)|GO:0010468(regulation of gene expression)|GO:0018130(heterocycle biosynthetic process)|GO:0051171(regulation of nitrogen compound metabolic process)|GO:0051252(regulation of RNA metabolic process)|GO:0021872(forebrain generation of neurons)|GO:0043067(regulation of program…	regulation of RNA biosynthetic process
100050799	ASB11	4019	4094	2875	3584	1514	2663	2724	1738	1691	1369	118.238	109.206	69.087	90.0253	37.7469	73.5305	78.5236	51.9417	57.7618	38.4923	0.7054	0.00955352	0.450067	1.6305	stable	no	GO:0006807(nitrogen compound metabolic process)|GO:0005829(cytosol)|GO:0044237(cellular metabolic process)|GO:0008150(biological_process)|GO:0005737(cytoplasm)|GO:0005575(cellular_component)|GO:0019538(protein metabolic process)|GO:0043687(post-translational protein modification)|GO:0008152(metabolic process)|GO:1901564(organonitrogen compound metabolic process)|GO:0044238(primary metabolic proce…	organonitrogen compound metabolic process
100070337	HIF1AN	7041	7484	6920	6501	7491	5841	5857	5523	5230	6242	53.4436	51.5054	42.9029	42.1307	48.1856	41.6107	43.5602	42.5856	46.0915	45.281	0.2947	0.00954652	0.450067	1.2267	stable	no	GO:0019219(regulation of nucleobase-containing compound metabolic process)|GO:0045746(negative regulation of Notch signaling pathway)|GO:0010468(regulation of gene expression)|GO:0036138(peptidyl-histidine hydroxylation)|GO:0036293(response to decreased oxygen levels)|GO:0019904(protein domain specific binding)|GO:0048583(regulation of response to stimulus)|GO:0016705(oxidoreductase activity, act…	positive regulation of vasculogenesis
100146710	MMP23	15	9	8	7	12	75	19	19	22	7	0.494218	0.268861	0.215296	0.196917	0.335061	2.31924	0.613386	0.635927	0.841603	0.220423	-1.3817	0.00959298	0.450067	0.3838	down	yes	GO:0000003(reproduction)|GO:0005783(endoplasmic reticulum)|GO:0043227(membrane-bounded organelle)|GO:0008270(zinc ion binding)|GO:0043226(organelle)|GO:1901564(organonitrogen compound metabolic process)|GO:0043170(macromolecule metabolic process)|GO:0031012(extracellular matrix)|GO:0043231(intracellular membrane-bounded organelle)|GO:0003824(catalytic activity)|GO:0008150(biological_process)|GO:0…	organonitrogen compound metabolic process
100064912	NRADD	120	119	94	63	55	74	77	45	21	48	2.38663	2.1459	1.52704	1.0698	0.927007	1.38132	1.50054	0.909167	0.484932	0.912383	0.8223	0.00953077	0.450067	1.7682	stable	no	GO:0009605(response to external stimulus)|GO:0002237(response to molecule of bacterial origin)|GO:0033209(tumor necrosis factor-mediated signaling pathway)|GO:0002376(immune system process)|GO:0006915(apoptotic process)|GO:0012501(programmed cell death)|GO:0050896(response to stimulus)|GO:0031974(membrane-enclosed lumen)|GO:0098590(plasma membrane region)|GO:0043067(regulation of programmed cell …	response to oxygen-containing compound
100061683	APLF	203	262	313	178	228	177	223	181	116	144	4.97152	5.81771	6.26118	3.72194	4.73198	4.06839	5.3512	4.50296	3.29844	3.37044	0.5074	0.00965702	0.452126	1.4215	stable	no	GO:0019219(regulation of nucleobase-containing compound metabolic process)|GO:0048583(regulation of response to stimulus)|GO:0035861(site of double-strand break)|GO:0000018(regulation of DNA recombination)|GO:0050896(response to stimulus)|GO:0051171(regulation of nitrogen compound metabolic process)|GO:0031974(membrane-enclosed lumen)|GO:0033554(cellular response to stress)|GO:0045935(positive re…	regulation of multicellular organismal development
100057044	FAM217B	574	670	350	552	295	289	360	222	363	240	4.61167	4.88066	2.29685	3.78654	2.00856	2.17922	2.83401	1.81186	3.38618	1.84284	0.7204	0.0097385	0.454991	1.6477	stable	no	GO:0070013(intracellular organelle lumen)|GO:0043231(intracellular membrane-bounded organelle)|GO:0005634(nucleus)|GO:0005829(cytosol)|GO:0005575(cellular_component)|GO:0005737(cytoplasm)|GO:0031981(nuclear lumen)|GO:0043226(organelle)|GO:0043227(membrane-bounded organelle)|GO:0031974(membrane-enclosed lumen)|GO:0043229(intracellular organelle)|GO:0005654(nucleoplasm)|GO:0005622(intracellular ana…	intracellular organelle lumen
791235	MYH1	267710	185578	296176	223200	293252	10329	12184	15193	41971	255734	2211.64	1390.06	1998.57	1574.35	2053.08	80.0875	98.6264	127.503	402.584	2019.15	1.8245	0.00993742	0.460447	3.5419	up	yes	GO:0030017(sarcomere)|GO:0016459(myosin complex)|GO:0005856(cytoskeleton)|GO:0014704(intercalated disc)|GO:0043226(organelle)|GO:0044291(cell-cell contact zone)|GO:0043228(non-membrane-bounded organelle)|GO:0032991(protein-containing complex)|GO:0003012(muscle system process)|GO:0015629(actin cytoskeleton)|GO:0032982(myosin filament)|GO:0008150(biological_process)|GO:0005737(cytoplasm)|GO:0035770…	ribonucleoprotein complex
100070247	OTULINL	43	27	43	21	29	159	59	64	50	23	0.952831	0.542461	0.778278	0.397305	0.544579	3.30675	1.28101	1.44063	1.2864	0.487087	-1.0367	0.00998058	0.461494	0.4875	down	yes
100073251	ACOT12	4	2	4	1	5	33	32	2	11	1	0.0361325	0.0163805	0.0295133	0.00771251	0.0382758	0.279775	0.283232	0.0183525	0.115369	0.00863316	-2.1987	0.010015	0.462133	0.2178	down	yes	GO:0003986(acetyl-CoA hydrolase activity)|GO:0006790(sulfur compound metabolic process)|GO:0043436(oxoacid metabolic process)|GO:0047617(acyl-CoA hydrolase activity)|GO:0006163(purine nucleotide metabolic process)|GO:0006082(organic acid metabolic process)|GO:1901564(organonitrogen compound metabolic process)|GO:0006753(nucleoside phosphate metabolic process)|GO:0043168(anion binding)|GO:0006084(…	organonitrogen compound metabolic process
100054792	DUSP22	1552	1671	1524	1217	1086	1185	1442	858	886	905	10.525	10.2746	8.44176	7.04655	6.24129	7.54231	9.58182	5.91075	6.97622	5.86555	0.4381	0.010228	0.463443	1.3549	stable	no	GO:0043410(positive regulation of MAPK cascade)|GO:0019219(regulation of nucleobase-containing compound metabolic process)|GO:0010468(regulation of gene expression)|GO:0048583(regulation of response to stimulus)|GO:0006915(apoptotic process)|GO:0012501(programmed cell death)|GO:0050896(response to stimulus)|GO:0051171(regulation of nitrogen compound metabolic process)|GO:0051247(positive regulati…	regulation of RNA biosynthetic process
100061818	GRB14	127	280	188	293	323	814	500	402	177	332	2.86339	5.72391	3.46221	5.64029	6.17156	17.225	11.0459	9.20724	4.63348	7.15395	-0.7983	0.0102141	0.463443	0.575	stable	no	GO:0048870(cell motility)|GO:0016477(cell migration)|GO:0048583(regulation of response to stimulus)|GO:0060281(regulation of oocyte development)|GO:0002376(immune system process)|GO:0032868(response to insulin)|GO:0050896(response to stimulus)|GO:0042802(identical protein binding)|GO:0007154(cell communication)|GO:0008286(insulin receptor signaling pathway)|GO:2000241(regulation of reproductive p…	negative regulation of reproductive process
100050106	LOC100050106	5	5	5	2	18	52	16	4	3	77	0.0426595	0.0386788	0.0348445	0.0145691	0.130147	0.416395	0.133758	0.0346682	0.0297183	0.627866	-2.1048	0.0102294	0.463443	0.2325	down	yes	GO:0009058(biosynthetic process)|GO:0048583(regulation of response to stimulus)|GO:0030198(extracellular matrix organization)|GO:0008270(zinc ion binding)|GO:0005615(extracellular space)|GO:0010573(vascular endothelial growth factor production)|GO:0030199(collagen fibril organization)|GO:1901564(organonitrogen compound metabolic process)|GO:0043170(macromolecule metabolic process)|GO:0031012(extr…	organonitrogen compound metabolic process
106783161	LOC106783161	149	130	82	59	194	551	252	231	130	99	3.01833	2.38771	1.35679	1.02044	3.33041	10.4758	5.00189	4.75355	3.0576	1.91666	-0.9693	0.010226	0.463443	0.5108	stable	no
111773104	LOC111773104	969	951	1215	1246	1024	837	1035	755	745	639	44.6561	39.737	45.7354	49.0266	39.992	36.2025	46.7359	35.3452	39.8631	28.1442	0.4462	0.0101265	0.463443	1.3624	stable	no
100053014	MYCBP2	683	601	589	408	666	1092	792	659	687	619	2.21278	1.76543	1.55866	1.12859	1.82855	3.32045	2.51418	2.16885	2.58424	1.91664	-0.3702	0.0101178	0.463443	0.7737	stable	no	GO:0009605(response to external stimulus)|GO:0061659(ubiquitin-like protein ligase activity)|GO:0050896(response to stimulus)|GO:0098590(plasma membrane region)|GO:1905815(regulation of dorsal/ventral axon guidance)|GO:0042802(identical protein binding)|GO:0021953(central nervous system neuron differentiation)|GO:0051248(negative regulation of protein metabolic process)|GO:0007611(learning or mem…	negative regulation of intrinsic apoptotic signaling pathway
100052853	PC	674	709	2187	463	754	264	281	594	324	669	5.75342	5.48745	15.2487	3.37446	5.45448	2.11508	2.35032	5.15086	3.21121	5.45788	1.1281	0.010092	0.463443	2.1857	up	yes	GO:0016874(ligase activity)|GO:0031967(organelle envelope)|GO:0043436(oxoacid metabolic process)|GO:0043227(membrane-bounded organelle)|GO:0043226(organelle)|GO:0031974(membrane-enclosed lumen)|GO:0006082(organic acid metabolic process)|GO:0043231(intracellular membrane-bounded organelle)|GO:0003824(catalytic activity)|GO:0008150(biological_process)|GO:0005737(cytoplasm)|GO:0031090(organelle memb…	organic substance metabolic process
100066658	SLC7A6	742	688	650	444	520	501	517	377	427	447	8.59401	7.225	6.14928	4.39068	5.104	5.44611	5.86727	4.43568	5.74218	4.94801	0.4244	0.0102192	0.463443	1.342	stable	no	GO:0015800(acidic amino acid transport)|GO:0042742(defense response to bacterium)|GO:0048870(cell motility)|GO:0016477(cell migration)|GO:0009605(response to external stimulus)|GO:0008514(organic anion transmembrane transporter activity)|GO:0002376(immune system process)|GO:0022607(cellular component assembly)|GO:0032940(secretion by cell)|GO:0098797(plasma membrane protein complex)|GO:0050896(re…	amino acid transport complex
100072839	MCM9	156	187	154	118	144	230	232	208	146	177	1.322	1.43683	1.06597	0.853781	1.03415	1.82933	1.92641	1.79059	1.43654	1.43355	-0.3764	0.0102636	0.464055	0.7704	stable	no	GO:0000003(reproduction)|GO:0000725(recombinational repair)|GO:0043227(membrane-bounded organelle)|GO:0043226(organelle)|GO:0050896(response to stimulus)|GO:0007276(gamete generation)|GO:0090304(nucleic acid metabolic process)|GO:0033554(cellular response to stress)|GO:0043170(macromolecule metabolic process)|GO:0048609(multicellular organismal reproductive process)|GO:0043231(intracellular membr…	organic cyclic compound metabolic process
100052418	ANKRD28	1595	1359	1239	1118	1390	891	832	818	902	1259	9.24534	7.14232	5.86614	5.53301	6.82799	4.84726	4.72541	4.81662	6.07052	6.9746	0.4874	0.0104219	0.46454	1.4019	stable	no	GO:0044085(cellular component biogenesis)|GO:0006903(vesicle targeting)|GO:0043227(membrane-bounded organelle)|GO:0043226(organelle)|GO:0051640(organelle localization)|GO:0022607(cellular component assembly)|GO:0031974(membrane-enclosed lumen)|GO:0031981(nuclear lumen)|GO:0065003(protein-containing complex assembly)|GO:0043231(intracellular membrane-bounded organelle)|GO:0051234(establishment of …	COPII-coated vesicle budding
100051640	ATP6V1G3	20	1	4	0	1	0	1	0	0	0	1.44271	0.0654043	0.235683	0	0.0611314	0	0.0706809	0	0	0	4.2529	0.0105044	0.46454	19.0652	up	yes	GO:0032868(response to insulin)|GO:0050896(response to stimulus)|GO:0007154(cell communication)|GO:0008286(insulin receptor signaling pathway)|GO:0034220(monoatomic ion transmembrane transport)|GO:0098655(monoatomic cation transmembrane transport)|GO:0071417(cellular response to organonitrogen compound)|GO:0071375(cellular response to peptide hormone stimulus)|GO:0000041(transition metal ion tran…	proton transmembrane transport
100050769	BCAP29	2088	2088	2500	1817	2298	1791	2173	1478	1384	1763	33.2535	30.1506	32.5212	24.707	31.0151	26.7707	33.9094	23.9116	25.5918	26.8343	0.3365	0.0105436	0.46454	1.2627	stable	no	GO:0005783(endoplasmic reticulum)|GO:0043227(membrane-bounded organelle)|GO:0043226(organelle)|GO:0033365(protein localization to organelle)|GO:0043231(intracellular membrane-bounded organelle)|GO:0051234(establishment of localization)|GO:0070973(protein localization to endoplasmic reticulum exit site)|GO:0070972(protein localization to endoplasmic reticulum)|GO:0008150(biological_process)|GO:000…	protein localization to endoplasmic reticulum exit site
100070437	CDK9	1796	1800	2777	2414	2140	1518	1622	1579	1535	1539	45.015	40.9054	56.852	51.6589	45.4549	35.7091	39.8341	40.2031	44.6701	36.8655	0.4854	0.0104492	0.46454	1.4	stable	no	GO:0031328(positive regulation of cellular biosynthetic process)|GO:0019219(regulation of nucleobase-containing compound metabolic process)|GO:0050684(regulation of mRNA processing)|GO:1901576(organic substance biosynthetic process)|GO:0010468(regulation of gene expression)|GO:0048583(regulation of response to stimulus)|GO:0018130(heterocycle biosynthetic process)|GO:0031396(regulation of protein…	positive regulation of chromosome organization
100067381	EPHB3	26	25	26	28	39	112	38	28	62	38	0.305358	0.266216	0.249419	0.280771	0.388165	1.23456	0.437294	0.334057	0.845445	0.426532	-0.9095	0.0104691	0.46454	0.5324	stable	no	GO:0048646(anatomical structure formation involved in morphogenesis)|GO:0048870(cell motility)|GO:0016477(cell migration)|GO:0009605(response to external stimulus)|GO:0048583(regulation of response to stimulus)|GO:0019904(protein domain specific binding)|GO:0002376(immune system process)|GO:0035239(tube morphogenesis)|GO:0050896(response to stimulus)|GO:1901564(organonitrogen compound metabolic p…	regulation of multicellular organismal development
100065189	GLO1	2972	3573	3556	2760	3517	2162	3134	1806	1916	2905	74.1944	80.8747	72.5108	58.8286	74.4064	50.6564	76.661	45.8001	55.5361	69.3106	0.454	0.0104593	0.46454	1.3698	stable	no	GO:0019219(regulation of nucleobase-containing compound metabolic process)|GO:0010468(regulation of gene expression)|GO:0006790(sulfur compound metabolic process)|GO:0030099(myeloid cell differentiation)|GO:0002376(immune system process)|GO:0051171(regulation of nitrogen compound metabolic process)|GO:0051252(regulation of RNA metabolic process)|GO:1901564(organonitrogen compound metabolic proces…	regulation of RNA biosynthetic process
100072940	HINT1	2783	2832	4983	3821	2974	2470	3087	2403	2018	2120	112.48	103.78	164.502	131.855	101.863	93.6947	122.251	98.6601	94.6978	81.8895	0.5455	0.0103969	0.46454	1.4596	stable	no	GO:0019219(regulation of nucleobase-containing compound metabolic process)|GO:1901576(organic substance biosynthetic process)|GO:0010468(regulation of gene expression)|GO:0048583(regulation of response to stimulus)|GO:0018130(heterocycle biosynthetic process)|GO:0006915(apoptotic process)|GO:0012501(programmed cell death)|GO:0050896(response to stimulus)|GO:0051171(regulation of nitrogen compound…	regulation of RNA biosynthetic process
100147678	MEMO1	1116	1176	1780	1704	1382	856	1050	1060	912	1016	37.5323	35.8596	48.8967	48.9291	39.388	27.0191	34.6006	36.2137	35.6117	32.6562	0.545	0.0103368	0.46454	1.4591	stable	no	GO:0032886(regulation of microtubule-based process)|GO:0043231(intracellular membrane-bounded organelle)|GO:0005634(nucleus)|GO:0005829(cytosol)|GO:0032879(regulation of localization)|GO:0008150(biological_process)|GO:0005575(cellular_component)|GO:0005737(cytoplasm)|GO:0033218(amide binding)|GO:0040012(regulation of locomotion)|GO:0043226(organelle)|GO:0043227(membrane-bounded organelle)|GO:2000…	regulation of cell motility
100059167	MRPL1	251	254	279	339	316	196	196	176	246	112	5.3656	4.92307	4.87155	6.1873	5.72463	3.9324	4.10538	3.82194	6.10572	2.2882	0.6237	0.0103895	0.46454	1.5408	stable	no	GO:1901576(organic substance biosynthetic process)|GO:0015934(large ribosomal subunit)|GO:0031974(membrane-enclosed lumen)|GO:1901564(organonitrogen compound metabolic process)|GO:0003676(nucleic acid binding)|GO:1902494(catalytic complex)|GO:0005759(mitochondrial matrix)|GO:0043603(amide metabolic process)|GO:0070013(intracellular organelle lumen)|GO:1901566(organonitrogen compound biosynthetic …	ribonucleoprotein complex
100073322	NLRP3	33	26	14	15	13	76	34	48	29	21	0.437781	0.312733	0.151701	0.169899	0.146151	0.946265	0.441952	0.64686	0.446681	0.266252	-0.9926	0.0104278	0.46454	0.5026	stable	no	GO:0031328(positive regulation of cellular biosynthetic process)|GO:0019219(regulation of nucleobase-containing compound metabolic process)|GO:0042742(defense response to bacterium)|GO:0009605(response to external stimulus)|GO:0002237(response to molecule of bacterial origin)|GO:0010468(regulation of gene expression)|GO:0048583(regulation of response to stimulus)|GO:0032692(negative regulation of…	regulation of RNA biosynthetic process
100061893	S1PR3	6	6	10	3	8	13	23	14	9	16	0.0730968	0.066276	0.0995099	0.0312051	0.0825948	0.148644	0.274554	0.173261	0.127305	0.186294	-1.178	0.0105038	0.46454	0.442	down	yes	GO:0030856(regulation of epithelial cell differentiation)|GO:0045602(negative regulation of endothelial cell differentiation)|GO:0007219(Notch signaling pathway)|GO:0050793(regulation of developmental process)|GO:0023052(signaling)|GO:0055082(intracellular chemical homeostasis)|GO:0071944(cell periphery)|GO:0098771(inorganic ion homeostasis)|GO:0007186(G protein-coupled receptor signaling pathway…	regulation of multicellular organismal development
111775277	TMEM238	274	365	640	544	313	130	281	281	246	229	9.67436	11.6848	18.4574	16.3994	9.36552	4.30796	9.72146	10.0787	10.0847	7.72749	0.8546	0.0105421	0.46454	1.8083	stable	no
106783080	HOXA13	27	18	10	2	7	4	2	2	7	1	0.264314	0.159767	0.0799605	0.0167164	0.0580725	0.0367514	0.019184	0.019889	0.0795632	0.00935595	1.9545	0.0107538	0.470363	3.8759	up	yes	GO:0031328(positive regulation of cellular biosynthetic process)|GO:0019219(regulation of nucleobase-containing compound metabolic process)|GO:1901576(organic substance biosynthetic process)|GO:0010468(regulation of gene expression)|GO:0030850(prostate gland development)|GO:0045931(positive regulation of mitotic cell cycle)|GO:0048583(regulation of response to stimulus)|GO:0018130(heterocycle bio…	regulation of RNA biosynthetic process
111774168	OAZ1	10347	10398	13512	12302	9656	7104	10230	8525	7098	7595	452.375	412.184	482.528	459.216	357.764	291.503	438.241	378.621	360.311	317.353	0.4757	0.0107597	0.470363	1.3905	stable	no	GO:0032386(regulation of intracellular transport)|GO:1901576(organic substance biosynthetic process)|GO:0006576(biogenic amine metabolic process)|GO:0062012(regulation of small molecule metabolic process)|GO:0051171(regulation of nitrogen compound metabolic process)|GO:0051247(positive regulation of protein metabolic process)|GO:1901564(organonitrogen compound metabolic process)|GO:0090087(regula…	positive regulation of establishment of protein localization
100061387	TMEM126A	1125	1269	2208	1969	1281	1060	1300	1056	894	943	70.8812	72.4933	113.631	105.921	68.398	62.6818	80.2556	67.5879	65.3994	56.7834	0.6038	0.0107218	0.470363	1.5197	stable	no	GO:0021545(cranial nerve development)|GO:0043231(intracellular membrane-bounded organelle)|GO:0007399(nervous system development)|GO:0032502(developmental process)|GO:0008150(biological_process)|GO:0005737(cytoplasm)|GO:0005575(cellular_component)|GO:0007275(multicellular organism development)|GO:0005739(mitochondrion)|GO:0021675(nerve development)|GO:0043226(organelle)|GO:0043227(membrane-bounde…	anatomical structure development
100147651	ST8SIA2	10	13	5	7	10	61	13	8	23	16	0.0890988	0.10502	0.0363882	0.0532509	0.075507	0.510103	0.113493	0.0724083	0.237934	0.136246	-1.3585	0.0107976	0.470495	0.39	down	yes	GO:1901576(organic substance biosynthetic process)|GO:0006672(ceramide metabolic process)|GO:1901564(organonitrogen compound metabolic process)|GO:0008610(lipid biosynthetic process)|GO:0043168(anion binding)|GO:0000139(Golgi membrane)|GO:0070085(glycosylation)|GO:0008373(sialyltransferase activity)|GO:0043603(amide metabolic process)|GO:1901566(organonitrogen compound biosynthetic process)|GO:00…	organic substance biosynthetic process
100058060	UNC5D	3	10	7	1	4	20	75	9	2	8	0.0164076	0.0495886	0.031271	0.00466962	0.0185396	0.102662	0.40192	0.0500027	0.0127002	0.0418163	-2.1038	0.0108047	0.470495	0.2327	down	yes	GO:0030030(cell projection organization)|GO:0048667(cell morphogenesis involved in neuron differentiation)|GO:0007411(axon guidance)|GO:0009605(response to external stimulus)|GO:0007399(nervous system development)|GO:0050793(regulation of developmental process)|GO:0098609(cell-cell adhesion)|GO:0007275(multicellular organism development)|GO:0031175(neuron projection development)|GO:0050896(respon…	regulation of neuron migration
100063738	CMPK1	412	507	528	492	621	535	462	405	338	352	10.8454	12.1008	11.3528	11.0578	13.8534	13.2178	11.9164	10.83	10.3305	8.85568	0.3078	0.0108267	0.470543	1.2378	stable	no	GO:1901576(organic substance biosynthetic process)|GO:0018130(heterocycle biosynthetic process)|GO:0009262(deoxyribonucleotide metabolic process)|GO:0009133(nucleoside diphosphate biosynthetic process)|GO:0031974(membrane-enclosed lumen)|GO:1901564(organonitrogen compound metabolic process)|GO:0006753(nucleoside phosphate metabolic process)|GO:0009124(nucleoside monophosphate biosynthetic process…	glycosyl compound biosynthetic process
100068697	QDPR	1066	901	1153	1173	1043	917	795	889	765	726	39.5548	30.3127	34.9454	37.1619	32.7976	31.9351	28.9043	33.5097	32.958	25.746	0.3898	0.0108851	0.472158	1.3102	stable	no	GO:0010035(response to inorganic substance)|GO:1901576(organic substance biosynthetic process)|GO:0018130(heterocycle biosynthetic process)|GO:0022900(electron transport chain)|GO:0050896(response to stimulus)|GO:0050661(NADP binding)|GO:1901564(organonitrogen compound metabolic process)|GO:0043168(anion binding)|GO:0042802(identical protein binding)|GO:0010288(response to lead ion)|GO:0070887(ce…	response to oxygen-containing compound
100068022	TESK1	2058	2150	2616	2731	2212	1915	1750	1959	1422	1867	30.9244	29.2922	32.1079	35.0376	28.168	27.0073	25.766	29.9031	24.8092	26.8121	0.412	0.010906	0.472158	1.3306	stable	no	GO:0048583(regulation of response to stimulus)|GO:0050896(response to stimulus)|GO:0051171(regulation of nitrogen compound metabolic process)|GO:1901564(organonitrogen compound metabolic process)|GO:0050790(regulation of catalytic activity)|GO:0022603(regulation of anatomical structure morphogenesis)|GO:0043549(regulation of kinase activity)|GO:0048609(multicellular organismal reproductive proces…	regulation of animal organ morphogenesis
100630488	C3H16orf74	23	11	15	11	25	38	34	23	28	27	1.39662	0.605622	0.74398	0.570297	1.28649	2.16567	2.02294	1.41875	1.97409	1.56692	-0.8129	0.0109477	0.472956	0.5692	stable	no
100068537	PTER	299	309	268	205	294	158	279	178	181	166	6.63134	6.21364	4.85494	3.88187	5.52578	3.28885	6.063	4.0103	4.66086	3.5186	0.5025	0.0109666	0.472956	1.4166	stable	no	GO:0009888(tissue development)|GO:0032502(developmental process)|GO:0048869(cellular developmental process)|GO:0008150(biological_process)|GO:0048856(anatomical structure development)|GO:0060429(epithelium development)|GO:0030855(epithelial cell differentiation)|GO:0030154(cell differentiation)	epithelium development
100063507	ABCF2	1356	1746	1555	1204	1504	804	996	1086	1019	1200	22.6278	26.4171	21.1949	17.154	21.269	12.592	16.2853	18.4094	19.743	19.1379	0.4927	0.0110483	0.475563	1.407	stable	no	GO:0031967(organelle envelope)|GO:0043227(membrane-bounded organelle)|GO:0043226(organelle)|GO:0043168(anion binding)|GO:0043231(intracellular membrane-bounded organelle)|GO:0005737(cytoplasm)|GO:0032559(adenyl ribonucleotide binding)|GO:0032555(purine ribonucleotide binding)|GO:0005215(transporter activity)|GO:0043229(intracellular organelle)|GO:0005622(intracellular anatomical structure)|GO:000…	heterocyclic compound binding
100050934	BCL2	561	539	629	410	428	465	353	328	399	344	2.32035	2.02133	2.12501	1.44788	1.5002	1.8051	1.4306	1.37813	1.91611	1.35982	0.4443	0.011144	0.478765	1.3607	stable	no	GO:0009605(response to external stimulus)|GO:0070665(positive regulation of leukocyte proliferation)|GO:0035239(tube morphogenesis)|GO:0012501(programmed cell death)|GO:0032868(response to insulin)|GO:0050896(response to stimulus)|GO:0070059(intrinsic apoptotic signaling pathway in response to endoplasmic reticulum stress)|GO:0014070(response to organic cyclic compound)|GO:0048536(spleen developm…	positive regulation of intrinsic apoptotic signaling pathway
100054189	ARHGEF26	35	41	38	26	34	76	69	54	53	28	0.278749	0.296065	0.2472	0.176798	0.229478	0.568089	0.538454	0.436884	0.490094	0.213125	-0.6674	0.0113648	0.47906	0.6296	stable	no	GO:0048583(regulation of response to stimulus)|GO:0002376(immune system process)|GO:0035239(tube morphogenesis)|GO:0050896(response to stimulus)|GO:0043067(regulation of programmed cell death)|GO:0060562(epithelial tube morphogenesis)|GO:0031267(small GTPase binding)|GO:0042981(regulation of apoptotic process)|GO:0007154(cell communication)|GO:0048736(appendage development)|GO:0023056(positive re…	regulation of secretion by cell
100069998	ATP8B4	90	86	68	70	99	114	147	87	100	130	0.622686	0.539489	0.384286	0.413506	0.580467	0.740267	0.996546	0.611466	0.803311	0.859609	-0.4876	0.0112701	0.47906	0.7132	stable	no	GO:0002376(immune system process)|GO:0032940(secretion by cell)|GO:0050896(response to stimulus)|GO:0005929(cilium)|GO:0002446(neutrophil mediated immunity)|GO:0005319(lipid transporter activity)|GO:0016043(cellular component organization)|GO:0042995(cell projection)|GO:0031410(cytoplasmic vesicle)|GO:0044238(primary metabolic process)|GO:1901615(organic hydroxy compound metabolic process)|GO:006…	organic hydroxy compound metabolic process
100034060	EDN1	80	31	38	32	51	102	93	59	55	81	6.60472	2.32051	2.56252	2.25565	3.56821	7.90353	7.52317	4.94815	5.27211	6.39117	-0.7239	0.0113885	0.47906	0.6055	stable	no	GO:0071346(cellular response to type II interferon)|GO:0031328(positive regulation of cellular biosynthetic process)|GO:0009605(response to external stimulus)|GO:0016053(organic acid biosynthetic process)|GO:0006690(icosanoid metabolic process)|GO:0035239(tube morphogenesis)|GO:0050896(response to stimulus)|GO:0014070(response to organic cyclic compound)|GO:0008610(lipid biosynthetic process)|GO:…	regulation of RNA biosynthetic process
100055491	EMILIN1	355	320	258	255	348	950	370	370	292	421	2.87467	2.34946	1.70647	1.76302	2.38811	7.22005	2.93572	3.0436	2.74537	3.25817	-0.5827	0.0112857	0.47906	0.6677	stable	no	GO:0031328(positive regulation of cellular biosynthetic process)|GO:0019219(regulation of nucleobase-containing compound metabolic process)|GO:0016477(cell migration)|GO:0048870(cell motility)|GO:0010468(regulation of gene expression)|GO:0048583(regulation of response to stimulus)|GO:0005615(extracellular space)|GO:0010810(regulation of cell-substrate adhesion)|GO:0022607(cellular component assem…	regulation of RNA biosynthetic process
102149144	MACROD1	8780	9528	13465	12486	11341	7059	8226	8326	6351	9325	348.142	342.548	436.102	422.71	381.092	262.701	319.598	335.371	292.39	353.38	0.4994	0.0114265	0.47906	1.4136	stable	no	GO:0043227(membrane-bounded organelle)|GO:0043226(organelle)|GO:0050896(response to stimulus)|GO:0031974(membrane-enclosed lumen)|GO:1901564(organonitrogen compound metabolic process)|GO:1901657(glycosyl compound metabolic process)|GO:0031981(nuclear lumen)|GO:1901135(carbohydrate derivative metabolic process)|GO:0033554(cellular response to stress)|GO:0043170(macromolecule metabolic process)|GO:…	glycosyl compound metabolic process
100063681	MXRA5	330	375	197	252	650	1773	357	475	572	478	1.32534	1.36553	0.646245	0.864111	2.21229	6.68309	1.40486	1.9379	2.66726	1.83473	-0.9617	0.0113908	0.47906	0.5134	stable	no	GO:0008150(biological_process)|GO:0050896(response to stimulus)|GO:0042221(response to chemical)|GO:0071559(response to transforming growth factor beta)|GO:0070848(response to growth factor)|GO:0010033(response to organic substance)	response to transforming growth factor beta
791244	PAM	844	886	857	648	1085	2227	1271	949	779	1009	8.73328	8.3124	7.24327	5.72489	9.51437	21.6278	12.8865	9.97534	9.359	9.97831	-0.4755	0.0114286	0.47906	0.7192	stable	no	GO:0010035(response to inorganic substance)|GO:0019219(regulation of nucleobase-containing compound metabolic process)|GO:0048545(response to steroid hormone)|GO:0010468(regulation of gene expression)|GO:0036293(response to decreased oxygen levels)|GO:0005802(trans-Golgi network)|GO:0004497(monooxygenase activity)|GO:0005615(extracellular space)|GO:0022607(cellular component assembly)|GO:0016705(…	regulation of RNA biosynthetic process
100073228	RFESD	47	38	53	64	58	46	43	23	23	34	0.679243	0.49793	0.625636	0.789704	0.710348	0.623939	0.608904	0.337662	0.385933	0.46961	0.6609	0.0113431	0.47906	1.5811	stable	no
102149300	SMIM10L1	2042	2029	1983	1922	2556	2100	1935	1640	1532	1822	45.6102	41.0909	36.1783	36.6536	48.3819	44.0233	42.3488	37.2114	39.7303	38.8943	0.2259	0.0112406	0.47906	1.1695	stable	no
100062430	TTC39B	156	124	96	71	102	251	199	127	144	116	0.873531	0.629554	0.43908	0.339445	0.484027	1.31912	1.09184	0.72241	0.936211	0.620787	-0.5788	0.0113175	0.47906	0.6695	stable	no
100146199	ZNF524	518	492	909	740	567	466	441	500	370	432	18.0863	15.5755	25.924	22.0601	16.7771	15.2708	15.0873	17.7344	14.9996	14.4156	0.5609	0.0113119	0.47906	1.4751	stable	no	GO:0019219(regulation of nucleobase-containing compound metabolic process)|GO:0010468(regulation of gene expression)|GO:0051171(regulation of nitrogen compound metabolic process)|GO:0051252(regulation of RNA metabolic process)|GO:0031323(regulation of cellular metabolic process)|GO:0031326(regulation of cellular biosynthetic process)|GO:2001141(regulation of RNA biosynthetic process)|GO:0000981(D…	regulation of RNA biosynthetic process
128932656	DUSP13A	1255	1485	1485	1459	1498	978	1155	1138	1015	1155	111.286	119.394	107.558	110.462	112.571	81.3943	100.354	102.51	104.501	97.884	0.3867	0.011465	0.479556	1.3074	stable	no
100053673	TMEM143	1530	2264	1585	1825	2070	1924	1496	1342	1112	1602	32.7623	43.956	27.7225	33.366	37.5638	38.6674	31.3884	29.1919	27.6469	32.7852	0.3252	0.0114832	0.479556	1.2529	stable	no	GO:0048513(animal organ development)|GO:0043227(membrane-bounded organelle)|GO:0043226(organelle)|GO:0007275(multicellular organism development)|GO:0002376(immune system process)|GO:0048534(hematopoietic or lymphoid organ development)|GO:0043231(intracellular membrane-bounded organelle)|GO:0002244(hematopoietic progenitor cell differentiation)|GO:0032502(developmental process)|GO:0048869(cellular…	cellular developmental process
100051855	PIH1D1	346	452	553	422	529	367	333	346	321	356	13.6549	16.1737	17.8261	14.2194	17.6923	13.5936	12.8769	13.8712	14.7087	13.4274	0.4107	0.0115758	0.480739	1.3293	stable	no	GO:0031328(positive regulation of cellular biosynthetic process)|GO:0019219(regulation of nucleobase-containing compound metabolic process)|GO:1901576(organic substance biosynthetic process)|GO:0010468(regulation of gene expression)|GO:0006356(regulation of transcription by RNA polymerase I)|GO:0048583(regulation of response to stimulus)|GO:0031060(regulation of histone methylation)|GO:0018130(he…	negative regulation of cysteine-type endopeptidase activity involved in apoptotic signaling pathway
106783114	RBM33	2616	2941	1735	1998	2056	2289	2124	1456	1368	1575	13.1832	13.438	7.14168	8.59675	8.78053	10.8264	10.4879	7.45366	8.00433	7.58566	0.3875	0.0115369	0.480739	1.3081	stable	no
100071544	ADAMTS16	11	17	3	2	11	39	29	21	16	9	0.108465	0.151986	0.0241622	0.0168377	0.091919	0.360926	0.280187	0.21035	0.183178	0.0848145	-1.3468	0.0116832	0.48395	0.3932	down	yes	GO:0048513(animal organ development)|GO:0000003(reproduction)|GO:0003073(regulation of systemic arterial blood pressure)|GO:0060993(kidney morphogenesis)|GO:0061333(renal tubule morphogenesis)|GO:0007275(multicellular organism development)|GO:0035239(tube morphogenesis)|GO:0120035(regulation of plasma membrane bounded cell projection organization)|GO:0001763(morphogenesis of a branching structure…	regulation of organelle assembly
100146816	CAPN12	41	72	38	64	53	66	209	68	96	69	0.734646	1.16973	0.556156	0.979109	0.804796	1.10993	3.66939	1.23774	1.9972	1.18161	-0.9174	0.0116963	0.48395	0.5294	stable	no	GO:0004198(calcium-dependent cysteine-type endopeptidase activity)|GO:0008234(cysteine-type peptidase activity)|GO:1901564(organonitrogen compound metabolic process)|GO:0043170(macromolecule metabolic process)|GO:0003824(catalytic activity)|GO:0008150(biological_process)|GO:0005737(cytoplasm)|GO:0016787(hydrolase activity)|GO:0005622(intracellular anatomical structure)|GO:0008233(peptidase activi…	organonitrogen compound metabolic process
100070413	AK1	8239	7039	17533	12200	9258	3530	3697	7170	5450	8560	394.143	305.315	685.1	498.306	375.329	158.493	173.293	348.437	302.714	391.367	0.8994	0.0117301	0.484166	1.8653	stable	no	GO:0036126(sperm flagellum)|GO:1901576(organic substance biosynthetic process)|GO:0018130(heterocycle biosynthetic process)|GO:0009133(nucleoside diphosphate biosynthetic process)|GO:1901564(organonitrogen compound metabolic process)|GO:0006753(nucleoside phosphate metabolic process)|GO:0046033(AMP metabolic process)|GO:0009124(nucleoside monophosphate biosynthetic process)|GO:0009152(purine ribo…	glycosyl compound biosynthetic process
100062164	NCAM1	65	104	66	32	86	413	102	63	128	82	0.346969	0.503348	0.287766	0.145842	0.389037	2.06911	0.533495	0.341621	0.793312	0.418333	-1.077	0.0117447	0.484166	0.474	down	yes	GO:0071346(cellular response to type II interferon)|GO:0009605(response to external stimulus)|GO:0044306(neuron projection terminus)|GO:0035239(tube morphogenesis)|GO:0050896(response to stimulus)|GO:0014070(response to organic cyclic compound)|GO:0098590(plasma membrane region)|GO:0033554(cellular response to stress)|GO:0014043(negative regulation of neuron maturation)|GO:0060562(epithelial tube…	regulation of semaphorin-plexin signaling pathway
100034238	ILT11B	124	16	10	24	8	18	6	9	8	13	1.62231	0.189797	0.106864	0.268089	0.0886987	0.221025	0.0769159	0.119614	0.121523	0.16255	1.8005	0.0118112	0.48462	3.4833	up	yes	GO:0031328(positive regulation of cellular biosynthetic process)|GO:0009605(response to external stimulus)|GO:0070665(positive regulation of leukocyte proliferation)|GO:0050896(response to stimulus)|GO:0090087(regulation of peptide transport)|GO:0045597(positive regulation of cell differentiation)|GO:0042802(identical protein binding)|GO:0051248(negative regulation of protein metabolic process)|G…	negative regulation of osteoclast development
100147173	KIRREL1	245	331	173	199	343	557	375	246	284	438	1.54927	1.89778	0.893563	1.07441	1.8381	3.30576	2.32351	1.58023	2.08514	2.64707	-0.5434	0.0118402	0.48462	0.6861	stable	no	GO:0048646(anatomical structure formation involved in morphogenesis)|GO:0007523(larval visceral muscle development)|GO:0019904(protein domain specific binding)|GO:0022607(cellular component assembly)|GO:0001763(morphogenesis of a branching structure)|GO:0012501(programmed cell death)|GO:0051171(regulation of nitrogen compound metabolic process)|GO:0046666(retinal cell programmed cell death)|GO:00…	regulation of multicellular organismal development
100062514	PFKFB1	2753	2790	1900	2276	2422	1794	1661	1223	1558	2339	60.6824	55.7594	34.2081	42.8337	45.2425	37.1138	35.874	27.3848	39.8732	49.274	0.4914	0.0118421	0.48462	1.4058	stable	no	GO:0031328(positive regulation of cellular biosynthetic process)|GO:0019219(regulation of nucleobase-containing compound metabolic process)|GO:0048545(response to steroid hormone)|GO:0009605(response to external stimulus)|GO:1901576(organic substance biosynthetic process)|GO:0016053(organic acid biosynthetic process)|GO:0018130(heterocycle biosynthetic process)|GO:0062012(regulation of small mole…	positive regulation of ATP biosynthetic process
100072624	RTL3	69	30	64	8	42	22	6	7	28	2	1.28157	0.505211	0.97094	0.126865	0.661087	0.383507	0.109194	0.132074	0.603822	0.0355021	1.6762	0.0118345	0.48462	3.196	up	yes
100066036	ADGRE1	73	55	11	32	54	456	66	54	59	56	0.565535	0.386329	0.0696063	0.211663	0.354525	3.31557	0.500996	0.424969	0.530697	0.414626	-1.4609	0.0120207	0.487603	0.3633	down	yes	GO:0009897(external side of plasma membrane)|GO:0023052(signaling)|GO:0071944(cell periphery)|GO:0007186(G protein-coupled receptor signaling pathway)|GO:0050896(response to stimulus)|GO:0009986(cell surface)|GO:0007154(cell communication)|GO:0008150(biological_process)|GO:0016020(membrane)|GO:0003674(molecular_function)|GO:0004930(G protein-coupled receptor activity)|GO:0007155(cell adhesion)|GO…	side of membrane
100055462	CNTNAP4	13	14	15	18	36	68	27	25	46	26	0.0311841	0.0304492	0.0293901	0.0368655	0.0731827	0.153093	0.0634611	0.0609196	0.128117	0.0596067	-0.9901	0.0121768	0.487603	0.5034	stable	no	GO:0032228(regulation of synaptic transmission, GABAergic)|GO:0022607(cellular component assembly)|GO:0032940(secretion by cell)|GO:0007043(cell-cell junction assembly)|GO:0098590(plasma membrane region)|GO:0007154(cell communication)|GO:0007269(neurotransmitter secretion)|GO:0099003(vesicle-mediated transport in synapse)|GO:0030054(cell junction)|GO:0003015(heart process)|GO:0035150(regulation o…	regulation of grooming behavior
100065851	CRPPA	347	361	378	357	457	307	299	238	272	342	3.42225	3.2281	3.04504	3.00613	3.81956	2.84169	2.88939	2.38443	3.11464	3.22358	0.3754	0.0121693	0.487603	1.2972	stable	no	GO:1901576(organic substance biosynthetic process)|GO:0009605(response to external stimulus)|GO:0050896(response to stimulus)|GO:0051171(regulation of nitrogen compound metabolic process)|GO:1901564(organonitrogen compound metabolic process)|GO:0051146(striated muscle cell differentiation)|GO:0042802(identical protein binding)|GO:0070085(glycosylation)|GO:0070567(cytidylyltransferase activity)|GO…	organic substance biosynthetic process
106782874	EGF	3118	2523	2905	1699	3554	784	1525	908	1183	2845	32.3367	23.7243	24.6084	15.0442	31.2358	7.63118	15.4968	9.56602	14.245	28.1989	0.8772	0.0121674	0.487603	1.8367	stable	no	GO:0031328(positive regulation of cellular biosynthetic process)|GO:0035239(tube morphogenesis)|GO:0010800(positive regulation of peptidyl-threonine phosphorylation)|GO:0050896(response to stimulus)|GO:0090087(regulation of peptide transport)|GO:0043549(regulation of kinase activity)|GO:0060562(epithelial tube morphogenesis)|GO:0042127(regulation of cell population proliferation)|GO:0043269(regul…	regulation of RNA biosynthetic process
100060762	GGT6	0	0	1	3	2	2	15	2	10	6	0	0	0.0129838	0.0407156	0.0269419	0.029838	0.233629	0.0322953	0.184561	0.0911517	-2.5591	0.0121332	0.487603	0.1697	down	yes	GO:0009058(biosynthetic process)|GO:1901576(organic substance biosynthetic process)|GO:0006790(sulfur compound metabolic process)|GO:0006690(icosanoid metabolic process)|GO:0016053(organic acid biosynthetic process)|GO:0043436(oxoacid metabolic process)|GO:0044283(small molecule biosynthetic process)|GO:0006082(organic acid metabolic process)|GO:1901564(organonitrogen compound metabolic process)|…	leukotriene D4 biosynthetic process
100058669	IMPA2	1617	1528	1723	1507	1385	1399	1424	1363	1001	1010	11.8203	10.1275	10.2878	9.40567	8.57996	9.59829	10.1996	10.1214	8.49593	7.05622	0.3409	0.0120611	0.487603	1.2665	stable	no	GO:0000287(magnesium ion binding)|GO:0009605(response to external stimulus)|GO:0023052(signaling)|GO:0009266(response to temperature stimulus)|GO:0042578(phosphoric ester hydrolase activity)|GO:0052833(inositol monophosphate 4-phosphatase activity)|GO:0042803(protein homodimerization activity)|GO:0030145(manganese ion binding)|GO:0050896(response to stimulus)|GO:0071545(inositol phosphate catabol…	organic hydroxy compound metabolic process
100070213	LBX1	300	334	332	382	243	189	13	126	202	137	6.11412	6.17187	5.52675	6.64711	4.19696	3.61519	0.259603	2.60861	4.77993	2.66848	1.2284	0.0119881	0.487603	2.3431	up	yes	GO:0048646(anatomical structure formation involved in morphogenesis)|GO:0019219(regulation of nucleobase-containing compound metabolic process)|GO:0016477(cell migration)|GO:0035215(genital disc development)|GO:0010468(regulation of gene expression)|GO:0048870(cell motility)|GO:0021519(spinal cord association neuron specification)|GO:0035239(tube morphogenesis)|GO:0061371(determination of heart l…	regulation of RNA biosynthetic process
111767441	LOC111767441	0	1	1	1	0	6	8	4	2	2	0	0.00657534	0.00592351	0.00619181	0	0.0408384	0.0568465	0.0294678	0.0168402	0.0138619	-2.8103	0.0121176	0.487603	0.1426	down	yes	GO:0030030(cell projection organization)|GO:0044085(cellular component biogenesis)|GO:0000226(microtubule cytoskeleton organization)|GO:0048513(animal organ development)|GO:0007399(nervous system development)|GO:0030031(cell projection assembly)|GO:0035082(axoneme assembly)|GO:0007275(multicellular organism development)|GO:0022607(cellular component assembly)|GO:0032053(ciliary basal body organiz…	plasma membrane bounded cell projection organization
100050027	NFKBIL1	269	262	335	341	244	288	267	183	169	188	2.1839	1.92859	2.22149	2.3637	1.67875	2.19447	2.12396	1.50924	1.59303	1.45871	0.4476	0.0119818	0.487603	1.3638	stable	no	GO:0019219(regulation of nucleobase-containing compound metabolic process)|GO:0009605(response to external stimulus)|GO:0002237(response to molecule of bacterial origin)|GO:0010468(regulation of gene expression)|GO:0048583(regulation of response to stimulus)|GO:0050896(response to stimulus)|GO:0051171(regulation of nitrogen compound metabolic process)|GO:0051252(regulation of RNA metabolic proces…	regulation of RNA biosynthetic process
100072726	SPNS2	477	393	408	382	490	733	511	459	423	606	6.94349	5.18692	4.85108	4.74766	6.04465	10.0143	7.28843	6.78732	7.14919	8.43069	-0.3287	0.0121727	0.487603	0.7963	stable	no	GO:0048646(anatomical structure formation involved in morphogenesis)|GO:0048870(cell motility)|GO:0016477(cell migration)|GO:0009605(response to external stimulus)|GO:0031902(late endosome membrane)|GO:0048583(regulation of response to stimulus)|GO:0002376(immune system process)|GO:0006915(apoptotic process)|GO:0001763(morphogenesis of a branching structure)|GO:0008333(endosome to lysosome transp…	regulation of reproductive process
100070001	TNK2	1070	1135	954	878	1133	1093	801	651	853	734	15.3183	14.7326	11.1556	10.732	13.7459	14.686	11.236	9.46749	14.1786	10.0428	0.3262	0.0121977	0.487603	1.2537	stable	no	GO:0048870(cell motility)|GO:0016477(cell migration)|GO:0005905(clathrin-coated pit)|GO:0010468(regulation of gene expression)|GO:0048583(regulation of response to stimulus)|GO:0019904(protein domain specific binding)|GO:0038083(peptidyl-tyrosine autophosphorylation)|GO:0002376(immune system process)|GO:0098797(plasma membrane protein complex)|GO:0050896(response to stimulus)|GO:0051171(regulatio…	regulation of clathrin-dependent endocytosis
100066914	TNKS1BP1	1623	1563	1406	1221	1732	2291	1766	1624	1431	1742	13.0438	11.3894	9.22973	8.37834	11.7964	17.2809	13.9069	13.2586	13.3531	13.3802	-0.2208	0.0119657	0.487603	0.8581	stable	no	GO:1901576(organic substance biosynthetic process)|GO:0010468(regulation of gene expression)|GO:0019904(protein domain specific binding)|GO:0018130(heterocycle biosynthetic process)|GO:0010800(positive regulation of peptidyl-threonine phosphorylation)|GO:0050896(response to stimulus)|GO:0051171(regulation of nitrogen compound metabolic process)|GO:0051247(positive regulation of protein metabolic …	negative regulation of G1/S transition of mitotic cell cycle
100054925	SLC39A10	244	238	211	143	287	439	314	365	183	288	1.39456	1.23334	0.985028	0.697815	1.3901	2.35488	1.75845	2.11917	1.21438	1.57315	-0.4828	0.0122228	0.487736	0.7156	stable	no	GO:0048870(cell motility)|GO:0010035(response to inorganic substance)|GO:0016477(cell migration)|GO:0048583(regulation of response to stimulus)|GO:0070665(positive regulation of leukocyte proliferation)|GO:0035239(tube morphogenesis)|GO:0032944(regulation of mononuclear cell proliferation)|GO:0001763(morphogenesis of a branching structure)|GO:0050896(response to stimulus)|GO:0051171(regulation of…	negative regulation of leukocyte apoptotic process
100071055	ADRA1B	5	4	11	11	9	48	19	16	9	12	0.0822888	0.0596882	0.147871	0.154568	0.125525	0.741427	0.306392	0.267496	0.171977	0.188748	-1.2697	0.0124527	0.493637	0.4148	down	yes	GO:0043410(positive regulation of MAPK cascade)|GO:0045777(positive regulation of blood pressure)|GO:0048545(response to steroid hormone)|GO:0048583(regulation of response to stimulus)|GO:0051058(negative regulation of small GTPase mediated signal transduction)|GO:0062012(regulation of small molecule metabolic process)|GO:0045823(positive regulation of heart contraction)|GO:0014704(intercalated d…	regulation of blood circulation
100053073	MYBPC1	77648	113203	68927	68199	91856	105300	127226	105383	94973	106240	900.997	1190.99	653.283	675.66	903.267	1146.77	1446.51	1242.2	1279.53	1178.18	-0.3764	0.0124587	0.493637	0.7704	stable	no	GO:0048646(anatomical structure formation involved in morphogenesis)|GO:0030048(actin filament-based movement)|GO:0022607(cellular component assembly)|GO:0051146(striated muscle cell differentiation)|GO:0065003(protein-containing complex assembly)|GO:0031672(A band)|GO:0042805(actinin binding)|GO:0008092(cytoskeletal protein binding)|GO:0016043(cellular component organization)|GO:0005488(binding)…	supramolecular fiber
100060489	PDE6A	24	10	23	36	13	11	9	4	8	14	0.188957	0.0713856	0.147911	0.241998	0.0867385	0.0812835	0.0694303	0.0319918	0.0731308	0.105345	1.2485	0.0124446	0.493637	2.3759	up	yes	GO:0009605(response to external stimulus)|GO:0048583(regulation of response to stimulus)|GO:0047555(3',5'-cyclic-GMP phosphodiesterase activity)|GO:0050896(response to stimulus)|GO:1901564(organonitrogen compound metabolic process)|GO:0006753(nucleoside phosphate metabolic process)|GO:0097733(photoreceptor cell cilium)|GO:0098590(plasma membrane region)|GO:0004112(cyclic-nucleotide phosphodiester…	glycosyl compound metabolic process
111771992	LOC111771992	111	134	133	98	128	92	114	91	72	87	13.1007	14.3395	12.8216	9.87541	12.8026	10.191	13.1835	10.9104	9.86647	9.81347	0.4097	0.012492	0.494082	1.3285	stable	no
791251	ADAMTS1	1192	1331	1725	963	1463	1912	1570	2359	1785	1651	13.2446	13.4091	15.6557	9.1358	13.776	19.9392	17.0929	26.6267	23.0281	17.5324	-0.4968	0.0127321	0.499799	0.7087	stable	no	GO:0048646(anatomical structure formation involved in morphogenesis)|GO:0003206(cardiac chamber morphogenesis)|GO:0009605(response to external stimulus)|GO:0071229(cellular response to acid chemical)|GO:0045931(positive regulation of mitotic cell cycle)|GO:0050896(response to stimulus)|GO:0014070(response to organic cyclic compound)|GO:0030334(regulation of cell migration)|GO:0033280(response to …	positive regulation of cell motility
100058056	C1QC	504	289	257	212	804	2912	669	692	388	395	20.8562	10.8433	8.68675	7.49029	28.1953	113.098	27.126	29.0896	18.6421	15.6219	-1.1715	0.012757	0.499799	0.444	down	yes	GO:0070613(regulation of protein processing)|GO:0010468(regulation of gene expression)|GO:0048583(regulation of response to stimulus)|GO:0005615(extracellular space)|GO:0002376(immune system process)|GO:0050896(response to stimulus)|GO:0051171(regulation of nitrogen compound metabolic process)|GO:1901564(organonitrogen compound metabolic process)|GO:0007154(cell communication)|GO:0032101(regulati…	regulation of protein activation cascade
102149756	CD163L1	3	9	9	2	17	36	36	19	8	11	0.0302154	0.0821878	0.0740404	0.0171986	0.145101	0.340303	0.355274	0.194396	0.0935523	0.105884	-1.4136	0.0127254	0.499799	0.3754	down	yes
100052858	INKA1	180	193	188	187	208	197	173	139	113	161	5.76074	5.60042	4.91453	5.1098	5.64137	5.91737	5.42507	4.51905	4.19896	4.9245	0.3073	0.0127702	0.499799	1.2374	stable	no	GO:0019887(protein kinase regulator activity)|GO:0030234(enzyme regulator activity)|GO:0007399(nervous system development)|GO:0030291(protein serine/threonine kinase inhibitor activity)|GO:0031400(negative regulation of protein modification process)|GO:0043227(membrane-bounded organelle)|GO:0043226(organelle)|GO:0007275(multicellular organism development)|GO:0051171(regulation of nitrogen compoun…	molecular function regulator activity
100033853	SMAD7	240	282	248	170	214	448	372	385	192	246	4.06975	4.33575	3.43501	2.46129	3.07529	7.13004	6.18092	6.632	3.78021	3.98679	-0.4785	0.0127469	0.499799	0.7177	stable	no	GO:0031328(positive regulation of cellular biosynthetic process)|GO:0048870(cell motility)|GO:0009605(response to external stimulus)|GO:0031397(negative regulation of protein ubiquitination)|GO:0035239(tube morphogenesis)|GO:0050896(response to stimulus)|GO:0003676(nucleic acid binding)|GO:0060562(epithelial tube morphogenesis)|GO:0051248(negative regulation of protein metabolic process)|GO:00487…	regulation of RNA biosynthetic process
100146611	SIRT2	2553	2910	2922	2912	2360	2566	2383	2186	1905	2085	64.4705	66.6287	60.2712	62.7854	50.5054	60.8168	58.9641	56.0773	55.8551	50.3208	0.3106	0.0129583	0.505395	1.2403	stable	no	GO:0031328(positive regulation of cellular biosynthetic process)|GO:0009605(response to external stimulus)|GO:0042903(tubulin deacetylase activity)|GO:0060281(regulation of oocyte development)|GO:0050896(response to stimulus)|GO:0014070(response to organic cyclic compound)|GO:0043168(anion binding)|GO:0033554(cellular response to stress)|GO:0045597(positive regulation of cell differentiation)|GO:…	regulation of RNA biosynthetic process
100055851	PPP1R3A	19317	18890	12011	13726	15846	8752	11676	8135	12613	11886	225.657	200.078	114.606	136.902	156.872	95.9563	133.646	96.5369	171.074	132.702	0.551	0.0130216	0.506982	1.4651	stable	no	GO:0042578(phosphoric ester hydrolase activity)|GO:1901564(organonitrogen compound metabolic process)|GO:1903293(phosphatase complex)|GO:0043170(macromolecule metabolic process)|GO:0016788(hydrolase activity, acting on ester bonds)|GO:0032991(protein-containing complex)|GO:0003824(catalytic activity)|GO:0008150(biological_process)|GO:0005737(cytoplasm)|GO:0016787(hydrolase activity)|GO:1902494(ca…	phosphatase complex
100064131	ATP5MC2	7366	7578	10992	12655	9032	7780	7198	7290	5783	6359	499.799	466.204	609.199	733.133	519.354	495.45	478.552	502.479	455.59	412.367	0.492	0.0131733	0.508149	1.4064	stable	no	GO:0016469(proton-transporting two-sector ATPase complex)|GO:1901576(organic substance biosynthetic process)|GO:0018130(heterocycle biosynthetic process)|GO:0015986(proton motive force-driven ATP synthesis)|GO:1901564(organonitrogen compound metabolic process)|GO:0006753(nucleoside phosphate metabolic process)|GO:0098800(inner mitochondrial membrane protein complex)|GO:0009124(nucleoside monophos…	proton transmembrane transport
100071540	CCL15	8	4	5	6	5	94	8	16	7	2	0.45864	0.207922	0.234138	0.293691	0.242923	5.05786	0.449392	0.931813	0.465948	0.109583	-1.9693	0.0132102	0.508149	0.2554	down	yes	GO:0043410(positive regulation of MAPK cascade)|GO:0048870(cell motility)|GO:0071346(cellular response to type II interferon)|GO:0016477(cell migration)|GO:0009605(response to external stimulus)|GO:0048583(regulation of response to stimulus)|GO:0005615(extracellular space)|GO:0002376(immune system process)|GO:0006915(apoptotic process)|GO:0012501(programmed cell death)|GO:0050896(response to stim…	neutrophil migration
100062356	MAB21L1	87	93	98	89	114	61	57	40	86	19	2.27943	2.20926	2.09726	1.99092	2.5312	1.50001	1.46331	1.06462	2.61615	0.475764	0.8472	0.0131501	0.508149	1.799	stable	no	GO:0048513(animal organ development)|GO:0043227(membrane-bounded organelle)|GO:0043226(organelle)|GO:0007275(multicellular organism development)|GO:0043231(intracellular membrane-bounded organelle)|GO:0005634(nucleus)|GO:0009653(anatomical structure morphogenesis)|GO:0009790(embryo development)|GO:0032502(developmental process)|GO:0008150(biological_process)|GO:0048869(cellular developmental proc…	cellular developmental process
100033896	MMP1	19	20	3	7	0	4	2	1	0	2	0.500939	0.4781	0.0646058	0.157575	0	0.0989801	0.0516671	0.0267829	0	0.0503955	2.5323	0.0132028	0.508149	5.785	up	yes	GO:0048870(cell motility)|GO:0016477(cell migration)|GO:0005615(extracellular space)|GO:0002376(immune system process)|GO:0050896(response to stimulus)|GO:0030334(regulation of cell migration)|GO:1901564(organonitrogen compound metabolic process)|GO:0007154(cell communication)|GO:0040012(regulation of locomotion)|GO:0044089(positive regulation of cellular component biogenesis)|GO:0070887(cellular…	positive regulation of cell motility
100066819	OSMR	98	119	87	57	114	243	124	178	112	88	0.958243	1.055	0.694845	0.475863	0.944648	2.23004	1.18802	1.76806	1.27153	0.822363	-0.6283	0.0130968	0.508149	0.6469	stable	no	GO:0032103(positive regulation of response to external stimulus)|GO:0009897(external side of plasma membrane)|GO:0050729(positive regulation of inflammatory response)|GO:0023052(signaling)|GO:0048583(regulation of response to stimulus)|GO:0098802(plasma membrane signaling receptor complex)|GO:0071944(cell periphery)|GO:0098797(plasma membrane protein complex)|GO:0050896(response to stimulus)|GO:0…	plasma membrane signaling receptor complex
100071159	ZNF512	329	309	226	236	286	479	354	298	277	359	4.45625	3.79481	2.50035	2.72925	3.28288	6.08928	4.69819	4.10031	4.35623	4.64728	-0.3328	0.0132012	0.508149	0.794	stable	no	GO:0019219(regulation of nucleobase-containing compound metabolic process)|GO:0010468(regulation of gene expression)|GO:0043227(membrane-bounded organelle)|GO:0043226(organelle)|GO:0051171(regulation of nitrogen compound metabolic process)|GO:0051252(regulation of RNA metabolic process)|GO:0031323(regulation of cellular metabolic process)|GO:0031326(regulation of cellular biosynthetic process)|GO…	regulation of RNA biosynthetic process
106781655	LOC106781655	17	14	32	37	15	14	4	14	10	9	0.469376	0.350475	0.721673	0.872229	0.350977	0.362791	0.108214	0.392669	0.320575	0.23749	1.2039	0.0132374	0.508324	2.3037	up	yes
100050240	SLC7A2	585	647	799	476	803	1071	2700	1140	697	518	1.1268	1.12993	1.25706	0.782808	1.31076	1.93614	5.09575	2.2306	1.55877	0.953569	-0.8518	0.0133017	0.509283	0.5541	stable	no	GO:0048583(regulation of response to stimulus)|GO:0008514(organic anion transmembrane transporter activity)|GO:0002376(immune system process)|GO:0050896(response to stimulus)|GO:0008509(monoatomic anion transmembrane transporter activity)|GO:1901564(organonitrogen compound metabolic process)|GO:0046209(nitric oxide metabolic process)|GO:1903409(reactive oxygen species biosynthetic process)|GO:003…	reactive nitrogen species metabolic process
100057238	FAM89B	915	915	1148	1304	1077	810	891	670	727	877	25.658	23.2638	26.2943	31.2202	25.5937	21.3178	24.4812	19.0855	23.6697	23.5035	0.4393	0.013381	0.510886	1.356	stable	no	GO:0023057(negative regulation of signaling)|GO:0048583(regulation of response to stimulus)|GO:0040017(positive regulation of locomotion)|GO:0030334(regulation of cell migration)|GO:0007163(establishment or maintenance of cell polarity)|GO:0008150(biological_process)|GO:0005737(cytoplasm)|GO:0040012(regulation of locomotion)|GO:0090101(negative regulation of transmembrane receptor protein serine/…	positive regulation of cell motility
100061332	RNF14	4110	4151	5739	3373	5122	2665	2996	2910	1935	4497	55.2969	50.6371	63.0687	38.7465	58.4001	33.6521	39.4961	39.7721	30.2271	57.8246	0.5729	0.013418	0.510886	1.4875	stable	no	GO:0031328(positive regulation of cellular biosynthetic process)|GO:0019219(regulation of nucleobase-containing compound metabolic process)|GO:0048545(response to steroid hormone)|GO:0010468(regulation of gene expression)|GO:0048583(regulation of response to stimulus)|GO:0061659(ubiquitin-like protein ligase activity)|GO:0050896(response to stimulus)|GO:0051171(regulation of nitrogen compound met…	regulation of RNA biosynthetic process
100051770	ANTXR2	808	854	663	501	1077	1473	1116	1024	898	765	9.49847	9.10244	6.36612	5.02849	10.7294	16.2518	12.8546	12.2284	12.2568	8.59478	-0.4288	0.0135237	0.51241	0.7429	stable	no	GO:0009897(external side of plasma membrane)|GO:0000003(reproduction)|GO:0005783(endoplasmic reticulum)|GO:0043227(membrane-bounded organelle)|GO:0043226(organelle)|GO:0071944(cell periphery)|GO:0009986(cell surface)|GO:0043231(intracellular membrane-bounded organelle)|GO:0051234(establishment of localization)|GO:0008150(biological_process)|GO:0005737(cytoplasm)|GO:0031090(organelle membrane)|GO:…	toxin transport
102149475	OMD	166	173	110	166	187	392	283	168	159	185	3.26534	3.08549	1.76739	2.78796	3.1173	7.23708	5.45457	3.35704	3.63141	3.47795	-0.5127	0.0135266	0.51241	0.7009	stable	no	GO:0009058(biosynthetic process)|GO:0030203(glycosaminoglycan metabolic process)|GO:0050793(regulation of developmental process)|GO:1901576(organic substance biosynthetic process)|GO:0006790(sulfur compound metabolic process)|GO:0018146(keratan sulfate biosynthetic process)|GO:0043227(membrane-bounded organelle)|GO:0043226(organelle)|GO:0005615(extracellular space)|GO:0009057(macromolecule catabo…	regulation of multicellular organismal development
100034151	RGS1	50	9	25	7	6	115	28	54	66	22	3.69151	0.602469	1.50763	0.441255	0.375406	7.96873	2.02556	4.05	5.65765	1.55235	-1.5054	0.0134869	0.51241	0.3522	down	yes	GO:0030234(enzyme regulator activity)|GO:0023052(signaling)|GO:0002376(immune system process)|GO:0071944(cell periphery)|GO:0007186(G protein-coupled receptor signaling pathway)|GO:0050896(response to stimulus)|GO:0065009(regulation of molecular function)|GO:0098772(molecular function regulator activity)|GO:0050790(regulation of catalytic activity)|GO:0007187(G protein-coupled receptor signaling …	molecular function regulator activity
100053317	MMRN1	365	364	121	258	293	1100	520	529	237	291	4.08177	3.69075	1.10525	2.46338	2.77676	11.5453	5.69787	6.00949	3.07724	3.11014	-0.85	0.0135964	0.514189	0.5548	stable	no	GO:0031983(vesicle lumen)|GO:0030141(secretory granule)|GO:0043227(membrane-bounded organelle)|GO:0043226(organelle)|GO:0032940(secretion by cell)|GO:0050896(response to stimulus)|GO:0031974(membrane-enclosed lumen)|GO:0065008(regulation of biological quality)|GO:0031093(platelet alpha granule lumen)|GO:0006887(exocytosis)|GO:0009611(response to wounding)|GO:0031012(extracellular matrix)|GO:00512…	secretory vesicle
106781564	PGP	3744	3074	6665	5129	6920	1372	1441	2864	2222	4777	174.622	129.994	253.911	204.246	273.517	60.0584	65.8537	135.695	120.327	212.936	0.9524	0.0136729	0.515342	1.9351	stable	no	GO:1901576(organic substance biosynthetic process)|GO:0062012(regulation of small molecule metabolic process)|GO:1901564(organonitrogen compound metabolic process)|GO:0008967(phosphoglycolate phosphatase activity)|GO:0006644(phospholipid metabolic process)|GO:0005975(carbohydrate metabolic process)|GO:0005488(binding)|GO:0006109(regulation of carbohydrate metabolic process)|GO:0044238(primary met…	organic hydroxy compound biosynthetic process
100065847	RASSF2	217	129	113	82	110	394	280	212	134	122	1.54037	0.830256	0.655182	0.496976	0.661718	2.62493	1.94749	1.52872	1.1044	0.827667	-0.7455	0.0136541	0.515342	0.5965	stable	no	GO:0043410(positive regulation of MAPK cascade)|GO:0048583(regulation of response to stimulus)|GO:0050896(response to stimulus)|GO:0051171(regulation of nitrogen compound metabolic process)|GO:0051247(positive regulation of protein metabolic process)|GO:0031974(membrane-enclosed lumen)|GO:1901564(organonitrogen compound metabolic process)|GO:1902532(negative regulation of intracellular signal tra…	regulation of multicellular organismal development
100055056	SS18L2	345	326	537	500	370	308	317	241	319	240	21.0255	18.0137	26.7314	26.0169	19.1093	17.6171	18.9296	14.9201	22.5723	13.9788	0.5535	0.0137457	0.517215	1.4676	stable	no
100068030	RPL3L	5428	6041	9223	10356	7019	4873	5382	5671	4756	5090	189.917	191.642	263.582	309.367	208.121	160.021	184.511	201.563	193.208	170.206	0.5698	0.0137913	0.518065	1.4843	stable	no	GO:0022625(cytosolic large ribosomal subunit)|GO:0044085(cellular component biogenesis)|GO:0009058(biosynthetic process)|GO:0015934(large ribosomal subunit)|GO:0042273(ribosomal large subunit biogenesis)|GO:1901576(organic substance biosynthetic process)|GO:0044391(ribosomal subunit)|GO:0022618(protein-RNA complex assembly)|GO:0043226(organelle)|GO:0022607(cellular component assembly)|GO:1901564(…	ribonucleoprotein complex
100054698	CASS4	67	39	29	21	35	125	108	42	59	38	0.344725	0.181937	0.121875	0.0922518	0.15261	0.603622	0.544472	0.21952	0.352458	0.186859	-0.9064	0.0139481	0.521868	0.5335	stable	no
100060335	HSD17B10	1915	2351	2290	2330	2027	2196	2151	1753	1389	1488	78.9854	87.9201	77.1494	82.0524	70.8512	85.0094	86.9304	73.4491	66.5178	58.6559	0.3087	0.0140503	0.521868	1.2386	stable	no	GO:0001510(RNA methylation)|GO:0006790(sulfur compound metabolic process)|GO:0042780(tRNA 3'-end processing)|GO:0000049(tRNA binding)|GO:0022607(cellular component assembly)|GO:0047035(testosterone dehydrogenase (NAD+) activity)|GO:0031974(membrane-enclosed lumen)|GO:0070901(mitochondrial tRNA methylation)|GO:1901564(organonitrogen compound metabolic process)|GO:0006753(nucleoside phosphate metab…	ribonucleoprotein complex
100067547	LMO3	62	84	56	60	64	43	51	24	28	61	0.540816	0.664347	0.398992	0.446854	0.473101	0.352033	0.435894	0.212665	0.283578	0.508532	0.664	0.0139759	0.521868	1.5844	stable	no	GO:0023057(negative regulation of signaling)|GO:0031400(negative regulation of protein modification process)|GO:0050793(regulation of developmental process)|GO:0048583(regulation of response to stimulus)|GO:0070373(negative regulation of ERK1 and ERK2 cascade)|GO:0035360(positive regulation of peroxisome proliferator activated receptor signaling pathway)|GO:0051171(regulation of nitrogen compound…	positive regulation of glucocorticoid receptor signaling pathway
100071039	LOC100071039	65	11	34	3	14	10	5	8	2	13	3.56779	0.54744	1.52435	0.140593	0.651223	0.515161	0.268912	0.44607	0.12746	0.681963	1.7687	0.0140202	0.521868	3.4076	up	yes	GO:0031328(positive regulation of cellular biosynthetic process)|GO:0031983(vesicle lumen)|GO:0042742(defense response to bacterium)|GO:0009605(response to external stimulus)|GO:0002237(response to molecule of bacterial origin)|GO:0048583(regulation of response to stimulus)|GO:0008592(regulation of Toll signaling pathway)|GO:0002376(immune system process)|GO:0032940(secretion by cell)|GO:0050896(…	regulation of multicellular organismal development
100066490	MTX2	1060	1152	1146	1214	1204	970	1086	966	785	921	42.7044	42.0801	37.7112	41.7583	41.1064	36.6772	42.8697	39.534	36.7193	35.4616	0.294	0.0140555	0.521868	1.2261	stable	no	GO:0006886(intracellular protein transport)|GO:0072655(establishment of protein localization to mitochondrion)|GO:0072594(establishment of protein localization to organelle)|GO:0031967(organelle envelope)|GO:0070585(protein localization to mitochondrion)|GO:0043227(membrane-bounded organelle)|GO:0043226(organelle)|GO:0033365(protein localization to organelle)|GO:0006839(mitochondrial transport)|G…	bounding membrane of organelle
100055119	TRAF5	133	203	145	121	240	327	207	273	152	244	1.74414	2.4137	1.55316	1.35479	2.66721	4.02471	2.65983	3.63679	2.31436	3.05809	-0.5098	0.013998	0.521868	0.7023	stable	no
100059270	USF2	4286	4844	6743	7468	5486	4624	4557	4080	3586	4207	31.0912	31.8601	39.9538	46.2538	33.7254	31.4819	32.3905	30.0658	30.2032	29.1668	0.4733	0.0140465	0.521868	1.3883	stable	no	GO:0031328(positive regulation of cellular biosynthetic process)|GO:0019219(regulation of nucleobase-containing compound metabolic process)|GO:1901576(organic substance biosynthetic process)|GO:0009605(response to external stimulus)|GO:0010468(regulation of gene expression)|GO:0018130(heterocycle biosynthetic process)|GO:0050896(response to stimulus)|GO:0051171(regulation of nitrogen compound met…	regulation of RNA biosynthetic process
100051584	SERPINB2	0	2	1	4	3	14	2	4	12	9	0	0.0428448	0.0192987	0.0806914	0.0600685	0.310452	0.0463013	0.0960056	0.329192	0.203228	-2.0346	0.0141093	0.522138	0.2441	down	yes	GO:0004867(serine-type endopeptidase inhibitor activity)|GO:0048583(regulation of response to stimulus)|GO:0005615(extracellular space)|GO:0050896(response to stimulus)|GO:0051171(regulation of nitrogen compound metabolic process)|GO:0051346(negative regulation of hydrolase activity)|GO:0050790(regulation of catalytic activity)|GO:0043067(regulation of programmed cell death)|GO:0009611(response t…	regulation of response to wounding
100060869	TBC1D8B	58	66	50	47	95	147	85	98	61	80	0.528479	0.545257	0.372125	0.365641	0.733566	1.25711	0.758879	0.907095	0.645338	0.69666	-0.5543	0.0140983	0.522138	0.681	stable	no	GO:0006886(intracellular protein transport)|GO:0030234(enzyme regulator activity)|GO:0060627(regulation of vesicle-mediated transport)|GO:0033043(regulation of organelle organization)|GO:0065009(regulation of molecular function)|GO:0098772(molecular function regulator activity)|GO:0015031(protein transport)|GO:0051020(GTPase binding)|GO:0050790(regulation of catalytic activity)|GO:0031267(small G…	molecular function regulator activity
100072600	ARHGAP32	102	105	115	92	117	199	141	120	119	114	0.342099	0.319299	0.315042	0.263449	0.332547	0.626413	0.463365	0.408845	0.463399	0.365416	-0.3626	0.0143146	0.52454	0.7778	stable	no	GO:0009605(response to external stimulus)|GO:0048583(regulation of response to stimulus)|GO:0050896(response to stimulus)|GO:0031974(membrane-enclosed lumen)|GO:0050790(regulation of catalytic activity)|GO:0007154(cell communication)|GO:0070013(intracellular organelle lumen)|GO:0030695(GTPase regulator activity)|GO:0016043(cellular component organization)|GO:0005488(binding)|GO:0007409(axonogenes…	regulation of intracellular signal transduction
100051179	ASB16	2538	3079	2444	2262	1987	1202	1688	1308	1953	1875	43.9871	48.384	34.5982	33.4722	29.1842	19.5522	28.6655	23.0286	39.3001	31.0575	0.578	0.0143079	0.52454	1.4928	stable	no	GO:0043227(membrane-bounded organelle)|GO:0043226(organelle)|GO:1901564(organonitrogen compound metabolic process)|GO:0016567(protein ubiquitination)|GO:0019787(ubiquitin-like protein transferase activity)|GO:0043170(macromolecule metabolic process)|GO:0043231(intracellular membrane-bounded organelle)|GO:0005634(nucleus)|GO:0032991(protein-containing complex)|GO:0003824(catalytic activity)|GO:000…	transferase complex
100070115	CBY1	552	664	556	613	577	527	560	376	468	418	17.6326	19.231	14.5068	16.7184	15.6195	15.7995	17.5274	12.2009	17.3572	12.761	0.3408	0.0143049	0.52454	1.2664	stable	no	GO:0019219(regulation of nucleobase-containing compound metabolic process)|GO:0010468(regulation of gene expression)|GO:0048583(regulation of response to stimulus)|GO:0005802(trans-Golgi network)|GO:0022607(cellular component assembly)|GO:0035051(cardiocyte differentiation)|GO:0051171(regulation of nitrogen compound metabolic process)|GO:0005814(centriole)|GO:0031974(membrane-enclosed lumen)|GO:0…	regulation of RNA biosynthetic process
102148773	LOC102148773	18	25	19	28	21	43	35	50	27	29	0.254861	0.320944	0.219737	0.33849	0.25198	0.571421	0.485571	0.719163	0.443866	0.392428	-0.7149	0.0142015	0.52454	0.6092	stable	no
100053618	MIF	885	654	1096	910	841	834	696	624	554	662	78.7547	52.7678	79.6641	69.1404	63.4227	69.6556	60.687	56.4085	57.2401	56.3018	0.4046	0.0142875	0.52454	1.3238	stable	no	GO:0031328(positive regulation of cellular biosynthetic process)|GO:0048870(cell motility)|GO:0009605(response to external stimulus)|GO:0016053(organic acid biosynthetic process)|GO:0006690(icosanoid metabolic process)|GO:0070665(positive regulation of leukocyte proliferation)|GO:0032868(response to insulin)|GO:0050896(response to stimulus)|GO:0014070(response to organic cyclic compound)|GO:00086…	negative regulation of intrinsic apoptotic signaling pathway
100033843	SMAD2	705	911	824	791	871	778	740	647	585	706	3.39134	3.97336	3.23764	3.24875	3.55072	3.51252	3.48793	3.16164	3.26735	3.24577	0.252	0.0143115	0.52454	1.1908	stable	no	GO:0031328(positive regulation of cellular biosynthetic process)|GO:0009605(response to external stimulus)|GO:0048339(paraxial mesoderm development)|GO:0018130(heterocycle biosynthetic process)|GO:0060281(regulation of oocyte development)|GO:0035239(tube morphogenesis)|GO:0050896(response to stimulus)|GO:0014070(response to organic cyclic compound)|GO:0034284(response to monosaccharide)|GO:004559…	regulation of RNA biosynthetic process
100053535	CACNG1	3127	4195	4857	3681	4436	1757	2436	2883	2142	3754	110.176	134.013	139.78	110.734	132.454	58.1014	84.0985	103.188	87.6263	126.41	0.611	0.014442	0.527719	1.5273	stable	no	GO:0070588(calcium ion transmembrane transport)|GO:1990351(transporter complex)|GO:0071944(cell periphery)|GO:0098797(plasma membrane protein complex)|GO:0006812(monoatomic cation transport)|GO:0015267(channel activity)|GO:0015085(calcium ion transmembrane transporter activity)|GO:0006816(calcium ion transport)|GO:0055085(transmembrane transport)|GO:0022803(passive transmembrane transporter activ…	L-type voltage-gated calcium channel complex
100050674	RRBP1	749	735	836	588	986	1345	980	873	792	862	7.26999	6.4684	6.62792	4.87289	8.11044	12.2527	9.32033	8.60781	8.92554	7.99632	-0.3023	0.0144484	0.527719	0.811	stable	no	GO:0009058(biosynthetic process)|GO:0005783(endoplasmic reticulum)|GO:0023052(signaling)|GO:1901576(organic substance biosynthetic process)|GO:0043227(membrane-bounded organelle)|GO:0043226(organelle)|GO:0050896(response to stimulus)|GO:0006412(translation)|GO:1901564(organonitrogen compound metabolic process)|GO:0009059(macromolecule biosynthetic process)|GO:0043170(macromolecule metabolic proce…	ribonucleoprotein complex
100056045	KIAA2013	1961	2194	1801	2207	2104	1388	1574	1178	1677	1634	36.3555	36.8796	27.2725	34.9343	33.0562	24.1512	28.5924	22.1852	36.0979	28.9518	0.4428	0.0144884	0.52832	1.3592	stable	no
106780949	MALT1-AS1	4	2	2	3	2	1	0	0	0	0	0.137092	0.0621497	0.0559887	0.087787	0.0580895	0.0321668	0	0	0	0	3.2555	0.0145323	0.529062	9.5502	up	yes
100052664	PTPN13	142	177	72	104	148	440	200	143	184	131	0.805817	0.910708	0.333733	0.503893	0.711747	2.34346	1.11207	0.824348	1.21234	0.710478	-0.7202	0.0146972	0.534196	0.607	stable	no	GO:1901576(organic substance biosynthetic process)|GO:0048583(regulation of response to stimulus)|GO:0050896(response to stimulus)|GO:0008654(phospholipid biosynthetic process)|GO:0031974(membrane-enclosed lumen)|GO:1901564(organonitrogen compound metabolic process)|GO:0008610(lipid biosynthetic process)|GO:0070887(cellular response to chemical stimulus)|GO:0070013(intracellular organelle lumen)|…	regulation of intracellular signal transduction
100069315	HMGN3	1333	1733	1930	1467	1671	1314	1594	1199	1041	1287	47.7359	56.2692	56.4535	44.8541	50.7115	44.1638	55.9315	43.6175	43.2835	44.0478	0.3436	0.0147742	0.536126	1.2689	stable	no	GO:0043227(membrane-bounded organelle)|GO:0043226(organelle)|GO:0031974(membrane-enclosed lumen)|GO:0031981(nuclear lumen)|GO:0043231(intracellular membrane-bounded organelle)|GO:0005634(nucleus)|GO:0005737(cytoplasm)|GO:0043229(intracellular organelle)|GO:0046966(nuclear thyroid hormone receptor binding)|GO:0005622(intracellular anatomical structure)|GO:0008134(transcription factor binding)|GO:0…	intracellular organelle lumen
134283899	ERCC5	320	344	332	288	343	470	387	369	310	389	3.60985	3.51848	3.05912	2.77389	3.27906	4.97615	4.27763	4.22855	4.0603	4.19392	-0.2324	0.0149503	0.539609	0.8512	stable	no	GO:0035264(multicellular organism growth)|GO:0022607(cellular component assembly)|GO:0050896(response to stimulus)|GO:0031974(membrane-enclosed lumen)|GO:0043067(regulation of programmed cell death)|GO:0006289(nucleotide-excision repair)|GO:0033554(cellular response to stress)|GO:0065003(protein-containing complex assembly)|GO:0003676(nucleic acid binding)|GO:0042802(identical protein binding)|GO…	heterocyclic compound binding
100061416	GCNT1	21	59	19	2	27	139	110	38	28	40	0.530576	1.35157	0.392104	0.0431435	0.578107	3.2961	2.72317	0.975301	0.82138	0.965872	-1.4065	0.014957	0.539609	0.3772	down	yes	GO:0048870(cell motility)|GO:0016477(cell migration)|GO:1901576(organic substance biosynthetic process)|GO:0005802(trans-Golgi network)|GO:0005615(extracellular space)|GO:0002376(immune system process)|GO:0007159(leukocyte cell-cell adhesion)|GO:0061756(leukocyte adhesion to vascular endothelial cell)|GO:1901564(organonitrogen compound metabolic process)|GO:0000139(Golgi membrane)|GO:0070085(glyc…	organic substance biosynthetic process
100072656	PGK1	13820	12333	20701	16228	18259	6358	7152	10158	8853	15515	384.106	310.792	469.952	385.093	430.067	165.852	194.771	286.799	285.687	412.122	0.719	0.0149664	0.539609	1.646	stable	no	GO:0048646(anatomical structure formation involved in morphogenesis)|GO:1901576(organic substance biosynthetic process)|GO:0015036(disulfide oxidoreductase activity)|GO:0036293(response to decreased oxygen levels)|GO:0016053(organic acid biosynthetic process)|GO:0009435(NAD biosynthetic process)|GO:0018130(heterocycle biosynthetic process)|GO:0005615(extracellular space)|GO:0050896(response to st…	regulation of multicellular organismal development
100060268	CDK20	400	370	405	450	400	373	335	343	276	304	8.23899	6.90992	6.81378	7.91377	6.98216	7.21073	6.76102	7.17686	6.60055	5.98437	0.3252	0.015004	0.540097	1.2529	stable	no	GO:0030295(protein kinase activator activity)|GO:0022607(cellular component assembly)|GO:0051171(regulation of nitrogen compound metabolic process)|GO:0051247(positive regulation of protein metabolic process)|GO:0031974(membrane-enclosed lumen)|GO:1901564(organonitrogen compound metabolic process)|GO:0050790(regulation of catalytic activity)|GO:0043549(regulation of kinase activity)|GO:0004672(pr…	positive regulation of cyclin-dependent protein kinase activity
100051992	DRAP1	1945	2154	3045	3130	2220	1817	1985	1955	1597	1643	82.734	83.0745	105.796	113.675	80.0263	72.5397	82.7329	84.4768	78.8727	66.7933	0.4865	0.0150684	0.540678	1.401	stable	no	GO:0003714(transcription corepressor activity)|GO:0019219(regulation of nucleobase-containing compound metabolic process)|GO:0010468(regulation of gene expression)|GO:0043227(membrane-bounded organelle)|GO:0043226(organelle)|GO:0010629(negative regulation of gene expression)|GO:0051171(regulation of nitrogen compound metabolic process)|GO:0051252(regulation of RNA metabolic process)|GO:0010558(ne…	regulation of RNA biosynthetic process
100051524	PHKA1	11852	12770	10600	10635	11324	3887	6107	5532	8833	9405	97.8168	95.5587	71.4573	74.9405	79.2022	30.1088	49.3859	46.38	84.6423	74.1842	0.6953	0.0150602	0.540678	1.6192	stable	no	GO:1902911(protein kinase complex)|GO:0005964(phosphorylase kinase complex)|GO:0032991(protein-containing complex)|GO:1990234(transferase complex)|GO:0005737(cytoplasm)|GO:0005575(cellular_component)|GO:1902494(catalytic complex)|GO:1902554(serine/threonine protein kinase complex)|GO:0005622(intracellular anatomical structure)	transferase complex
100052282	AKT1S1	1050	1121	1310	1285	1087	844	1090	894	821	814	20.8748	20.2067	21.2727	21.8119	18.3138	15.7482	21.2331	18.055	18.9511	15.4664	0.3949	0.0151479	0.542212	1.3148	stable	no	GO:0007219(Notch signaling pathway)|GO:0032007(negative regulation of TOR signaling)|GO:0048583(regulation of response to stimulus)|GO:0050896(response to stimulus)|GO:0051171(regulation of nitrogen compound metabolic process)|GO:0031974(membrane-enclosed lumen)|GO:1902532(negative regulation of intracellular signal transduction)|GO:0050790(regulation of catalytic activity)|GO:0043067(regulation …	negative regulation of intracellular signal transduction
100146789	TMOD4	18383	19322	36135	32079	25939	17194	17935	21245	13262	18960	693.895	661.283	1114.1	1033.84	829.748	609.132	663.334	814.631	581.224	683.986	0.5856	0.0151595	0.542212	1.5006	stable	no	GO:0030017(sarcomere)|GO:0044085(cellular component biogenesis)|GO:0048646(anatomical structure formation involved in morphogenesis)|GO:0005856(cytoskeleton)|GO:0043226(organelle)|GO:0022607(cellular component assembly)|GO:0051146(striated muscle cell differentiation)|GO:0043228(non-membrane-bounded organelle)|GO:0007015(actin filament organization)|GO:0003012(muscle system process)|GO:0015629(ac…	supramolecular fiber
100067872	D2HGDH	1513	1665	1342	1438	1987	1771	1180	1253	1075	1303	26.2496	26.1912	19.0176	21.301	29.2144	28.8376	20.0594	22.0831	21.6545	21.6052	0.2801	0.0152648	0.544243	1.2143	stable	no	GO:0010035(response to inorganic substance)|GO:0032025(response to cobalt ion)|GO:0043436(oxoacid metabolic process)|GO:0043227(membrane-bounded organelle)|GO:0043226(organelle)|GO:0022900(electron transport chain)|GO:0050896(response to stimulus)|GO:0051990((R)-2-hydroxyglutarate dehydrogenase activity)|GO:0042221(response to chemical)|GO:0004457(lactate dehydrogenase activity)|GO:0016491(oxidor…	organic hydroxy compound metabolic process
100630265	LYRM7	296	274	276	337	286	306	291	190	173	209	10.2992	8.64415	7.84408	10.0115	8.43326	9.99291	9.92111	6.71574	6.98904	6.9501	0.3661	0.0152608	0.544243	1.2889	stable	no	GO:0044085(cellular component biogenesis)|GO:0031967(organelle envelope)|GO:0043227(membrane-bounded organelle)|GO:0043226(organelle)|GO:0022607(cellular component assembly)|GO:0031974(membrane-enclosed lumen)|GO:0065003(protein-containing complex assembly)|GO:0043231(intracellular membrane-bounded organelle)|GO:0008150(biological_process)|GO:0005737(cytoplasm)|GO:0031090(organelle membrane)|GO:0…	cellular component organization or biogenesis
100054723	GYS1	8745	10267	10791	10336	11501	5717	6062	7550	6861	9318	123.785	131.768	124.764	124.916	137.962	75.951	84.0772	108.563	112.76	126.056	0.5073	0.0154165	0.544634	1.4214	stable	no	GO:1901576(organic substance biosynthetic process)|GO:0009605(response to external stimulus)|GO:0062012(regulation of small molecule metabolic process)|GO:0050896(response to stimulus)|GO:0031669(cellular response to nutrient levels)|GO:0016236(macroautophagy)|GO:0033554(cellular response to stress)|GO:0007154(cell communication)|GO:0006112(energy reserve metabolic process)|GO:0046527(glucosyltra…	cellular response to oxygen-containing compound
100063705	KERA	35	111	39	54	123	548	123	96	95	60	0.719732	2.06959	0.655068	0.948099	2.1435	10.5765	2.47834	2.0054	2.26821	1.17919	-1.2303	0.0153887	0.544634	0.4262	down	yes	GO:0048513(animal organ development)|GO:0009058(biosynthetic process)|GO:0030203(glycosaminoglycan metabolic process)|GO:1901576(organic substance biosynthetic process)|GO:0006790(sulfur compound metabolic process)|GO:0018146(keratan sulfate biosynthetic process)|GO:0043227(membrane-bounded organelle)|GO:0043226(organelle)|GO:0005615(extracellular space)|GO:0007275(multicellular organism developm…	organic substance biosynthetic process
100051065	LOC100051065	18291	22305	15861	12497	15069	10353	13048	7861	10780	15336	462.364	511.219	327.489	269.718	322.81	245.623	323.18	201.86	316.39	370.502	0.5292	0.0153936	0.544634	1.4432	stable	no	GO:1901576(organic substance biosynthetic process)|GO:0009605(response to external stimulus)|GO:0010468(regulation of gene expression)|GO:0006790(sulfur compound metabolic process)|GO:0005615(extracellular space)|GO:0022607(cellular component assembly)|GO:0034377(plasma lipoprotein particle assembly)|GO:0050896(response to stimulus)|GO:0031974(membrane-enclosed lumen)|GO:1901564(organonitrogen co…	organic hydroxy compound biosynthetic process
100146217	MAP1LC3A	3015	2046	2278	3059	1594	1545	1776	1756	1590	1481	161.094	99.1187	99.4179	139.55	72.1765	77.4778	92.9798	95.311	98.6385	75.6272	0.566	0.0154215	0.544634	1.4804	stable	no	GO:0042742(defense response to bacterium)|GO:0010035(response to inorganic substance)|GO:0009605(response to external stimulus)|GO:0043244(regulation of protein-containing complex disassembly)|GO:0022607(cellular component assembly)|GO:0050896(response to stimulus)|GO:0014070(response to organic cyclic compound)|GO:1905037(autophagosome organization)|GO:0031669(cellular response to nutrient level…	response to amino acid starvation
111768337	SLC26A6	919	880	1163	1116	1244	776	615	662	614	1063	15.9221	13.8237	16.4582	16.5084	18.265	12.6184	10.4403	11.6511	12.3512	17.6015	0.5066	0.015354	0.544634	1.4207	stable	no	GO:0071346(cellular response to type II interferon)|GO:0048870(cell motility)|GO:0009605(response to external stimulus)|GO:0050896(response to stimulus)|GO:0014070(response to organic cyclic compound)|GO:0008509(monoatomic anion transmembrane transporter activity)|GO:0090087(regulation of peptide transport)|GO:0034284(response to monosaccharide)|GO:0098590(plasma membrane region)|GO:0045597(posit…	positive regulation of dipeptide transmembrane transport
100059158	TPT1	95932	89942	160716	182403	109594	89241	98099	93083	74272	76609	4060.03	3451.32	5555.76	6591.05	3930.68	3544.76	4068.02	4001.86	3649.62	3098.68	0.5921	0.0153509	0.544634	1.5075	stable	no	GO:0009605(response to external stimulus)|GO:0048583(regulation of response to stimulus)|GO:0005615(extracellular space)|GO:2001243(negative regulation of intrinsic apoptotic signaling pathway)|GO:0050896(response to stimulus)|GO:0051171(regulation of nitrogen compound metabolic process)|GO:0051247(positive regulation of protein metabolic process)|GO:0005771(multivesicular body)|GO:0010972(negati…	positive regulation of chromosome organization
100052501	MYL1	143662	145810	357800	264809	177911	53057	92455	108108	151970	146434	5886.8	5417.29	11975.6	9264.61	6178.11	2040.5	3712.11	4500.09	7230.23	5734.69	0.9292	0.0155879	0.549645	1.9042	stable	no	GO:0030017(sarcomere)|GO:0032956(regulation of actin cytoskeleton organization)|GO:0016459(myosin complex)|GO:0051493(regulation of cytoskeleton organization)|GO:0030048(actin filament-based movement)|GO:0005856(cytoskeleton)|GO:0043226(organelle)|GO:0043519(regulation of myosin II filament organization)|GO:0033043(regulation of organelle organization)|GO:0070252(actin-mediated cell contraction)|…	supramolecular fiber
100055678	APCDD1	169	256	276	106	214	347	279	313	233	312	2.42427	3.32959	3.23386	1.29825	2.6015	4.67175	3.92149	4.56105	3.88067	4.2774	-0.5462	0.0157455	0.551347	0.6848	stable	no	GO:0023057(negative regulation of signaling)|GO:0048513(animal organ development)|GO:0048870(cell motility)|GO:0016477(cell migration)|GO:0007399(nervous system development)|GO:0048583(regulation of response to stimulus)|GO:0005615(extracellular space)|GO:0007275(multicellular organism development)|GO:0071944(cell periphery)|GO:0030178(negative regulation of Wnt signaling pathway)|GO:0042633(hair…	skin epidermis development
100060174	C12H11orf98	322	367	426	488	374	362	365	251	262	272	14.9766	15.4767	16.184	19.3791	14.7416	15.8023	16.6342	11.8592	14.1486	12.0908	0.4143	0.0158022	0.551347	1.3326	stable	no
100064138	CAMK2G	3519	2686	2884	2702	3070	2210	2167	2027	2058	2764	42.1061	29.14	28.1864	27.6038	31.13	24.8185	25.4061	24.638	28.5909	31.6078	0.393	0.0158387	0.551347	1.3131	stable	no	GO:0071346(cellular response to type II interferon)|GO:0048814(regulation of dendrite morphogenesis)|GO:0035235(ionotropic glutamate receptor signaling pathway)|GO:0012501(programmed cell death)|GO:0050896(response to stimulus)|GO:0098590(plasma membrane region)|GO:0051146(striated muscle cell differentiation)|GO:0045597(positive regulation of cell differentiation)|GO:0042802(identical protein bi…	positive regulation of apoptotic signaling pathway
100065109	LIPT2	211	255	417	376	243	173	262	212	165	174	6.15357	6.74283	9.93343	9.36245	6.00574	4.7353	7.48685	6.28068	5.58709	4.84981	0.6246	0.0158574	0.551347	1.5417	stable	no	GO:0043227(membrane-bounded organelle)|GO:0043226(organelle)|GO:0009249(protein lipoylation)|GO:0031974(membrane-enclosed lumen)|GO:0009893(positive regulation of metabolic process)|GO:1901564(organonitrogen compound metabolic process)|GO:0031323(regulation of cellular metabolic process)|GO:0031325(positive regulation of cellular metabolic process)|GO:0043170(macromolecule metabolic process)|GO:0…	positive regulation of oxygen metabolic process
100055070	LOC100055070	14	36	15	28	34	161	97	31	14	31	0.212465	0.495359	0.185939	0.362807	0.437275	2.29321	1.4424	0.477913	0.246687	0.449628	-1.2566	0.0158394	0.551347	0.4185	down	yes	GO:0004790(thioether S-methyltransferase activity)|GO:0008168(methyltransferase activity)|GO:0008757(S-adenosylmethionine-dependent methyltransferase activity)|GO:1901564(organonitrogen compound metabolic process)|GO:0009308(amine metabolic process)|GO:0003824(catalytic activity)|GO:0008150(biological_process)|GO:0005737(cytoplasm)|GO:0030748(amine N-methyltransferase activity)|GO:0032259(methyla…	organonitrogen compound metabolic process
100071885	MRPL36	407	455	529	600	547	403	490	362	316	372	13.2449	13.4252	14.0614	16.671	15.0854	12.3088	15.6244	11.9671	11.9398	11.5698	0.4012	0.0157032	0.551347	1.3206	stable	no	GO:0009058(biosynthetic process)|GO:0015934(large ribosomal subunit)|GO:0031967(organelle envelope)|GO:1901576(organic substance biosynthetic process)|GO:0044391(ribosomal subunit)|GO:0043227(membrane-bounded organelle)|GO:0043226(organelle)|GO:0006415(translational termination)|GO:0016604(nuclear body)|GO:0070125(mitochondrial translational elongation)|GO:0005654(nucleoplasm)|GO:0031974(membrane…	ribonucleoprotein complex
791234	MYH7	167187	367105	168512	214210	412565	563105	433188	466936	184171	529577	1385.74	2758.84	1140.85	1515.92	2897.93	4380.52	3518.11	3931.54	1772.38	4195.07	-0.7031	0.0157929	0.551347	0.6142	stable	no	GO:0003206(cardiac chamber morphogenesis)|GO:0071229(cellular response to acid chemical)|GO:0048583(regulation of response to stimulus)|GO:0030048(actin filament-based movement)|GO:0050896(response to stimulus)|GO:0014070(response to organic cyclic compound)|GO:1901564(organonitrogen compound metabolic process)|GO:0006753(nucleoside phosphate metabolic process)|GO:0043168(anion binding)|GO:004280…	response to angiotensin
100068779	RHAG	1	20	4	10	10	37	112	2	20	14	0.0257838	0.467557	0.0842415	0.220143	0.218506	0.895376	2.82956	0.0523846	0.598735	0.34499	-1.9697	0.0158179	0.551347	0.2553	down	yes	GO:0048513(animal organ development)|GO:0030218(erythrocyte differentiation)|GO:0055082(intracellular chemical homeostasis)|GO:0072488(ammonium transmembrane transport)|GO:0030099(myeloid cell differentiation)|GO:0007275(multicellular organism development)|GO:0002376(immune system process)|GO:0071944(cell periphery)|GO:0022840(leak channel activity)|GO:0006812(monoatomic cation transport)|GO:0050…	inorganic ion homeostasis
111772993	LOC111772993	36	61	94	104	66	45	45	49	35	42	2.02463	3.11051	4.31808	4.99384	3.1456	2.37527	2.47976	2.79941	2.28544	2.25748	0.7623	0.0158978	0.551894	1.6962	stable	no
100055958	ALX4	1	2	0	2	6	22	3	11	2	10	0.00957684	0.0173664	0	0.0163535	0.0486956	0.197743	0.0281512	0.107014	0.0222387	0.0915279	-2.0718	0.0161674	0.553092	0.2379	down	yes	GO:0031328(positive regulation of cellular biosynthetic process)|GO:0019219(regulation of nucleobase-containing compound metabolic process)|GO:1901576(organic substance biosynthetic process)|GO:0010468(regulation of gene expression)|GO:0019904(protein domain specific binding)|GO:0018130(heterocycle biosynthetic process)|GO:0051171(regulation of nitrogen compound metabolic process)|GO:0051252(regu…	regulation of RNA biosynthetic process
100060683	CCDC25	1193	971	1061	1161	942	990	893	779	797	792	25.9888	19.1789	18.8791	21.5941	17.3905	20.2413	19.0612	17.2389	20.1587	16.4893	0.3394	0.0161197	0.553092	1.2653	stable	no
100033927	CCL8	29	17	36	13	22	90	53	33	25	29	1.74202	0.925897	1.76635	0.66674	1.11994	5.07406	3.1195	2.01371	1.74363	1.66489	-0.896	0.0160024	0.553092	0.5374	stable	no	GO:0043410(positive regulation of MAPK cascade)|GO:0048870(cell motility)|GO:0071346(cellular response to type II interferon)|GO:0016477(cell migration)|GO:0009605(response to external stimulus)|GO:0048583(regulation of response to stimulus)|GO:0005615(extracellular space)|GO:0002376(immune system process)|GO:0032940(secretion by cell)|GO:0050896(response to stimulus)|GO:0051171(regulation of nit…	neutrophil migration
100050807	EPN1	3902	4181	4617	5012	4477	3740	3559	3545	2904	3846	75.9235	73.761	73.3784	83.264	73.8231	68.2995	67.8532	70.07	65.6059	71.5203	0.3415	0.0160423	0.553092	1.2671	stable	no	GO:0007219(Notch signaling pathway)|GO:0005905(clathrin-coated pit)|GO:0048583(regulation of response to stimulus)|GO:0044306(neuron projection terminus)|GO:0032940(secretion by cell)|GO:0050896(response to stimulus)|GO:0031974(membrane-enclosed lumen)|GO:0098590(plasma membrane region)|GO:0016236(macroautophagy)|GO:0022603(regulation of anatomical structure morphogenesis)|GO:0009996(negative reg…	negative regulation of stem cell differentiation
100052043	KLHL15	167	214	184	195	226	312	239	234	202	228	1.97518	2.29489	1.77757	1.96917	2.26524	3.46339	2.76976	2.81147	2.77395	2.57725	-0.2892	0.0159707	0.553092	0.8183	stable	no	GO:0019219(regulation of nucleobase-containing compound metabolic process)|GO:0006511(ubiquitin-dependent protein catabolic process)|GO:0051052(regulation of DNA metabolic process)|GO:0048583(regulation of response to stimulus)|GO:0019941(modification-dependent protein catabolic process)|GO:0043227(membrane-bounded organelle)|GO:0043226(organelle)|GO:0009057(macromolecule catabolic process)|GO:00…	negative regulation of double-strand break repair
100065260	P4HA3	17	27	6	3	26	66	22	36	23	34	0.341484	0.491748	0.0984444	0.0514516	0.442598	1.24429	0.433009	0.734598	0.536421	0.652726	-1.1922	0.0161376	0.553092	0.4376	down	yes	GO:0019511(peptidyl-proline hydroxylation)|GO:0005783(endoplasmic reticulum)|GO:0043227(membrane-bounded organelle)|GO:0043226(organelle)|GO:0018126(protein hydroxylation)|GO:0016705(oxidoreductase activity, acting on paired donors, with incorporation or reduction of molecular oxygen)|GO:0016222(procollagen-proline 4-dioxygenase complex)|GO:0016491(oxidoreductase activity)|GO:0031974(membrane-enc…	oxidoreductase complex
100063235	SH3GL2	36	45	41	28	36	67	59	72	40	41	0.710928	0.805737	0.661342	0.472105	0.602478	1.24181	1.14164	1.44438	0.91715	0.773817	-0.5739	0.0160593	0.553092	0.6718	stable	no	GO:0009605(response to external stimulus)|GO:0048583(regulation of response to stimulus)|GO:0044306(neuron projection terminus)|GO:0002376(immune system process)|GO:0022607(cellular component assembly)|GO:0050896(response to stimulus)|GO:0019884(antigen processing and presentation of exogenous antigen)|GO:1905037(autophagosome organization)|GO:0030665(clathrin-coated vesicle membrane)|GO:0031669(…	regulation of clathrin-dependent endocytosis
100067571	TPGS2	310	361	543	496	635	440	265	284	284	363	3.23771	3.41854	4.63228	4.42297	5.62037	4.31306	2.71191	3.01315	3.44391	3.62338	0.5307	0.0161502	0.553092	1.4447	stable	no	GO:0006807(nitrogen compound metabolic process)|GO:0071704(organic substance metabolic process)|GO:0005829(cytosol)|GO:0018193(peptidyl-amino acid modification)|GO:0044237(cellular metabolic process)|GO:0008150(biological_process)|GO:0005737(cytoplasm)|GO:0005575(cellular_component)|GO:0018095(protein polyglutamylation)|GO:0019538(protein metabolic process)|GO:0008152(metabolic process)|GO:190156…	organonitrogen compound metabolic process
100051373	UBE2V2	993	920	1124	828	1140	718	933	817	696	707	17.5921	14.778	16.265	12.5244	17.1155	11.9385	16.1959	14.7034	14.3165	11.9707	0.3613	0.0161789	0.553092	1.2845	stable	no	GO:0019219(regulation of nucleobase-containing compound metabolic process)|GO:0048583(regulation of response to stimulus)|GO:0043524(negative regulation of neuron apoptotic process)|GO:0061659(ubiquitin-like protein ligase activity)|GO:0050896(response to stimulus)|GO:0051171(regulation of nitrogen compound metabolic process)|GO:0051247(positive regulation of protein metabolic process)|GO:0031974…	positive regulation of ubiquitin-dependent protein catabolic process
100052180	XIRP2	7519	9991	8433	10566	14400	15107	9695	18910	16388	14570	30.7153	37.005	28.1381	36.8521	49.8508	57.9201	38.8057	78.4716	77.728	56.8833	-0.5923	0.0160608	0.553092	0.6633	stable	no	GO:0030017(sarcomere)|GO:0048513(animal organ development)|GO:0043226(organelle)|GO:0007275(multicellular organism development)|GO:0072359(circulatory system development)|GO:0048644(muscle organ morphogenesis)|GO:0007507(heart development)|GO:0045216(cell-cell junction organization)|GO:0043228(non-membrane-bounded organelle)|GO:0051393(alpha-actinin binding)|GO:0003779(actin binding)|GO:0009653(a…	supramolecular fiber
100050573	LGALS3BP	218	176	147	135	203	603	264	214	163	195	4.90192	3.58823	2.69989	2.5918	3.86831	12.7258	5.81657	4.88821	4.25554	4.19059	-0.6329	0.0162992	0.555224	0.6449	stable	no	GO:0046710(GDP metabolic process)|GO:1901576(organic substance biosynthetic process)|GO:0018130(heterocycle biosynthetic process)|GO:0050896(response to stimulus)|GO:0006029(proteoglycan metabolic process)|GO:0009164(nucleoside catabolic process)|GO:0034655(nucleobase-containing compound catabolic process)|GO:0006753(nucleoside phosphate metabolic process)|GO:1901564(organonitrogen compound metab…	glycosyl compound catabolic process
100067371	LRCH4	588	658	598	516	645	646	534	429	457	516	8.96957	9.10077	7.451	6.7205	8.33815	9.24877	7.98159	6.64781	8.09409	7.52273	0.2273	0.0163156	0.555224	1.1706	stable	no	GO:0019219(regulation of nucleobase-containing compound metabolic process)|GO:0061245(establishment or maintenance of bipolar cell polarity)|GO:0007399(nervous system development)|GO:0010468(regulation of gene expression)|GO:0016323(basolateral plasma membrane)|GO:0023052(signaling)|GO:0043227(membrane-bounded organelle)|GO:0043226(organelle)|GO:0007275(multicellular organism development)|GO:0016…	regulation of RNA biosynthetic process
100069852	NTRK3	42	49	34	29	29	55	64	59	60	41	0.0704791	0.0745529	0.0466024	0.0415495	0.0412406	0.0866224	0.105231	0.100575	0.116901	0.0657546	-0.6178	0.016283	0.555224	0.6517	stable	no	GO:0048870(cell motility)|GO:0050896(response to stimulus)|GO:0014070(response to organic cyclic compound)|GO:0045597(positive regulation of cell differentiation)|GO:0043549(regulation of kinase activity)|GO:0051248(negative regulation of protein metabolic process)|GO:0042127(regulation of cell population proliferation)|GO:0023056(positive regulation of signaling)|GO:1901701(cellular response to …	regulation of RNA biosynthetic process
100051235	HAUS3	326	312	311	303	362	277	291	264	237	258	4.68575	4.06606	3.65125	3.71845	4.40947	3.73679	4.09834	3.85472	3.95519	3.54415	0.2822	0.0164953	0.560491	1.2161	stable	no	GO:0007051(spindle organization)|GO:0030030(cell projection organization)|GO:0000226(microtubule cytoskeleton organization)|GO:0044085(cellular component biogenesis)|GO:0030031(cell projection assembly)|GO:0005819(spindle)|GO:0005856(cytoskeleton)|GO:0022607(cellular component assembly)|GO:0043226(organelle)|GO:0043227(membrane-bounded organelle)|GO:0051640(organelle localization)|GO:0070652(HAUS…	mitotic cell cycle process
100055479	ALDH16A1	606	669	643	661	735	719	586	563	456	556	9.76875	9.778	8.46635	9.09756	10.0408	10.8781	9.25587	9.21937	8.5347	8.56588	0.2171	0.0170541	0.560633	1.1624	stable	no	GO:0016620(oxidoreductase activity, acting on the aldehyde or oxo group of donors, NAD or NADP as acceptor)|GO:0003824(catalytic activity)|GO:0004029(aldehyde dehydrogenase (NAD+) activity)|GO:0008150(biological_process)|GO:0016903(oxidoreductase activity, acting on the aldehyde or oxo group of donors)|GO:0008152(metabolic process)|GO:0016491(oxidoreductase activity)|GO:0003674(molecular_function)	oxidoreductase activity, acting on the aldehyde or oxo group of donors
100051411	ANGPTL7	2	2	1	9	2	38	17	13	5	1	0.0446126	0.0404497	0.0182199	0.171407	0.0378071	0.795551	0.371561	0.294576	0.129496	0.0213186	-2.0278	0.0169149	0.560633	0.2452	down	yes	GO:0008150(biological_process)|GO:0050896(response to stimulus)|GO:0006950(response to stress)|GO:0006979(response to oxidative stress)	response to stimulus
100051308	BLOC1S1	1695	1833	4052	2253	2004	1549	2186	1526	1199	1345	120.54	118.19	235.37	136.798	120.775	103.388	152.323	110.241	99.0008	91.4146	0.6271	0.0170985	0.560633	1.5445	stable	no	GO:0008089(anterograde axonal transport)|GO:0050896(response to stimulus)|GO:0005758(mitochondrial intermembrane space)|GO:0031974(membrane-enclosed lumen)|GO:1901564(organonitrogen compound metabolic process)|GO:0018205(peptidyl-lysine modification)|GO:0007154(cell communication)|GO:0016050(vesicle organization)|GO:0099003(vesicle-mediated transport in synapse)|GO:0007611(learning or memory)|GO:…	organonitrogen compound metabolic process
100629154	CENPW	66	65	111	96	52	52	41	56	54	29	4.92341	4.39636	6.76338	6.11435	3.28731	3.64067	2.99681	4.24362	4.67706	2.06753	0.7593	0.0170628	0.560633	1.6927	stable	no	GO:0044085(cellular component biogenesis)|GO:0034080(CENP-A containing chromatin assembly)|GO:0051382(kinetochore assembly)|GO:0043227(membrane-bounded organelle)|GO:0043226(organelle)|GO:0022607(cellular component assembly)|GO:0031974(membrane-enclosed lumen)|GO:0031981(nuclear lumen)|GO:0065003(protein-containing complex assembly)|GO:0034728(nucleosome organization)|GO:0006334(nucleosome assemb…	chromosomal region
100630213	COX20	673	686	1162	740	673	688	730	553	414	512	44.7584	41.3658	63.1226	42.0193	37.9307	42.9443	47.5703	37.3604	31.9682	32.5433	0.4753	0.0171639	0.560633	1.3902	stable	no	GO:0044085(cellular component biogenesis)|GO:0031967(organelle envelope)|GO:0009060(aerobic respiration)|GO:0043227(membrane-bounded organelle)|GO:0043226(organelle)|GO:0022607(cellular component assembly)|GO:0065003(protein-containing complex assembly)|GO:0043231(intracellular membrane-bounded organelle)|GO:0008150(biological_process)|GO:0005737(cytoplasm)|GO:0031090(organelle membrane)|GO:00453…	cellular component organization or biogenesis
100061420	CUL3	2885	2592	2780	2843	2664	2343	2057	1962	2154	2346	32.8919	26.7939	25.8885	27.6743	25.7391	25.071	22.979	22.7232	28.5132	25.5624	0.3379	0.0170455	0.560633	1.2639	stable	no	GO:0048870(cell motility)|GO:0051058(negative regulation of small GTPase mediated signal transduction)|GO:0035239(tube morphogenesis)|GO:0012501(programmed cell death)|GO:0061659(ubiquitin-like protein ligase activity)|GO:0050896(response to stimulus)|GO:0051146(striated muscle cell differentiation)|GO:0033554(cellular response to stress)|GO:0060562(epithelial tube morphogenesis)|GO:0042802(ident…	positive regulation of chromosome organization
100069352	DYNLRB1	1697	1733	2213	2631	1821	1751	1737	1546	1123	1480	95.439	88.3691	101.659	126.335	86.79	92.4245	95.7188	88.3243	73.3299	79.5494	0.4343	0.0169882	0.560633	1.3513	stable	no	GO:0022607(cellular component assembly)|GO:0050896(response to stimulus)|GO:0042802(identical protein binding)|GO:0005929(cilium)|GO:0048471(perinuclear region of cytoplasm)|GO:1902494(catalytic complex)|GO:0005858(axonemal dynein complex)|GO:0097542(ciliary tip)|GO:0016043(cellular component organization)|GO:0005815(microtubule organizing center)|GO:0005488(binding)|GO:0042995(cell projection)|G…	catalytic complex
100050012	GDE1	1187	1245	1750	1599	1177	1132	1221	1119	763	985	32.1381	30.5631	38.7014	36.9637	27.0061	28.7656	32.3921	30.777	23.9857	25.4881	0.4406	0.0166074	0.560633	1.3571	stable	no	GO:0030030(cell projection organization)|GO:0007399(nervous system development)|GO:0006576(biogenic amine metabolic process)|GO:0006650(glycerophospholipid metabolic process)|GO:0023052(signaling)|GO:0042578(phosphoric ester hydrolase activity)|GO:0007275(multicellular organism development)|GO:0071944(cell periphery)|GO:0031175(neuron projection development)|GO:0007186(G protein-coupled receptor …	organic hydroxy compound metabolic process
100059475	GDF6	1	10	1	5	0	21	14	11	7	8	0.0139044	0.12607	0.0113572	0.0593582	0	0.27405	0.190737	0.155372	0.113008	0.10631	-1.781	0.0169864	0.560633	0.291	down	yes	GO:0043410(positive regulation of MAPK cascade)|GO:0031328(positive regulation of cellular biosynthetic process)|GO:0019219(regulation of nucleobase-containing compound metabolic process)|GO:0009605(response to external stimulus)|GO:0010468(regulation of gene expression)|GO:0048583(regulation of response to stimulus)|GO:1990009(retinal cell apoptotic process)|GO:0005615(extracellular space)|GO:00…	regulation of RNA biosynthetic process
100067474	KCMF1	2489	2726	3240	3480	2793	2115	2130	2058	2127	2448	68.0495	67.5746	72.3542	81.2337	64.7123	54.2709	57.0602	57.1573	67.5188	63.965	0.4327	0.016703	0.560633	1.3497	stable	no	GO:0002443(leukocyte mediated immunity)|GO:0002283(neutrophil activation involved in immune response)|GO:0030141(secretory granule)|GO:0043227(membrane-bounded organelle)|GO:0043226(organelle)|GO:0043299(leukocyte degranulation)|GO:0002376(immune system process)|GO:0032940(secretion by cell)|GO:0061659(ubiquitin-like protein ligase activity)|GO:0050896(response to stimulus)|GO:0002263(cell activa…	ficolin-1-rich granule lumen
111771486	LOC111771486	114	140	156	144	112	92	111	89	94	95	4.33566	4.82765	4.84612	4.67595	3.60981	3.28394	4.13644	3.43848	4.15083	3.45307	0.4723	0.0169078	0.560633	1.3873	stable	no	GO:0043231(intracellular membrane-bounded organelle)|GO:0005634(nucleus)|GO:0005737(cytoplasm)|GO:0005575(cellular_component)|GO:0043226(organelle)|GO:0043227(membrane-bounded organelle)|GO:0043229(intracellular organelle)|GO:0005622(intracellular anatomical structure)	intracellular membrane-bounded organelle
100033918	MITF	1745	2137	2141	1372	2153	1736	1886	1431	1242	1453	14.6765	16.2963	14.7083	9.85229	15.3457	13.7035	15.5425	12.2262	12.1284	11.6795	0.3049	0.0165445	0.560633	1.2353	stable	no	GO:0031328(positive regulation of cellular biosynthetic process)|GO:0019219(regulation of nucleobase-containing compound metabolic process)|GO:0042742(defense response to bacterium)|GO:0009605(response to external stimulus)|GO:0010468(regulation of gene expression)|GO:0048583(regulation of response to stimulus)|GO:1901576(organic substance biosynthetic process)|GO:0043244(regulation of protein-co…	regulation of RNA biosynthetic process
100060936	MRE11	254	265	230	166	277	366	343	292	262	238	2.05185	1.94096	1.51761	1.14493	1.8963	2.77492	2.71494	2.39619	2.45737	1.83747	-0.3283	0.0171418	0.560633	0.7965	stable	no	GO:0046596(regulation of viral entry into host cell)|GO:0019219(regulation of nucleobase-containing compound metabolic process)|GO:1901576(organic substance biosynthetic process)|GO:0018130(heterocycle biosynthetic process)|GO:0035861(site of double-strand break)|GO:0000018(regulation of DNA recombination)|GO:0050896(response to stimulus)|GO:0051171(regulation of nitrogen compound metabolic proce…	positive regulation of chromosome organization
100058402	NDUFB5	4241	4394	6396	6769	5413	4565	4725	4380	2916	3693	290.11	272.529	357.373	395.345	313.797	293.084	316.701	304.365	231.6	241.438	0.4538	0.0167897	0.560633	1.3696	stable	no	GO:0022607(cellular component assembly)|GO:0022900(electron transport chain)|GO:0050896(response to stimulus)|GO:0031974(membrane-enclosed lumen)|GO:1901564(organonitrogen compound metabolic process)|GO:0006753(nucleoside phosphate metabolic process)|GO:0065003(protein-containing complex assembly)|GO:0098800(inner mitochondrial membrane protein complex)|GO:1990204(oxidoreductase complex)|GO:19024…	oxidoreductase complex
100058761	NKAP	587	646	570	596	638	575	588	529	397	501	6.85721	6.84226	5.4388	5.94447	6.31605	6.30426	6.73039	6.27757	5.38465	5.59343	0.2399	0.0167725	0.560633	1.1809	stable	no	GO:0019219(regulation of nucleobase-containing compound metabolic process)|GO:0010468(regulation of gene expression)|GO:0030099(myeloid cell differentiation)|GO:0002376(immune system process)|GO:0000375(RNA splicing, via transesterification reactions)|GO:0051171(regulation of nitrogen compound metabolic process)|GO:0000398(mRNA splicing, via spliceosome)|GO:0031974(membrane-enclosed lumen)|GO:005…	regulation of RNA biosynthetic process
100052195	POLR2C	2061	2424	2739	2748	2372	1902	2067	1896	1708	2003	68.489	73.0353	74.3453	77.968	66.7995	59.3212	67.3034	64.0041	65.9004	63.6143	0.3681	0.0166916	0.560633	1.2907	stable	no	GO:1901576(organic substance biosynthetic process)|GO:0030880(RNA polymerase complex)|GO:0010468(regulation of gene expression)|GO:0018130(heterocycle biosynthetic process)|GO:0000375(RNA splicing, via transesterification reactions)|GO:0050896(response to stimulus)|GO:0000398(mRNA splicing, via spliceosome)|GO:0031974(membrane-enclosed lumen)|GO:0006354(DNA-templated transcription elongation)|GO:…	transferase complex
100058917	RHOD	290	225	344	227	110	194	194	145	122	108	9.83192	6.91641	9.52616	6.57088	3.16045	6.17304	6.4446	4.99384	4.80239	3.49941	0.6938	0.0170563	0.560633	1.6175	stable	no	GO:0006886(intracellular protein transport)|GO:0048583(regulation of response to stimulus)|GO:0030032(lamellipodium assembly)|GO:0010810(regulation of cell-substrate adhesion)|GO:0022607(cellular component assembly)|GO:0050896(response to stimulus)|GO:0030334(regulation of cell migration)|GO:0043168(anion binding)|GO:0045785(positive regulation of cell adhesion)|GO:0031589(cell-substrate adhesion…	positive regulation of cell motility
100069812	SINHCAF	55	43	79	27	50	132	70	87	66	61	0.841032	0.596178	0.986724	0.352509	0.647941	1.89444	1.04882	1.35144	1.17179	0.891478	-0.6825	0.0171592	0.560633	0.6231	stable	no	GO:0040013(negative regulation of locomotion)|GO:0050793(regulation of developmental process)|GO:0043227(membrane-bounded organelle)|GO:0043226(organelle)|GO:0030336(negative regulation of cell migration)|GO:0030334(regulation of cell migration)|GO:0031974(membrane-enclosed lumen)|GO:0045595(regulation of cell differentiation)|GO:0031981(nuclear lumen)|GO:0043228(non-membrane-bounded organelle)|G…	negative regulation of cell motility
100052186	SLC23A2	183	281	210	167	234	318	269	286	240	252	1.27349	1.773	1.19366	0.992242	1.37999	2.07696	1.83421	2.02179	1.93915	1.67601	-0.3492	0.0167289	0.560633	0.785	stable	no	GO:0008514(organic anion transmembrane transporter activity)|GO:0006814(sodium ion transport)|GO:0050896(response to stimulus)|GO:0008509(monoatomic anion transmembrane transporter activity)|GO:0098590(plasma membrane region)|GO:0034220(monoatomic ion transmembrane transport)|GO:0098655(monoatomic cation transmembrane transport)|GO:0008520(L-ascorbate:sodium symporter activity)|GO:0090482(vitamin…	carboxylic acid transmembrane transport
100060958	SNRNP27	1217	1079	1807	1537	1387	1027	1140	1087	886	1040	39.0733	31.4101	47.3879	42.1329	37.7383	30.9469	35.8631	35.4524	33.0279	31.912	0.4477	0.0169253	0.560633	1.3639	stable	no	GO:0043227(membrane-bounded organelle)|GO:0043226(organelle)|GO:0000375(RNA splicing, via transesterification reactions)|GO:0006396(RNA processing)|GO:0000398(mRNA splicing, via spliceosome)|GO:0031974(membrane-enclosed lumen)|GO:0090304(nucleic acid metabolic process)|GO:0031981(nuclear lumen)|GO:0043170(macromolecule metabolic process)|GO:0003676(nucleic acid binding)|GO:0043231(intracellular m…	ribonucleoprotein complex
100071175	STRN4	1520	1574	1918	1948	1950	1574	1252	1374	1095	1617	20.7841	19.5142	21.4218	22.7423	22.5964	20.1999	16.7744	19.0854	17.3844	21.1314	0.3742	0.017154	0.560633	1.2961	stable	no	GO:0070016(armadillo repeat domain binding)|GO:0019902(phosphatase binding)|GO:0019904(protein domain specific binding)|GO:0019903(protein phosphatase binding)|GO:0043197(dendritic spine)|GO:0044309(neuron spine)|GO:0036477(somatodendritic compartment)|GO:0032991(protein-containing complex)|GO:0005516(calmodulin binding)|GO:0045202(synapse)|GO:0003674(molecular_function)|GO:0030425(dendrite)|GO:0…	plasma membrane bounded cell projection
100068127	VWA2	15	9	11	9	17	93	18	25	12	13	0.187793	0.102162	0.112486	0.0962028	0.180365	1.09277	0.220808	0.317947	0.174432	0.155547	-1.2728	0.016685	0.560633	0.4139	down	yes	GO:0044085(cellular component biogenesis)|GO:0048583(regulation of response to stimulus)|GO:0005615(extracellular space)|GO:0022607(cellular component assembly)|GO:0065003(protein-containing complex assembly)|GO:0031012(extracellular matrix)|GO:0031589(cell-substrate adhesion)|GO:0042802(identical protein binding)|GO:0008150(biological_process)|GO:0005604(basement membrane)|GO:0007161(calcium-ind…	regulation of cellular response to insulin stimulus
100054789	XPO4	550	782	541	494	1025	1296	1694	1067	464	831	7.14736	9.21398	5.74248	5.48109	11.2881	15.8068	21.57	14.0856	7.00097	10.3208	-0.6282	0.0171684	0.560633	0.647	stable	no	GO:0006886(intracellular protein transport)|GO:0032386(regulation of intracellular transport)|GO:0031967(organelle envelope)|GO:0043227(membrane-bounded organelle)|GO:0043226(organelle)|GO:0046822(regulation of nucleocytoplasmic transport)|GO:0140142(nucleocytoplasmic carrier activity)|GO:0031974(membrane-enclosed lumen)|GO:0015031(protein transport)|GO:0051020(GTPase binding)|GO:0090087(regulati…	positive regulation of establishment of protein localization
100064620	ZNF385A	854	455	354	554	1545	995	1612	939	1231	1843	15.237	7.36054	5.15897	8.43932	23.3606	16.6617	28.1812	17.019	25.5009	31.4266	-0.8656	0.0171309	0.560633	0.5488	stable	no	GO:0048646(anatomical structure formation involved in morphogenesis)|GO:0019219(regulation of nucleobase-containing compound metabolic process)|GO:1901796(regulation of signal transduction by p53 class mediator)|GO:0010468(regulation of gene expression)|GO:0048583(regulation of response to stimulus)|GO:0030099(myeloid cell differentiation)|GO:2001243(negative regulation of intrinsic apoptotic sig…	negative regulation of intrinsic apoptotic signaling pathway
100071250	EYA2	52	72	39	32	56	93	79	69	57	62	1.0177	1.27764	0.623449	0.534718	0.928798	1.70827	1.51495	1.37181	1.29524	1.15969	-0.5137	0.0173249	0.562271	0.7004	stable	no	GO:0048646(anatomical structure formation involved in morphogenesis)|GO:0019219(regulation of nucleobase-containing compound metabolic process)|GO:0048583(regulation of response to stimulus)|GO:1902108(regulation of mitochondrial membrane permeability involved in apoptotic process)|GO:0006915(apoptotic process)|GO:0012501(programmed cell death)|GO:0050896(response to stimulus)|GO:0051171(regulati…	negative regulation of extrinsic apoptotic signaling pathway in absence of ligand
100067427	TCF7L1	610	329	1014	389	300	442	267	406	189	226	11.1405	5.4479	15.1263	6.06572	4.64315	7.57625	4.77793	7.53231	4.00769	3.94471	0.8395	0.0173132	0.562271	1.7894	stable	no	GO:0031328(positive regulation of cellular biosynthetic process)|GO:0019219(regulation of nucleobase-containing compound metabolic process)|GO:0010468(regulation of gene expression)|GO:0048583(regulation of response to stimulus)|GO:0022607(cellular component assembly)|GO:0050896(response to stimulus)|GO:0051171(regulation of nitrogen compound metabolic process)|GO:0031974(membrane-enclosed lumen)…	regulation of RNA biosynthetic process
100071005	UBA52	8215	8908	12176	13664	6115	7590	9032	6475	5301	5083	630.591	619.981	763.421	895.52	397.789	546.813	679.325	504.902	472.45	372.899	0.5988	0.0172887	0.562271	1.5144	stable	no	GO:0031328(positive regulation of cellular biosynthetic process)|GO:0015934(large ribosomal subunit)|GO:0018130(heterocycle biosynthetic process)|GO:0050896(response to stimulus)|GO:0033554(cellular response to stress)|GO:0043549(regulation of kinase activity)|GO:0006974(DNA damage response)|GO:0023056(positive regulation of signaling)|GO:0002684(positive regulation of immune system process)|GO:0…	regulation of RNA biosynthetic process
100053003	KCNJ16	28	58	19	19	16	115	90	33	37	29	0.260751	0.489727	0.144524	0.15107	0.126271	1.00513	0.821229	0.312183	0.400062	0.258106	-1.0429	0.0173728	0.563011	0.4853	down	yes	GO:0005242(inward rectifier potassium channel activity)|GO:0099094(ligand-gated monoatomic cation channel activity)|GO:0005249(voltage-gated potassium channel activity)|GO:1990351(transporter complex)|GO:0071944(cell periphery)|GO:0098797(plasma membrane protein complex)|GO:0006812(monoatomic cation transport)|GO:0015267(channel activity)|GO:0022834(ligand-gated channel activity)|GO:0055085(trans…	transporter complex
102149038	LOC102149038	1	1	1	0	0	4	13	1	2	3	0.0287141	0.0260347	0.0234539	0	0	0.107798	0.365757	0.029169	0.066678	0.0823281	-2.8786	0.0175606	0.56664	0.136	down	yes
100033929	SATB1	1397	1749	1481	1444	1574	1389	1591	1220	1081	1169	7.83305	8.89164	6.78279	6.91288	7.4792	7.3096	8.74094	6.94898	7.03749	6.26441	0.252	0.0175463	0.56664	1.1908	stable	no	GO:0019219(regulation of nucleobase-containing compound metabolic process)|GO:0043374(CD8-positive, alpha-beta T cell differentiation)|GO:0009605(response to external stimulus)|GO:0010468(regulation of gene expression)|GO:0043367(CD4-positive, alpha-beta T cell differentiation)|GO:0002376(immune system process)|GO:0050896(response to stimulus)|GO:0051171(regulation of nitrogen compound metabolic …	regulation of RNA biosynthetic process
100062047	ANKRD39	588	703	1108	835	680	599	597	591	460	581	34.1382	37.0064	52.5439	41.3911	33.4571	32.6398	33.9619	34.856	31.0084	32.2382	0.4828	0.0177011	0.568982	1.3975	stable	no
100072628	BARX2	15	9	0	7	5	99	37	16	10	2	0.389957	0.212141	0	0.155375	0.110157	2.41556	0.942498	0.422544	0.301844	0.049692	-2.0046	0.0177854	0.568982	0.2492	down	yes	GO:0031328(positive regulation of cellular biosynthetic process)|GO:0019219(regulation of nucleobase-containing compound metabolic process)|GO:1901576(organic substance biosynthetic process)|GO:0010468(regulation of gene expression)|GO:0018130(heterocycle biosynthetic process)|GO:0051171(regulation of nitrogen compound metabolic process)|GO:0031974(membrane-enclosed lumen)|GO:0051252(regulation o…	regulation of RNA biosynthetic process
100051317	CFP	60	32	21	8	46	233	54	71	42	30	1.55021	0.749629	0.443177	0.176476	1.00719	5.65004	1.36706	1.86348	1.25993	0.740783	-1.2647	0.0177706	0.568982	0.4162	down	yes	GO:0031983(vesicle lumen)|GO:0042742(defense response to bacterium)|GO:0009605(response to external stimulus)|GO:0010468(regulation of gene expression)|GO:0048583(regulation of response to stimulus)|GO:0070613(regulation of protein processing)|GO:0005615(extracellular space)|GO:0002376(immune system process)|GO:0032940(secretion by cell)|GO:0050896(response to stimulus)|GO:0051171(regulation of n…	regulation of protein activation cascade
100059726	ORAI1	1686	1771	1819	1723	1697	1216	1462	1192	1376	1412	54.5492	51.9526	48.0709	47.5963	46.5295	36.925	46.3481	39.1772	51.69	43.6613	0.3709	0.017693	0.568982	1.2932	stable	no	GO:0048646(anatomical structure formation involved in morphogenesis)|GO:0022607(cellular component assembly)|GO:0098590(plasma membrane region)|GO:0051146(striated muscle cell differentiation)|GO:0042802(identical protein binding)|GO:0034220(monoatomic ion transmembrane transport)|GO:0098655(monoatomic cation transmembrane transport)|GO:0150034(distal axon)|GO:0043269(regulation of monoatomic ion…	distal axon
100059513	SPATS2	968	1013	1047	1038	816	763	710	557	817	742	16.207	15.3778	14.3183	14.8382	11.578	11.9897	11.6476	9.47345	15.882	11.873	0.4377	0.0177559	0.568982	1.3545	stable	no	GO:0005737(cytoplasm)|GO:0005575(cellular_component)|GO:0005622(intracellular anatomical structure)|GO:0005829(cytosol)	cytosol
100146607	TMEM160	348	358	529	474	401	282	397	279	272	300	25.5803	23.8598	31.7614	29.7482	24.9796	19.455	28.5936	20.8332	23.2141	21.0755	0.4731	0.0177396	0.568982	1.3881	stable	no
100052085	UCP3	6654	7813	2807	5593	4677	2322	3905	1091	2188	5215	123.451	131.428	42.5377	88.5961	73.5352	40.4326	70.9883	20.5619	47.1321	92.4694	0.8953	0.0178267	0.569488	1.86	stable	no	GO:0010035(response to inorganic substance)|GO:0048545(response to steroid hormone)|GO:0009605(response to external stimulus)|GO:0036293(response to decreased oxygen levels)|GO:0032868(response to insulin)|GO:0050896(response to stimulus)|GO:0014070(response to organic cyclic compound)|GO:0009409(response to cold)|GO:0034220(monoatomic ion transmembrane transport)|GO:0098655(monoatomic cation tra…	adaptive thermogenesis
102149732	LOC102149732	123	57	46	36	53	288	172	76	103	43	1.81836	0.764025	0.555459	0.454396	0.663998	3.99599	2.49148	1.14134	1.76795	0.60754	-1.0249	0.0178676	0.569985	0.4914	down	yes	GO:0005737(cytoplasm)|GO:0005575(cellular_component)|GO:0005622(intracellular anatomical structure)|GO:0005829(cytosol)	cytosol
100057765	GREM1	16	22	3	12	4	88	42	16	14	13	0.194125	0.242015	0.0297305	0.124308	0.041128	1.00208	0.499304	0.197201	0.197218	0.150743	-1.4624	0.0179561	0.57094	0.3629	down	yes	GO:0031328(positive regulation of cellular biosynthetic process)|GO:0048870(cell motility)|GO:1900155(negative regulation of bone trabecula formation)|GO:0045668(negative regulation of osteoblast differentiation)|GO:0035239(tube morphogenesis)|GO:0012501(programmed cell death)|GO:0050896(response to stimulus)|GO:0043168(anion binding)|GO:0045597(positive regulation of cell differentiation)|GO:004…	regulation of RNA biosynthetic process
100073279	IQGAP2	208	117	154	100	191	374	209	215	217	149	1.78798	0.911892	1.08128	0.733934	1.39139	3.01737	1.76035	1.87744	2.16579	1.2241	-0.5734	0.0179823	0.57094	0.672	stable	no	GO:0070493(thrombin-activated receptor signaling pathway)|GO:0002376(immune system process)|GO:0032940(secretion by cell)|GO:0050896(response to stimulus)|GO:0051346(negative regulation of hydrolase activity)|GO:0043168(anion binding)|GO:0030175(filopodium)|GO:0050790(regulation of catalytic activity)|GO:0031267(small GTPase binding)|GO:0007154(cell communication)|GO:0044092(negative regulation o…	positive regulation of supramolecular fiber organization
100049826	PADI4	39	10	10	5	5	6	3	8	0	2	0.715903	0.166436	0.149937	0.078364	0.0777813	0.103371	0.0539591	0.149178	0	0.0350874	1.9158	0.0179274	0.57094	3.7732	up	yes	GO:0022607(cellular component assembly)|GO:0031974(membrane-enclosed lumen)|GO:1901564(organonitrogen compound metabolic process)|GO:0043168(anion binding)|GO:0065003(protein-containing complex assembly)|GO:0016990(arginine deiminase activity)|GO:0042802(identical protein binding)|GO:0070013(intracellular organelle lumen)|GO:0005509(calcium ion binding)|GO:0009063(amino acid catabolic process)|GO…	alpha-amino acid metabolic process
100055657	PRDX5	981	1117	1329	1391	1096	1141	1129	938	672	753	57.5533	59.4171	63.6861	69.6763	54.4913	62.8266	64.9005	55.9024	45.7749	42.2208	0.3884	0.0179994	0.57094	1.309	stable	no	GO:0019219(regulation of nucleobase-containing compound metabolic process)|GO:0010468(regulation of gene expression)|GO:0048583(regulation of response to stimulus)|GO:0006915(apoptotic process)|GO:0012501(programmed cell death)|GO:0060785(regulation of apoptosis involved in tissue homeostasis)|GO:0050896(response to stimulus)|GO:0051171(regulation of nitrogen compound metabolic process)|GO:003197…	regulation of RNA biosynthetic process
100071409	GALNT18	237	163	163	126	188	319	242	194	181	239	3.121	1.94622	1.75328	1.41669	2.09807	3.9427	3.12259	2.59522	2.76746	3.00798	-0.4033	0.0180971	0.571612	0.7561	stable	no	GO:0008194(UDP-glycosyltransferase activity)|GO:0009058(biosynthetic process)|GO:1901576(organic substance biosynthetic process)|GO:0009101(glycoprotein biosynthetic process)|GO:0043413(macromolecule glycosylation)|GO:1901564(organonitrogen compound metabolic process)|GO:0009059(macromolecule biosynthetic process)|GO:0043170(macromolecule metabolic process)|GO:0044249(cellular biosynthetic proces…	organic substance biosynthetic process
100065553	NDUFB10	10306	12022	21092	19372	14312	11042	10902	12218	8680	10307	745.568	788.554	1246.33	1196.54	877.431	749.724	772.781	897.891	729.078	712.624	0.5532	0.0180815	0.571612	1.4673	stable	no	GO:0022607(cellular component assembly)|GO:0022900(electron transport chain)|GO:1901564(organonitrogen compound metabolic process)|GO:0006753(nucleoside phosphate metabolic process)|GO:0065003(protein-containing complex assembly)|GO:0098800(inner mitochondrial membrane protein complex)|GO:1990204(oxidoreductase complex)|GO:1902494(catalytic complex)|GO:0032981(mitochondrial respiratory chain comp…	oxidoreductase complex
100065232	SHARPIN	626	624	712	681	634	616	501	546	430	567	17.5932	15.9006	16.3444	16.3409	15.1	16.2483	13.7963	15.588	14.0313	15.2295	0.3119	0.018069	0.571612	1.2413	stable	no	GO:0048583(regulation of response to stimulus)|GO:0097194(execution phase of apoptosis)|GO:0006915(apoptotic process)|GO:0022607(cellular component assembly)|GO:0012501(programmed cell death)|GO:0050896(response to stimulus)|GO:0043122(regulation of canonical NF-kappaB signal transduction)|GO:1901564(organonitrogen compound metabolic process)|GO:0065003(protein-containing complex assembly)|GO:004…	regulation of CD40 signaling pathway
100630373	MRPL34	541	617	849	966	733	504	716	549	427	414	28.0419	28.997	35.9448	42.7508	32.1981	24.5187	36.3644	28.9074	25.6978	20.5089	0.5278	0.018127	0.571752	1.4418	stable	no	GO:0009058(biosynthetic process)|GO:0015934(large ribosomal subunit)|GO:0031967(organelle envelope)|GO:1901576(organic substance biosynthetic process)|GO:0044391(ribosomal subunit)|GO:0043227(membrane-bounded organelle)|GO:0043226(organelle)|GO:0006415(translational termination)|GO:0070125(mitochondrial translational elongation)|GO:0031974(membrane-enclosed lumen)|GO:1901564(organonitrogen compou…	ribonucleoprotein complex
100055589	HHAT	13	16	17	15	24	40	26	16	25	43	0.104982	0.117152	0.112135	0.103424	0.164248	0.303172	0.205731	0.131256	0.234407	0.331873	-0.8123	0.0183486	0.576008	0.5695	stable	no	GO:0048646(anatomical structure formation involved in morphogenesis)|GO:0007306(egg chorion assembly)|GO:1901576(organic substance biosynthetic process)|GO:0022607(cellular component assembly)|GO:0050896(response to stimulus)|GO:1901564(organonitrogen compound metabolic process)|GO:0048609(multicellular organismal reproductive process)|GO:0007154(cell communication)|GO:0007304(chorion-containing …	organic substance biosynthetic process
100063291	LOC100063291	174	161	138	115	174	405	231	151	138	198	1.28465	1.07775	0.832209	0.724919	1.08868	2.80638	1.67109	1.1325	1.18296	1.39711	-0.504	0.0183413	0.576008	0.7052	stable	no	GO:0043410(positive regulation of MAPK cascade)|GO:1901576(organic substance biosynthetic process)|GO:0010468(regulation of gene expression)|GO:0048583(regulation of response to stimulus)|GO:0010810(regulation of cell-substrate adhesion)|GO:0050896(response to stimulus)|GO:0051171(regulation of nitrogen compound metabolic process)|GO:0030334(regulation of cell migration)|GO:0051247(positive regul…	positive regulation of cell motility
100064058	SEC24D	217	215	209	201	287	427	278	223	228	304	3.14331	2.82373	2.47282	2.48588	3.5231	5.80513	3.94571	3.28139	3.83459	4.20854	-0.349	0.0183646	0.576008	0.7851	stable	no	GO:0048646(anatomical structure formation involved in morphogenesis)|GO:0009306(protein secretion)|GO:0002376(immune system process)|GO:0022607(cellular component assembly)|GO:0032940(secretion by cell)|GO:0035239(tube morphogenesis)|GO:0019884(antigen processing and presentation of exogenous antigen)|GO:0002474(antigen processing and presentation of peptide antigen via MHC class I)|GO:0022603(re…	regulation of multicellular organismal development
100051260	SLC4A7	506	472	450	360	515	629	644	808	450	503	3.17971	2.68929	2.30977	1.93151	2.74259	3.70975	3.96531	5.15793	3.28327	3.0209	-0.4014	0.0183366	0.576008	0.7571	stable	no	GO:0032228(regulation of synaptic transmission, GABAergic)|GO:0060563(neuroepithelial cell differentiation)|GO:0008514(organic anion transmembrane transporter activity)|GO:0042490(mechanoreceptor differentiation)|GO:0061299(retina vasculature morphogenesis in camera-type eye)|GO:0098661(inorganic anion transmembrane transport)|GO:0012501(programmed cell death)|GO:0006814(sodium ion transport)|GO:…	proton transmembrane transport
100062680	TLE4	701	821	591	444	713	512	594	486	455	471	8.18133	8.68774	5.63394	4.42432	7.05198	5.60832	6.79275	5.76194	6.16559	5.25361	0.3637	0.0184245	0.577079	1.2867	stable	no	GO:0003714(transcription corepressor activity)|GO:0044085(cellular component biogenesis)|GO:0019219(regulation of nucleobase-containing compound metabolic process)|GO:0090575(RNA polymerase II transcription regulator complex)|GO:0010468(regulation of gene expression)|GO:0023052(signaling)|GO:1990907(beta-catenin-TCF complex)|GO:0043227(membrane-bounded organelle)|GO:0043226(organelle)|GO:0022607(…	regulation of RNA biosynthetic process
100065576	ZNF771	350	353	453	387	343	202	311	296	247	275	11.5393	10.5522	12.1991	10.8938	9.58345	6.25058	10.0468	9.91357	9.4551	8.66514	0.4905	0.0184666	0.577591	1.4049	stable	no	GO:0019219(regulation of nucleobase-containing compound metabolic process)|GO:0010468(regulation of gene expression)|GO:0043227(membrane-bounded organelle)|GO:0043226(organelle)|GO:0051171(regulation of nitrogen compound metabolic process)|GO:0031974(membrane-enclosed lumen)|GO:0051252(regulation of RNA metabolic process)|GO:0031323(regulation of cellular metabolic process)|GO:0031981(nuclear lum…	regulation of RNA biosynthetic process
100062524	ABCA9	786	546	534	576	1052	1284	850	848	957	867	7.57356	4.77011	4.20279	4.73868	8.59031	11.6118	8.02509	8.30042	10.7065	7.98413	-0.4654	0.0185439	0.577967	0.7243	stable	no	GO:0016818(hydrolase activity, acting on acid anhydrides, in phosphorus-containing anhydrides)|GO:0043227(membrane-bounded organelle)|GO:0043226(organelle)|GO:0010876(lipid localization)|GO:0055085(transmembrane transport)|GO:0043231(intracellular membrane-bounded organelle)|GO:0051234(establishment of localization)|GO:0003824(catalytic activity)|GO:0008150(biological_process)|GO:0016787(hydrolas…	organic substance transport
106782155	LOC106782155	1	0	1	1	1	5	7	4	2	3	0.0716217	0	0.058501	0.0611507	0.060696	0.336102	0.491243	0.291026	0.166315	0.205351	-2.3501	0.018534	0.577967	0.1961	down	yes
100063931	WNT2B	16	18	5	9	15	63	31	18	11	19	0.343051	0.34992	0.0875644	0.164755	0.27255	1.26776	0.651259	0.392047	0.273835	0.389335	-1.088	0.018556	0.577967	0.4704	down	yes	GO:0048646(anatomical structure formation involved in morphogenesis)|GO:0045995(regulation of embryonic development)|GO:0009605(response to external stimulus)|GO:0048583(regulation of response to stimulus)|GO:0005615(extracellular space)|GO:0002376(immune system process)|GO:0050896(response to stimulus)|GO:0031669(cellular response to nutrient levels)|GO:0090263(positive regulation of canonical W…	regulation of animal organ morphogenesis
106780846	LOC106780846	871	827	1192	1093	1004	778	914	782	550	791	62.2053	53.5516	69.5351	66.6479	60.7657	52.1489	63.96	56.7339	45.6067	53.9904	0.4041	0.0186779	0.580144	1.3233	stable	no
111769071	NCBP2AS2	470	569	673	793	639	460	545	498	352	469	26.4623	29.0469	30.9503	38.1207	30.4893	24.3078	30.0663	28.483	23.0107	25.2368	0.4509	0.0187134	0.580144	1.3669	stable	no
100033951	CCL13	45	32	44	31	61	77	128	82	69	26	7.61794	4.91171	6.08411	4.48068	8.75126	12.2341	21.2319	14.1015	13.5622	4.20659	-0.8351	0.0188144	0.581872	0.5605	stable	no	GO:0043410(positive regulation of MAPK cascade)|GO:0048870(cell motility)|GO:0071346(cellular response to type II interferon)|GO:0016477(cell migration)|GO:0009605(response to external stimulus)|GO:0048583(regulation of response to stimulus)|GO:0005615(extracellular space)|GO:0002376(immune system process)|GO:0035239(tube morphogenesis)|GO:0001763(morphogenesis of a branching structure)|GO:000193…	positive regulation of cell motility
100057871	SS18L1	310	388	333	355	429	246	327	221	261	306	1.90798	2.16522	1.67408	1.86551	2.23762	1.42103	1.97203	1.38176	1.86514	1.79997	0.4022	0.0188667	0.581986	1.3215	stable	no	GO:0031328(positive regulation of cellular biosynthetic process)|GO:0019219(regulation of nucleobase-containing compound metabolic process)|GO:0048814(regulation of dendrite morphogenesis)|GO:0010468(regulation of gene expression)|GO:0051171(regulation of nitrogen compound metabolic process)|GO:0031974(membrane-enclosed lumen)|GO:0051252(regulation of RNA metabolic process)|GO:0022603(regulation …	regulation of RNA biosynthetic process
100070062	CRAT	20591	25724	18642	17448	20537	25416	19543	14146	12138	13838	165.091	187	122.083	119.439	139.54	191.253	153.529	115.214	112.992	106.035	0.3123	0.0189627	0.582544	1.2417	stable	no	GO:0016413(O-acetyltransferase activity)|GO:0006886(intracellular protein transport)|GO:0006625(protein targeting to peroxisome)|GO:0031974(membrane-enclosed lumen)|GO:1901564(organonitrogen compound metabolic process)|GO:0019395(fatty acid oxidation)|GO:0004092(carnitine O-acetyltransferase activity)|GO:0070013(intracellular organelle lumen)|GO:0005740(mitochondrial envelope)|GO:0016043(cellular…	organic substance catabolic process
100072327	RPH3AL	506	588	573	502	435	438	436	360	369	447	6.48506	6.8328	5.99842	5.49319	4.72464	5.26859	5.47524	4.68697	5.49094	5.47523	0.349	0.0189337	0.582544	1.2737	stable	no	GO:0048583(regulation of response to stimulus)|GO:0019904(protein domain specific binding)|GO:0032940(secretion by cell)|GO:1903305(regulation of regulated secretory pathway)|GO:0050896(response to stimulus)|GO:0090087(regulation of peptide transport)|GO:0043168(anion binding)|GO:0051222(positive regulation of protein transport)|GO:0051049(regulation of transport)|GO:0017157(regulation of exocyto…	positive regulation of establishment of protein localization
100069342	UPF2	714	766	692	654	827	1019	850	747	761	898	6.81968	6.63365	5.39872	5.33336	6.69402	9.13475	7.95496	7.24791	8.43933	8.19735	-0.2248	0.0189431	0.582544	0.8557	stable	no	GO:0006886(intracellular protein transport)|GO:0010468(regulation of gene expression)|GO:0034655(nucleobase-containing compound catabolic process)|GO:0003676(nucleic acid binding)|GO:0007154(cell communication)|GO:0006401(RNA catabolic process)|GO:0003677(DNA binding)|GO:0015931(nucleobase-containing compound transport)|GO:0010605(negative regulation of macromolecule metabolic process)|GO:0016043…	ribonucleoprotein complex
100061544	DLG4	117	233	191	222	337	132	106	89	154	177	1.61565	2.91726	2.15434	2.61741	3.94373	1.71077	1.43424	1.24847	2.4691	2.33596	0.7027	0.0190461	0.583508	1.6276	stable	no	GO:0061245(establishment or maintenance of bipolar cell polarity)|GO:0018130(heterocycle biosynthetic process)|GO:0044306(neuron projection terminus)|GO:0043197(dendritic spine)|GO:0050896(response to stimulus)|GO:0014070(response to organic cyclic compound)|GO:0098590(plasma membrane region)|GO:0045597(positive regulation of cell differentiation)|GO:0043549(regulation of kinase activity)|GO:0099…	regulation of cation channel activity
100068338	SLIT2	30	25	11	20	32	183	86	34	17	13	0.24546	0.185463	0.0735142	0.139716	0.221884	1.4053	0.689464	0.282595	0.161498	0.101656	-1.3404	0.0190251	0.583508	0.3949	down	yes	GO:0048870(cell motility)|GO:0009605(response to external stimulus)|GO:0051058(negative regulation of small GTPase mediated signal transduction)|GO:0035239(tube morphogenesis)|GO:0012501(programmed cell death)|GO:0050896(response to stimulus)|GO:0014070(response to organic cyclic compound)|GO:0043114(regulation of vascular permeability)|GO:0021872(forebrain generation of neurons)|GO:0043168(anion…	regulation of epithelial cell migration, open tracheal system
100064196	LRIG1	1821	1642	1938	1439	1699	2434	2218	2133	1798	1760	17.1071	13.9861	14.8709	11.5421	13.5262	21.4607	20.4165	20.3556	19.6116	15.8019	-0.2679	0.019153	0.583702	0.8305	stable	no	GO:0045995(regulation of embryonic development)|GO:0048583(regulation of response to stimulus)|GO:0048840(otolith development)|GO:0050896(response to stimulus)|GO:0022603(regulation of anatomical structure morphogenesis)|GO:0007154(cell communication)|GO:0023056(positive regulation of signaling)|GO:0070848(response to growth factor)|GO:0070887(cellular response to chemical stimulus)|GO:0005488(bi…	regulation of mesoderm development
100060957	PPP2R2B	8	7	4	4	7	29	8	5	21	12	0.043176	0.0342537	0.0176332	0.0184319	0.0320159	0.146895	0.0423054	0.0274125	0.131592	0.0618963	-1.3101	0.0191736	0.583702	0.4033	down	yes	GO:0006886(intracellular protein transport)|GO:1905818(regulation of chromosome separation)|GO:0048583(regulation of response to stimulus)|GO:0006915(apoptotic process)|GO:0022607(cellular component assembly)|GO:0012501(programmed cell death)|GO:0051171(regulation of nitrogen compound metabolic process)|GO:0050896(response to stimulus)|GO:0014070(response to organic cyclic compound)|GO:1901564(or…	negative regulation of stem cell proliferation
100050879	TBCE	636	604	695	650	659	627	517	486	437	600	16.232	13.9769	14.4884	14.164	14.2533	15.019	12.9288	12.6002	12.9495	14.6352	0.2935	0.0191489	0.583702	1.2256	stable	no	GO:0022607(cellular component assembly)|GO:0050896(response to stimulus)|GO:0065003(protein-containing complex assembly)|GO:0007154(cell communication)|GO:0048934(peripheral nervous system neuron differentiation)|GO:0051258(protein polymerization)|GO:0030534(adult behavior)|GO:0016043(cellular component organization)|GO:0007274(neuromuscular synaptic transmission)|GO:0005488(binding)|GO:0007409(a…	regulation of multicellular organismal development
100050517	TRIM23	1696	1493	1219	1140	1196	1242	1284	892	997	911	21.5497	17.2002	12.6514	12.3674	12.8784	14.8113	15.9858	11.5135	14.7085	11.0628	0.3498	0.0191596	0.583702	1.2743	stable	no	GO:0016818(hydrolase activity, acting on acid anhydrides, in phosphorus-containing anhydrides)|GO:0030234(enzyme regulator activity)|GO:0019003(GDP binding)|GO:0032549(ribonucleoside binding)|GO:0043227(membrane-bounded organelle)|GO:0043226(organelle)|GO:0005774(vacuolar membrane)|GO:0005765(lysosomal membrane)|GO:0065009(regulation of molecular function)|GO:0000323(lytic vacuole)|GO:0098772(mol…	organonitrogen compound metabolic process
100146120	ACKR4	87	111	37	63	115	439	155	72	104	93	2.64944	3.06489	0.920355	1.63807	2.96789	12.5475	4.62509	2.22738	3.67727	2.70675	-0.9644	0.0194326	0.584138	0.5125	stable	no	GO:0009605(response to external stimulus)|GO:0023052(signaling)|GO:0002376(immune system process)|GO:0071944(cell periphery)|GO:0007186(G protein-coupled receptor signaling pathway)|GO:0050896(response to stimulus)|GO:0042221(response to chemical)|GO:0042330(taxis)|GO:0070098(chemokine-mediated signaling pathway)|GO:0004950(chemokine receptor activity)|GO:0007154(cell communication)|GO:0001653(pe…	cell periphery
100071419	B4GALT5	612	687	659	553	797	914	812	830	588	825	7.44145	7.57392	6.54501	5.74101	8.21259	10.4306	9.67421	10.2521	8.3012	9.58719	-0.2597	0.0195089	0.584138	0.8353	stable	no	GO:1901576(organic substance biosynthetic process)|GO:0006790(sulfur compound metabolic process)|GO:0006672(ceramide metabolic process)|GO:0042339(keratan sulfate metabolic process)|GO:0035250(UDP-galactosyltransferase activity)|GO:0008610(lipid biosynthetic process)|GO:1901564(organonitrogen compound metabolic process)|GO:0000139(Golgi membrane)|GO:0070085(glycosylation)|GO:0043603(amide metabol…	organic substance biosynthetic process
100048936	CCR2	38	19	12	10	11	87	43	33	26	16	1.22867	0.557009	0.316921	0.276063	0.301411	2.64014	1.3623	1.08391	0.976072	0.494427	-1.103	0.0197556	0.584138	0.4656	down	yes	GO:0031328(positive regulation of cellular biosynthetic process)|GO:0048870(cell motility)|GO:0009605(response to external stimulus)|GO:0070665(positive regulation of leukocyte proliferation)|GO:0035239(tube morphogenesis)|GO:1903305(regulation of regulated secretory pathway)|GO:0050896(response to stimulus)|GO:0045597(positive regulation of cell differentiation)|GO:0010820(positive regulation of…	positive regulation of CD4-positive, alpha-beta T cell activation
100059480	COQ10A	8051	11254	16664	15850	14569	7774	7960	9514	7706	11175	84.1563	106.66	142.277	141.457	129.057	76.2672	81.5273	101.024	93.524	111.639	0.5779	0.0198728	0.584138	1.4926	stable	no	GO:0009058(biosynthetic process)|GO:1901576(organic substance biosynthetic process)|GO:0031967(organelle envelope)|GO:0043227(membrane-bounded organelle)|GO:0043226(organelle)|GO:0044283(small molecule biosynthetic process)|GO:0048038(quinone binding)|GO:0048039(ubiquinone binding)|GO:0044249(cellular biosynthetic process)|GO:0006744(ubiquinone biosynthetic process)|GO:0043231(intracellular membr…	quinone biosynthetic process
100052958	CRBN	1116	1018	1025	931	964	1037	1021	803	720	767	18.0536	14.9316	13.5439	12.859	13.2158	15.7448	16.1838	13.196	13.5235	11.8584	0.2343	0.0197793	0.584138	1.1763	stable	no	GO:0031333(negative regulation of protein-containing complex assembly)|GO:0035118(embryonic pectoral fin morphogenesis)|GO:0035239(tube morphogenesis)|GO:0031974(membrane-enclosed lumen)|GO:1901564(organonitrogen compound metabolic process)|GO:0060562(epithelial tube morphogenesis)|GO:0048736(appendage development)|GO:1902494(catalytic complex)|GO:0043269(regulation of monoatomic ion transport)|G…	transferase complex
100057999	EMC4	945	1137	1328	1457	1061	838	968	896	831	851	45.4236	49.5528	52.1395	59.7953	43.2196	37.8051	45.591	43.7507	46.3776	39.0941	0.4383	0.0195886	0.584138	1.355	stable	no	GO:0043231(intracellular membrane-bounded organelle)|GO:0032991(protein-containing complex)|GO:0005783(endoplasmic reticulum)|GO:0006457(protein folding)|GO:0008150(biological_process)|GO:0005737(cytoplasm)|GO:0005575(cellular_component)|GO:0012505(endomembrane system)|GO:0042175(nuclear outer membrane-endoplasmic reticulum membrane network)|GO:0043226(organelle)|GO:0043227(membrane-bounded organ…	membrane protein complex
100065354	HECA	2224	2045	2291	1808	2232	2082	1994	1848	1446	1765	15.4874	12.9121	13.0313	10.7498	13.1721	13.6076	13.6058	13.0729	11.6915	11.7468	0.2231	0.0197418	0.584138	1.1672	stable	no	GO:0010468(regulation of gene expression)|GO:1904799(regulation of neuron remodeling)|GO:0035239(tube morphogenesis)|GO:0001763(morphogenesis of a branching structure)|GO:0012501(programmed cell death)|GO:0009996(negative regulation of cell fate specification)|GO:0060562(epithelial tube morphogenesis)|GO:0035272(exocrine system development)|GO:0035071(salivary gland cell autophagic cell death)|GO…	regulation of multicellular organismal development
100063337	IGFN1	67428	89787	48629	90570	67111	11765	11548	11922	36437	76669	384.286	463.966	226.375	440.713	324.134	62.9308	64.4874	69.0224	241.11	417.605	1.2058	0.019655	0.584138	2.3067	up	yes	GO:0099080(supramolecular complex)|GO:0030017(sarcomere)|GO:0043231(intracellular membrane-bounded organelle)|GO:0005634(nucleus)|GO:0030018(Z disc)|GO:0099512(supramolecular fiber)|GO:0043292(contractile fiber)|GO:0005737(cytoplasm)|GO:0005575(cellular_component)|GO:0043226(organelle)|GO:0043227(membrane-bounded organelle)|GO:0043232(intracellular non-membrane-bounded organelle)|GO:0031674(I ban…	supramolecular fiber
100056717	LINS1	114	118	91	101	104	163	167	141	126	99	1.29093	1.21154	0.841703	0.976511	0.99804	1.73238	1.85297	1.62198	1.65663	1.07143	-0.3874	0.019755	0.584138	0.7645	stable	no	GO:0031328(positive regulation of cellular biosynthetic process)|GO:0019219(regulation of nucleobase-containing compound metabolic process)|GO:0010468(regulation of gene expression)|GO:0035239(tube morphogenesis)|GO:0050896(response to stimulus)|GO:0051171(regulation of nitrogen compound metabolic process)|GO:0051252(regulation of RNA metabolic process)|GO:0045935(positive regulation of nucleobas…	regulation of RNA biosynthetic process
100630350	LOC100630350	1810	1779	2215	1820	2022	1912	1881	1619	1242	1510	40.3386	35.9481	40.3214	34.6315	38.1891	39.9933	41.0757	36.6535	32.1382	32.1626	0.259	0.0192706	0.584138	1.1966	stable	no	GO:1901576(organic substance biosynthetic process)|GO:0018130(heterocycle biosynthetic process)|GO:0030099(myeloid cell differentiation)|GO:0002376(immune system process)|GO:0051171(regulation of nitrogen compound metabolic process)|GO:1901564(organonitrogen compound metabolic process)|GO:1901987(regulation of cell cycle phase transition)|GO:0042168(heme metabolic process)|GO:0006783(heme biosynt…	regulation of G1/S transition of mitotic cell cycle
106783330	LOC106783330	0	0	0	0	0	20	3	3	0	0	0	0	0	0	0	0.0795361	0.0124552	0.0129129	0	0	-4.5795	0.0196586	0.584138	0.0418	down	yes
111768711	LOC111768711	7	4	11	24	0	0	1	4	2	0	0.262845	0.136182	0.337375	0.769431	0	0	0.0367921	0.152576	0.0871944	0	2.7194	0.0198605	0.584138	6.5858	up	yes
111771459	LOC111771459	290	282	173	236	202	242	218	116	130	167	5.12504	4.51862	2.49726	3.56097	3.02529	4.01395	3.77493	2.08249	2.66747	2.82064	0.4752	0.0194498	0.584138	1.3902	stable	no
100060719	NDUFB11	2249	2837	3733	3746	3132	2636	2743	2506	1785	2222	134.454	153.781	182.29	191.21	158.68	147.907	160.681	152.193	123.903	126.958	0.4236	0.019533	0.584138	1.3413	stable	no	GO:0044085(cellular component biogenesis)|GO:0031967(organelle envelope)|GO:0043227(membrane-bounded organelle)|GO:0043226(organelle)|GO:0045271(respiratory chain complex I)|GO:0022607(cellular component assembly)|GO:0022900(electron transport chain)|GO:0065003(protein-containing complex assembly)|GO:0098800(inner mitochondrial membrane protein complex)|GO:1990204(oxidoreductase complex)|GO:00432…	oxidoreductase complex
100146604	PLEKHN1	46	21	12	21	21	23	9	10	11	3	0.740572	0.30654	0.157801	0.28866	0.286513	0.347532	0.141973	0.163545	0.205617	0.0461596	1.1636	0.0196151	0.584138	2.2401	up	yes
100051926	POLR2I	594	716	1065	1057	778	549	710	609	523	575	37.1923	40.6478	54.4672	56.5065	41.2821	32.2623	43.559	38.7356	38.0211	34.4084	0.5154	0.0196932	0.584138	1.4294	stable	no	GO:1901576(organic substance biosynthetic process)|GO:0030880(RNA polymerase complex)|GO:0010468(regulation of gene expression)|GO:0018130(heterocycle biosynthetic process)|GO:0000375(RNA splicing, via transesterification reactions)|GO:0050896(response to stimulus)|GO:0000398(mRNA splicing, via spliceosome)|GO:0031974(membrane-enclosed lumen)|GO:0006354(DNA-templated transcription elongation)|GO:…	transferase complex
100051721	RASSF3	1882	1642	2203	1624	1809	1720	1558	1394	1298	1536	28.4926	22.5395	27.2425	20.9921	23.2096	24.4398	23.1118	21.4389	22.8163	22.2247	0.2955	0.0198569	0.584138	1.2273	stable	no	GO:0042802(identical protein binding)|GO:0005829(cytosol)|GO:0005575(cellular_component)|GO:0005737(cytoplasm)|GO:0071944(cell periphery)|GO:0005515(protein binding)|GO:0016020(membrane)|GO:0005488(binding)|GO:0005886(plasma membrane)|GO:0005622(intracellular anatomical structure)|GO:0003674(molecular_function)	cell periphery
100069096	RXRA	3956	4260	4571	4919	4331	3515	3145	3149	3190	3972	34.7184	33.8977	32.7667	36.8584	32.2112	28.9524	27.0444	28.0739	32.5051	33.3153	0.3729	0.0194443	0.584138	1.2949	stable	no	GO:0031328(positive regulation of cellular biosynthetic process)|GO:0048870(cell motility)|GO:0009605(response to external stimulus)|GO:0035073(pupariation)|GO:0018130(heterocycle biosynthetic process)|GO:0035239(tube morphogenesis)|GO:0032868(response to insulin)|GO:0050896(response to stimulus)|GO:0014070(response to organic cyclic compound)|GO:0008610(lipid biosynthetic process)|GO:0043168(ani…	regulation of RNA biosynthetic process
100051118	TEX30	85	76	106	104	68	64	83	57	45	58	2.93521	2.37953	2.98982	3.06627	1.98996	2.07423	2.80835	1.9995	1.80422	1.91417	0.5453	0.0195354	0.584138	1.4593	stable	no
100056451	TOB1	9483	9056	7910	6449	8205	5031	7673	5122	6195	6151	214.674	185.878	146.261	124.647	157.408	106.892	170.197	117.788	162.829	133.079	0.4238	0.0193345	0.584138	1.3415	stable	no	GO:0019219(regulation of nucleobase-containing compound metabolic process)|GO:0010468(regulation of gene expression)|GO:0048583(regulation of response to stimulus)|GO:0045668(negative regulation of osteoblast differentiation)|GO:0022607(cellular component assembly)|GO:0061014(positive regulation of mRNA catabolic process)|GO:0050896(response to stimulus)|GO:0051171(regulation of nitrogen compound…	regulation of RNA biosynthetic process
100060503	UST	80	65	103	45	92	179	126	98	100	77	0.685927	0.505311	0.721346	0.329426	0.668484	1.44045	1.05855	0.853572	0.995509	0.630971	-0.5633	0.0198231	0.584138	0.6768	stable	no	GO:1901576(organic substance biosynthetic process)|GO:0006790(sulfur compound metabolic process)|GO:0016053(organic acid biosynthetic process)|GO:0006029(proteoglycan metabolic process)|GO:0051923(sulfation)|GO:1901564(organonitrogen compound metabolic process)|GO:0022603(regulation of anatomical structure morphogenesis)|GO:0016782(transferase activity, transferring sulphur-containing groups)|GO:…	regulation of multicellular organismal development
100056762	ZNF106	7779	13411	10603	8996	16408	11272	16358	17905	15692	21904	40.016	62.5501	44.551	39.5108	71.5288	54.4211	82.4504	93.5643	93.7227	107.687	-0.5946	0.0198741	0.584138	0.6622	stable	no	GO:0006511(ubiquitin-dependent protein catabolic process)|GO:0019941(modification-dependent protein catabolic process)|GO:0043227(membrane-bounded organelle)|GO:0043226(organelle)|GO:0009057(macromolecule catabolic process)|GO:1901564(organonitrogen compound metabolic process)|GO:0016567(protein ubiquitination)|GO:0031146(SCF-dependent proteasomal ubiquitin-dependent protein catabolic process)|GO…	organic substance catabolic process
100070478	ZNF215	57	37	37	47	110	168	90	67	86	78	0.29828	0.175553	0.15815	0.209992	0.487817	0.825115	0.461471	0.356164	0.522522	0.390099	-0.7414	0.0192423	0.584138	0.5981	stable	no	GO:0019219(regulation of nucleobase-containing compound metabolic process)|GO:0010468(regulation of gene expression)|GO:0051171(regulation of nitrogen compound metabolic process)|GO:0051252(regulation of RNA metabolic process)|GO:0031323(regulation of cellular metabolic process)|GO:0031326(regulation of cellular biosynthetic process)|GO:2001141(regulation of RNA biosynthetic process)|GO:0000981(D…	regulation of RNA biosynthetic process
111771942	LOC111771942	3	0	1	1	1	5	10	4	3	4	0.174175	0	0.0474223	0.0495702	0.0492016	0.272452	0.568876	0.235912	0.202229	0.22195	-2.0789	0.0199117	0.584475	0.2367	down	yes
100053848	PI16	592	770	209	156	624	1600	1056	768	669	414	12.8741	15.1825	3.71244	2.89651	11.4999	32.6566	22.5015	16.9661	16.8919	8.60449	-0.913	0.0199884	0.585308	0.5311	stable	no	GO:0050793(regulation of developmental process)|GO:0014743(regulation of muscle hypertrophy)|GO:0048583(regulation of response to stimulus)|GO:0051154(negative regulation of striated muscle cell differentiation)|GO:0005615(extracellular space)|GO:0045926(negative regulation of growth)|GO:2000726(negative regulation of cardiac muscle cell differentiation)|GO:0045595(regulation of cell differentiat…	negative regulation of cardiac muscle cell differentiation
100064738	PPP1R1A	24192	23357	55360	63015	22153	9166	13760	23306	25835	20175	1510.98	1322.7	2824.23	3360.37	1172.56	537.307	842.088	1478.7	1873.49	1204.29	0.9905	0.0200308	0.585492	1.9869	stable	no	GO:0030234(enzyme regulator activity)|GO:0031400(negative regulation of protein modification process)|GO:0023052(signaling)|GO:0098723(skeletal muscle myofibril)|GO:0043226(organelle)|GO:0005615(extracellular space)|GO:0035308(negative regulation of protein dephosphorylation)|GO:0050896(response to stimulus)|GO:0051171(regulation of nitrogen compound metabolic process)|GO:0065009(regulation of mo…	supramolecular fiber
100052877	SOSTDC1	1	2	0	2	3	19	16	2	2	2	0.0182102	0.033022	0	0.0310958	0.0462969	0.324732	0.285489	0.0369975	0.0422866	0.0348078	-2.2261	0.0200768	0.585492	0.2137	down	yes	GO:0019219(regulation of nucleobase-containing compound metabolic process)|GO:0010468(regulation of gene expression)|GO:0048583(regulation of response to stimulus)|GO:0005615(extracellular space)|GO:0035239(tube morphogenesis)|GO:0050896(response to stimulus)|GO:0051171(regulation of nitrogen compound metabolic process)|GO:0051252(regulation of RNA metabolic process)|GO:1901564(organonitrogen com…	regulation of RNA biosynthetic process
111771645	F8A1	188	226	256	210	194	176	177	150	160	166	5.47645	5.96907	6.09116	5.22297	4.78915	4.81183	5.05205	4.43873	5.41151	4.62147	0.3764	0.0201438	0.586681	1.2981	stable	no	GO:0043231(intracellular membrane-bounded organelle)|GO:0005634(nucleus)|GO:0005737(cytoplasm)|GO:0005575(cellular_component)|GO:0043226(organelle)|GO:0043227(membrane-bounded organelle)|GO:0043229(intracellular organelle)|GO:0005622(intracellular anatomical structure)	intracellular membrane-bounded organelle
100064946	AEBP1	491	397	231	197	374	1699	571	430	328	312	6.54473	4.79798	2.51502	2.24199	4.22471	21.255	7.45761	5.82244	5.07623	3.97462	-0.8724	0.0204052	0.588191	0.5462	stable	no	GO:0019219(regulation of nucleobase-containing compound metabolic process)|GO:0010468(regulation of gene expression)|GO:0005615(extracellular space)|GO:0051171(regulation of nitrogen compound metabolic process)|GO:0051252(regulation of RNA metabolic process)|GO:1901564(organonitrogen compound metabolic process)|GO:0003676(nucleic acid binding)|GO:0140110(transcription regulator activity)|GO:00436…	regulation of RNA biosynthetic process
100072173	ANKRD13B	238	278	328	299	282	265	221	222	205	220	3.58809	3.80004	4.03904	3.8487	3.60289	3.74963	3.26461	3.39989	3.58837	3.16986	0.3402	0.0204317	0.588191	1.2659	stable	no	GO:0043231(intracellular membrane-bounded organelle)|GO:0097708(intracellular vesicle)|GO:0005737(cytoplasm)|GO:0005575(cellular_component)|GO:0005769(early endosome)|GO:0012505(endomembrane system)|GO:0043226(organelle)|GO:0043227(membrane-bounded organelle)|GO:0071944(cell periphery)|GO:0016020(membrane)|GO:0031982(vesicle)|GO:0005770(late endosome)|GO:0031410(cytoplasmic vesicle)|GO:0005886(pl…	intracellular vesicle
111769330	C20H6orf226	273	286	312	304	223	237	267	179	147	236	20.9878	19.9355	19.5919	19.9542	14.5286	17.1005	20.1126	13.9792	13.1214	17.3399	0.4194	0.0203114	0.588191	1.3374	stable	no
100061208	CCL24	208	131	161	72	186	317	427	361	143	112	7.68399	4.38786	4.85812	2.27098	5.82307	10.9911	15.4563	13.5474	6.13362	3.95433	-0.8151	0.0204243	0.588191	0.5684	stable	no	GO:0043410(positive regulation of MAPK cascade)|GO:0048870(cell motility)|GO:0050729(positive regulation of inflammatory response)|GO:0016477(cell migration)|GO:0009605(response to external stimulus)|GO:0071346(cellular response to type II interferon)|GO:0048583(regulation of response to stimulus)|GO:0005615(extracellular space)|GO:0002376(immune system process)|GO:0001938(positive regulation of …	positive regulation of eosinophil migration
100059941	COPS7A	1580	1823	1556	1628	1807	1561	1489	1181	1369	1400	28.3815	29.6909	22.8301	24.9684	27.5076	26.3171	26.2076	21.5504	28.5522	24.0347	0.2592	0.0203276	0.588191	1.1968	stable	no	GO:0048646(anatomical structure formation involved in morphogenesis)|GO:0050896(response to stimulus)|GO:0031974(membrane-enclosed lumen)|GO:1901564(organonitrogen compound metabolic process)|GO:0006289(nucleotide-excision repair)|GO:0033554(cellular response to stress)|GO:0048609(multicellular organismal reproductive process)|GO:0006974(DNA damage response)|GO:0070013(intracellular organelle lum…	organonitrogen compound metabolic process
100055757	GINS4	12	13	23	19	31	45	31	33	26	29	0.257288	0.25272	0.402796	0.347816	0.56327	0.905541	0.651259	0.718752	0.647246	0.594248	-0.7275	0.0203276	0.588191	0.6039	stable	no	GO:1901576(organic substance biosynthetic process)|GO:0045931(positive regulation of mitotic cell cycle)|GO:0032993(protein-DNA complex)|GO:0050896(response to stimulus)|GO:0031974(membrane-enclosed lumen)|GO:0033554(cellular response to stress)|GO:1901987(regulation of cell cycle phase transition)|GO:0000228(nuclear chromosome)|GO:0006270(DNA replication initiation)|GO:0006974(DNA damage respons…	regulation of G1/S transition of mitotic cell cycle
100052169	NDUFA3	1447	1708	2136	2772	1894	1873	1833	1433	1059	1110	115.849	123.985	139.683	189.484	128.504	140.74	143.793	116.545	98.4408	84.9329	0.4949	0.0204098	0.588191	1.4093	stable	no	GO:0022607(cellular component assembly)|GO:0022900(electron transport chain)|GO:1901564(organonitrogen compound metabolic process)|GO:0006753(nucleoside phosphate metabolic process)|GO:0065003(protein-containing complex assembly)|GO:0098800(inner mitochondrial membrane protein complex)|GO:1990204(oxidoreductase complex)|GO:1902494(catalytic complex)|GO:0032981(mitochondrial respiratory chain comp…	oxidoreductase complex
[truncated: 14,565 more rows]

## Sheet: Gf组vsGg组
gene_id	gene_symbol	Gf-1_count	Gf-2_count	Gf-3_count	Gf-4_count	Gf-5_count	Gg-1_count	Gg-2_count	Gg-3_count	Gg-4_count	Gg-5_count	Gf-1_fpkm	Gf-2_fpkm	Gf-3_fpkm	Gf-4_fpkm	Gf-5_fpkm	Gg-1_fpkm	Gg-2_fpkm	Gg-3_fpkm	Gg-4_fpkm	Gg-5_fpkm	log2(fc)	pval	qval	fc	up&down	significant	go_id	description
[truncated: 22,820 more rows]

## Sheet: Gg组vsGb组
gene_id	gene_symbol	Gg-1_count	Gg-2_count	Gg-3_count	Gg-4_count	Gg-5_count	Gb-1_count	Gb-2_count	Gb-3_count	Gb-4_count	Gb-5_count	Gg-1_fpkm	Gg-2_fpkm	Gg-3_fpkm	Gg-4_fpkm	Gg-5_fpkm	Gb-1_fpkm	Gb-2_fpkm	Gb-3_fpkm	Gb-4_fpkm	Gb-5_fpkm	log2(fc)	pval	qval	fc	up&down	significant	go_id	description
[truncated: 22,526 more rows]
