# Supplementary material for: Transcriptomic sequencing and differential analysis of Kazakh horse muscles from various anatomical locations
Source: Front Vet Sci. 2025 Jul 24;12:1633786. doi: 10.3389/fvets.2025.1633786 (PMC12330291; doi:10.3389/fvets.2025.1633786)
Supplement: Supplementary file 4 [file Table_4.xlsx]

## Sheet: GO Gb组vsGf组
Category	GOID	Description	GeneRatio	BgRatio	pvalue	padj	geneID	geneName	Count
BP	GO:0001501	skeletal system development	32|254	564|16362	2.33202875073966e-10	9.8131769831125e-07	100053496/100066405/100629949/100067259/100033871/100057055/100068206/100147216/100068418/100033858/100071830/100146912/100053542/100060422/100071208/100272214/100062839/100063615/106783080/100055958/100059475/100072628/100063931/100068793/100065885/100066124/100050353/100057478/100033911/100629946/100058327/111769798	HOXD9/HOXD1/HOXD8/PRKRA/ACTN3/CCN3/FRZB/IRX5/NPR3/COL12A1/RYR3/TBX1/HOXD3/CSF1R/TBX4/TWIST1/OTOR/GDF10/HOXA13/ALX4/GDF6/BARX2/WNT2B/SIX2/TNFRSF11B/HAND2/FGF9/THBS1/COMP/HOXA11/SEMA3D/LOC111769798	32
BP	GO:0009653	anatomical structure morphogenesis	95|254	3576|16362	1.01412130227913e-08	2.13371121999529e-05	100053496/100066405/100050894/100629949/100067259/100061116/100033871/100057055/100059622/100054527/100147058/111774423/100147216/100055978/100033840/100061513/100033858/100071830/100146912/100049947/100058356/102149129/100052767/100061710/111767454/100067330/100054366/100063299/100147245/100053542/102147756/100058072/100060422/100071208/100147259/100272214/100059216/100057556/100062839/100073020…	HOXD9/HOXD1/ZIC4/HOXD8/PRKRA/SDK2/ACTN3/CCN3/CASQ2/EPHA3/IRX1/LOC111774423/IRX5/MICAL2/TNMD/CPE/COL12A1/RYR3/TBX1/FHL2/PDLIM7/LRFN4/FBLN1/LGI1/LOC111767454/TPM1/LOC100054366/TMEM176B/LOC100147245/HOXD3/LOC102147756/CRABP2/CSF1R/TBX4/TNNT3/TWIST1/ERBB3/MEIS2/OTOR/HEY2/TBX5/MYOZ2/NANOS1/ADGRV1/FEZ1/DKK1/GDF10/CNTNAP1/TMEM108/POU3F4/S1PR3/HOXA13/UNC5D/ADAMTS16/NCAM1/LBX1/GCNT1/ALX4/GDF6/BARX2/GREM1/…	95
BP	GO:0009887	animal organ morphogenesis	60|254	1863|16362	2.33447997273401e-08	2.87749147484553e-05	100053496/100050894/100629949/100067259/100061116/100033871/100147058/100147216/100055978/100061513/100071830/100146912/100049947/100052767/111767454/100067330/100054366/100063299/100147245/100053542/102147756/100060422/100071208/100147259/100272214/100059216/100057556/100062839/100073020/100056059/100073239/100052467/100071720/106783080/100071544/100062164/100070213/100061416/100055958/100059475…	HOXD9/ZIC4/HOXD8/PRKRA/SDK2/ACTN3/IRX1/IRX5/MICAL2/CPE/RYR3/TBX1/FHL2/FBLN1/LOC111767454/TPM1/LOC100054366/TMEM176B/LOC100147245/HOXD3/LOC102147756/CSF1R/TBX4/TNNT3/TWIST1/ERBB3/MEIS2/OTOR/HEY2/TBX5/ADGRV1/CNTNAP1/POU3F4/HOXA13/ADAMTS16/NCAM1/LBX1/GCNT1/ALX4/GDF6/BARX2/GREM1/WNT2B/SLIT2/SOSTDC1/SIX2/LOC100067532/CCNB2/FMOD/HAND2/LHX8/FGF9/THBS1/COMP/HOXA11/IFT88/CHL1/DSP/SEMA3D/LOC111769798	60
BP	GO:0045596	negative regulation of cell differentiation	40|254	995|16362	2.73525805593682e-08	2.87749147484553e-05	100053496/100061116/100057055/100054527/100147058/100146912/100052767/111767454/100063299/100048935/100272214/100059216/100057556/100073020/100056059/100073239/100071881/100058097/100063615/100061893/100062164/100034238/100070213/100058056/100071540/100071039/100057765/100063931/100068338/100060957/100052877/100630171/100068793/100066124/100050353/100630057/100051647/100073092/100054684/100065867	HOXD9/SDK2/CCN3/EPHA3/IRX1/TBX1/FBLN1/LOC111767454/TMEM176B/CCR5/TWIST1/ERBB3/MEIS2/HEY2/TBX5/ADGRV1/DKK1/C1QA/GDF10/S1PR3/NCAM1/ILT11B/LBX1/C1QC/CCL15/LOC100071039/GREM1/WNT2B/SLIT2/PPP2R2B/SOSTDC1/LOC100630171/SIX2/HAND2/FGF9/GAL/BRDT/PRDM6/LOC100054684/EPHA7	40
BP	GO:0048731	system development	132|254	5860|16362	8.38963380048239e-08	7.06071580648598e-05	100053496/100066405/100050894/100629949/100067259/100061116/100033871/100057055/100054129/100068206/100054527/100147058/111774423/106782087/100147216/100058492/100068418/100055978/100061513/100065681/100033858/100071830/100146912/100049947/100058356/102149129/100052767/100053201/100061710/111767454/100065683/100067330/100054366/100063299/100059367/100147245/100053542/102147756/100058072/100048935…	HOXD9/HOXD1/ZIC4/HOXD8/PRKRA/SDK2/ACTN3/CCN3/NEFM/FRZB/EPHA3/IRX1/LOC111774423/ISLR2/IRX5/UBXN10/NPR3/MICAL2/CPE/CNR1/COL12A1/RYR3/TBX1/FHL2/PDLIM7/LRFN4/FBLN1/KY/LGI1/LOC111767454/MYL11/TPM1/LOC100054366/TMEM176B/MYL6B/LOC100147245/HOXD3/LOC102147756/CRABP2/CCR5/CSF1R/TBX4/TNNT3/TWIST1/ERBB3/PFKFB3/MEIS2/OTOR/LOC100061508/HEY2/TBX5/KCNK2/KCNQ1/NANOS1/ADGRV1/C1QB/FEZ1/DKK1/LOC106781721/GDF10/CNTN…	132
BP	GO:0048705	skeletal system morphogenesis	19|254	286|16362	1.13556658954974e-07	7.34826288073228e-05	100053496/100629949/100067259/100033871/100147216/100146912/100053542/100071208/100272214/100062839/100055958/100072628/100068793/100066124/100057478/100033911/100629946/100058327/111769798	HOXD9/HOXD8/PRKRA/ACTN3/IRX5/TBX1/HOXD3/TBX4/TWIST1/OTOR/ALX4/BARX2/SIX2/HAND2/THBS1/COMP/HOXA11/SEMA3D/LOC111769798	19
BP	GO:0030326	embryonic limb morphogenesis	14|254	155|16362	1.36529829933064e-07	7.34826288073228e-05	100053496/100058072/100071208/100272214/100056059/100071881/106783080/100055958/100057765/100063931/100066124/100050353/100629946/100054328	HOXD9/CRABP2/TBX4/TWIST1/TBX5/DKK1/HOXA13/ALX4/GREM1/WNT2B/HAND2/FGF9/HOXA11/IFT88	14
BP	GO:0050920	regulation of chemotaxis	20|254	323|16362	1.64303305876321e-07	7.34826288073228e-05	100057055/100054527/100060422/100057696/100057765/100068338/100048936/100630171/100055552/100050025/102147500/100050353/100057478/100065997/100057842/100054328/100061158/100058663/100065867/100061842	CCN3/EPHA3/CSF1R/XCL1/GREM1/SLIT2/CCR2/LOC100630171/CXCR2/PADI2/LOC102147500/FGF9/THBS1/C5AR1/SLAMF8/IFT88/CHL1/SELL/EPHA7/TMEM102	20
BP	GO:0051093	negative regulation of developmental process	47|254	1367|16362	1.68223998545008e-07	7.34826288073228e-05	100053496/100061116/100057055/100054527/100147058/100033840/100061513/100146912/100052767/111767454/100063299/100048935/100272214/100059216/100057556/100073020/100056059/100050114/111772996/100073239/100071881/100058097/100063615/100061893/100062164/100034238/100070213/100058056/100071540/100071039/100057765/100063931/100068338/100060957/100048936/100052877/100630171/100068793/100065885/100066124…	HOXD9/SDK2/CCN3/EPHA3/IRX1/TNMD/CPE/TBX1/FBLN1/LOC111767454/TMEM176B/CCR5/TWIST1/ERBB3/MEIS2/HEY2/TBX5/KCNK2/NANOS1/ADGRV1/DKK1/C1QA/GDF10/S1PR3/NCAM1/ILT11B/LBX1/C1QC/CCL15/LOC100071039/GREM1/WNT2B/SLIT2/PPP2R2B/CCR2/SOSTDC1/LOC100630171/SIX2/TNFRSF11B/HAND2/FGF9/GAL/THBS1/BRDT/PRDM6/LOC100054684/EPHA7	47
BP	GO:0035115	embryonic forelimb morphogenesis	8|254	41|16362	1.85370580078004e-07	7.34826288073228e-05	100053496/100058072/100272214/100056059/106783080/100055958/100063931/100629946	HOXD9/CRABP2/TWIST1/TBX5/HOXA13/ALX4/WNT2B/HOXA11	8
BP	GO:0032101	regulation of response to external stimulus	40|254	1070|16362	1.9208862093169e-07	7.34826288073228e-05	100057055/100054527/100065681/100058487/100048935/100060422/100071667/100058097/100057696/100051358/100630386/100034238/100060489/100058056/100071039/100051584/100051317/100057765/100068338/100048936/100630171/100055552/100056222/100050025/102147500/100057863/100050353/100057478/100065997/100057842/100054328/100061158/100147221/100055952/100056641/100054684/100058663/100065867/100063300/100061842	CCN3/EPHA3/CNR1/IL1RL2/CCR5/CSF1R/C1QB/C1QA/XCL1/CFH/LOC100630386/ILT11B/PDE6A/C1QC/LOC100071039/SERPINB2/CFP/GREM1/SLIT2/CCR2/LOC100630171/CXCR2/C4BPA/PADI2/LOC102147500/DNASE1L3/FGF9/THBS1/C5AR1/SLAMF8/IFT88/CHL1/FGG/ACE2/RHO/LOC100054684/SELL/EPHA7/TMIGD3/TMEM102	40
BP	GO:0090027	negative regulation of monocyte chemotaxis	4|254	5|16362	2.8020096047232e-07	9.67460651850104e-05	100057055/100057765/100068338/100057842	CCN3/GREM1/SLIT2/SLAMF8	4
BP	GO:0003007	heart morphogenesis	21|254	367|16362	2.98882805942285e-07	9.67460651850104e-05	100055978/100061513/100071830/100146912/100049947/100067330/100054366/100147245/100272214/100073020/100056059/100052467/100070213/100068338/100054413/100066124/100050353/100057478/100054328/100061158/100061514	MICAL2/CPE/RYR3/TBX1/FHL2/TPM1/LOC100054366/LOC100147245/TWIST1/HEY2/TBX5/CNTNAP1/LBX1/SLIT2/CCNB2/HAND2/FGF9/THBS1/IFT88/CHL1/DSP	21
BP	GO:0035136	forelimb morphogenesis	8|254	49|16362	7.85985878419552e-07	0.000236244898313534	100053496/100058072/100272214/100056059/106783080/100055958/100063931/100629946	HOXD9/CRABP2/TWIST1/TBX5/HOXA13/ALX4/WNT2B/HOXA11	8
BP	GO:0007155	cell adhesion	33|254	847|16362	1.04365596057764e-06	0.000292780285474047	100061116/100033871/100057055/100053542/100059216/100061508/100064753/100073239/100053379/100055409/100049011/100069910/100052467/100058060/100062164/100034238/100066036/100061416/100068127/100068338/100048936/100066351/100071688/106782960/100057478/100033911/100061158/100147221/100054684/100061514/100053273/100058663/100057648	SDK2/ACTN3/CCN3/HOXD3/ERBB3/LOC100061508/ITGAD/ADGRV1/CADM3/CCR8/FEZ1/TPBG/CNTNAP1/UNC5D/NCAM1/ILT11B/ADGRE1/GCNT1/VWA2/SLIT2/CCR2/SIGLEC1/PCDH10/LOC106782960/THBS1/COMP/CHL1/FGG/LOC100054684/DSP/LOC100053273/SELL/CDH4	33
BP	GO:0035108	limb morphogenesis	14|254	185|16362	1.18939481616087e-06	0.000312810836650309	100053496/100058072/100071208/100272214/100056059/100071881/106783080/100055958/100057765/100063931/100066124/100050353/100629946/100054328	HOXD9/CRABP2/TBX4/TWIST1/TBX5/DKK1/HOXA13/ALX4/GREM1/WNT2B/HAND2/FGF9/HOXA11/IFT88	14
BP	GO:0048513	animal organ development	105|254	4517|16362	1.40454938919824e-06	0.000337607652932779	100053496/100066405/100050894/100629949/100067259/100061116/100033871/100057055/100054129/100054527/100147058/111774423/100147216/100058492/100055978/100061513/100071830/100146912/100049947/100052767/100053201/111767454/100065683/100067330/100054366/100063299/100059367/100147245/100053542/102147756/100048935/100060422/100071208/100147259/100272214/100059216/100070251/100057556/100062839/100073020…	HOXD9/HOXD1/ZIC4/HOXD8/PRKRA/SDK2/ACTN3/CCN3/NEFM/EPHA3/IRX1/LOC111774423/IRX5/UBXN10/MICAL2/CPE/RYR3/TBX1/FHL2/FBLN1/KY/LOC111767454/MYL11/TPM1/LOC100054366/TMEM176B/MYL6B/LOC100147245/HOXD3/LOC102147756/CCR5/CSF1R/TBX4/TNNT3/TWIST1/ERBB3/PFKFB3/MEIS2/OTOR/HEY2/TBX5/KCNK2/KCNQ1/NANOS1/ADGRV1/C1QB/FEZ1/DKK1/CNTNAP1/TMEM108/JHY/NHS/POU3F4/HOXA13/ADAMTS16/NCAM1/ILT11B/LBX1/LOC111767441/ADRA1B/PDE6A…	105
BP	GO:0051239	regulation of multicellular organismal process	97|254	4064|16362	1.44413919980751e-06	0.000337607652932779	100053496/100061116/100033871/100057055/100059622/100054129/100054527/106782087/100055446/100147216/100033840/100061513/100065681/100071830/100146912/100058356/100052767/111767454/100067330/100063299/100053542/100058487/100058072/100048935/100060422/100147259/100272214/100059216/106781214/100057556/100073020/100056059/100050114/100060336/111772996/100061914/100049011/100071881/100058097/100063615…	HOXD9/SDK2/ACTN3/CCN3/CASQ2/NEFM/EPHA3/ISLR2/SP6/IRX5/TNMD/CPE/CNR1/RYR3/TBX1/PDLIM7/FBLN1/LOC111767454/TPM1/TMEM176B/HOXD3/IL1RL2/CRABP2/CCR5/CSF1R/TNNT3/TWIST1/ERBB3/TNNI2/MEIS2/HEY2/TBX5/KCNK2/KCNQ1/NANOS1/GABRA2/FEZ1/DKK1/C1QA/GDF10/TPBG/XCL1/TMEM108/LOC100630386/S1PR3/UNC5D/NCAM1/ILT11B/LBX1/ADRA1B/C1QC/LOC100071039/SERPINB2/GDF6/GREM1/WNT2B/SLIT2/PPP2R2B/CCR2/SOSTDC1/LOC100630171/SIX2/CADPS…	97
BP	GO:0022603	regulation of anatomical structure morphogenesis	46|254	1437|16362	1.73870800110259e-06	0.000370263394434904	100053496/100054129/100054527/106782087/100055446/100033840/100061513/100146912/100066121/100052767/100067330/100058072/100048935/100060422/100272214/100059216/100057556/100073020/100056059/100071881/100062164/100070213/100057765/100063931/100068338/100048936/100630171/100068793/100055552/100058621/100062793/100065885/100066124/102147500/100050353/100630057/100057478/100629946/100065997/100054328…	HOXD9/NEFM/EPHA3/ISLR2/SP6/TNMD/CPE/TBX1/ALDOA/FBLN1/TPM1/CRABP2/CCR5/CSF1R/TWIST1/ERBB3/MEIS2/HEY2/TBX5/DKK1/NCAM1/LBX1/GREM1/WNT2B/SLIT2/CCR2/LOC100630171/SIX2/CXCR2/RELN/RIMS2/TNFRSF11B/HAND2/LOC102147500/FGF9/GAL/THBS1/HOXA11/C5AR1/IFT88/CHL1/FGG/SEMA3D/EPHA7/CACNG7/CDH4	46
BP	GO:0048598	embryonic morphogenesis	38|254	1080|16362	1.78278922884034e-06	0.000370263394434904	100053496/100066405/100067259/100054527/100147058/100147216/100055978/100033858/100071830/100146912/100052767/100054366/100147245/100053542/100058072/100071208/100272214/100059216/100056059/100071881/100052467/100071720/106783080/100070213/100055958/100059475/100057765/100063931/100068338/100068793/100069005/100066124/100050353/100629946/100054328/100061158/100058327/100065867	HOXD9/HOXD1/PRKRA/EPHA3/IRX1/IRX5/MICAL2/COL12A1/RYR3/TBX1/FBLN1/LOC100054366/LOC100147245/HOXD3/CRABP2/TBX4/TWIST1/ERBB3/TBX5/DKK1/CNTNAP1/POU3F4/HOXA13/LBX1/ALX4/GDF6/GREM1/WNT2B/SLIT2/SIX2/MMP8/HAND2/FGF9/HOXA11/IFT88/CHL1/SEMA3D/EPHA7	38
BP	GO:0071676	negative regulation of mononuclear cell migration	4|254	7|16362	1.91377098409916e-06	0.000370263394434904	100057055/100057765/100068338/100057842	CCN3/GREM1/SLIT2/SLAMF8	4
BP	GO:0002685	regulation of leukocyte migration	15|254	222|16362	2.0569541510568e-06	0.000370263394434904	100057055/100060422/100057696/100057765/100068338/100048936/100630171/100055552/100050025/100057478/100065997/100057842/100058663/100063300/100061842	CCN3/CSF1R/XCL1/GREM1/SLIT2/CCR2/LOC100630171/CXCR2/PADI2/THBS1/C5AR1/SLAMF8/SELL/TMIGD3/TMEM102	15
BP	GO:0060173	limb development	15|254	222|16362	2.0569541510568e-06	0.000370263394434904	100053496/100058072/100071208/100272214/100056059/100071881/106783080/100055958/100057765/100063931/100066124/100050353/100033911/100629946/100054328	HOXD9/CRABP2/TBX4/TWIST1/TBX5/DKK1/HOXA13/ALX4/GREM1/WNT2B/HAND2/FGF9/COMP/HOXA11/IFT88	15
BP	GO:0048856	anatomical structure development	147|254	7102|16362	2.11176840932455e-06	0.000370263394434904	100053496/100066405/100050894/100629949/100067259/100061116/100033871/100057055/100059622/100054129/100068206/100054527/100147058/111774423/106782087/100147216/100058492/100068418/100055978/100033840/100061513/100065681/100033858/100071830/100050378/100146912/100059218/100049947/100058356/102149129/100052767/100053201/100061710/111767454/100065683/100067330/100054366/100063299/100059367/100147245…	HOXD9/HOXD1/ZIC4/HOXD8/PRKRA/SDK2/ACTN3/CCN3/CASQ2/NEFM/FRZB/EPHA3/IRX1/LOC111774423/ISLR2/IRX5/UBXN10/NPR3/MICAL2/TNMD/CPE/CNR1/COL12A1/RYR3/PACRG/TBX1/EHF/FHL2/PDLIM7/LRFN4/FBLN1/KY/LGI1/LOC111767454/MYL11/TPM1/LOC100054366/TMEM176B/MYL6B/LOC100147245/ROS1/HOXD3/LOC102147756/CRABP2/CCR5/CSF1R/TBX4/TNNT3/UPK1B/TWIST1/ERBB3/PFKFB3/ENO3/MEIS2/OTOR/LOC100061508/HEY2/TBX5/KCNK2/DDX4/MYOZ2/KCNQ1/NANO…	147
BP	GO:0050727	regulation of inflammatory response	21|254	416|16362	2.26374865993778e-06	0.00038100929769185	100057055/100065681/100058487/100048935/100071667/100058097/100057696/100051358/100630386/100058056/100071039/100051317/100068338/100048936/100630171/100056222/100057863/100065997/100057842/100055952/100063300	CCN3/CNR1/IL1RL2/CCR5/C1QB/C1QA/XCL1/CFH/LOC100630386/C1QC/LOC100071039/CFP/SLIT2/CCR2/LOC100630171/C4BPA/DNASE1L3/C5AR1/SLAMF8/ACE2/TMIGD3	21
BP	GO:0045595	regulation of cell differentiation	67|254	2483|16362	2.35414490018728e-06	0.00038100929769185	100053496/100061116/100033871/100057055/100054129/100068206/100054527/100147058/106782087/100065681/100146912/100058356/100052767/111767454/100063299/100053542/100058487/100058072/100048935/100060422/100272214/100059216/100057556/100073020/100146454/100056059/100073239/100049011/100071881/100058097/100063615/100061893/100058060/100062164/100034238/100070213/100058056/100071540/100071039/100059475…	HOXD9/SDK2/ACTN3/CCN3/NEFM/FRZB/EPHA3/IRX1/ISLR2/CNR1/TBX1/PDLIM7/FBLN1/LOC111767454/TMEM176B/HOXD3/IL1RL2/CRABP2/CCR5/CSF1R/TWIST1/ERBB3/MEIS2/HEY2/FNDC5/TBX5/ADGRV1/FEZ1/DKK1/C1QA/GDF10/S1PR3/UNC5D/NCAM1/ILT11B/LBX1/C1QC/CCL15/LOC100071039/GDF6/GREM1/WNT2B/SLIT2/PPP2R2B/CCR2/SOSTDC1/LOC100630171/SIX2/RELN/RIMS2/HAND2/LOC102147500/FGF9/GAL/THBS1/HOXA11/SLAMF8/IFT88/BRDT/CHL1/PRDM6/FGG/LOC1000546…	67
BP	GO:0048706	embryonic skeletal system development	13|254	170|16362	2.56142217107532e-06	0.000399202388736479	100053496/100066405/100147216/100146912/100053542/100272214/100055958/100059475/100068793/100066124/100050353/100629946/100058327	HOXD9/HOXD1/IRX5/TBX1/HOXD3/TWIST1/ALX4/GDF6/SIX2/HAND2/FGF9/HOXA11/SEMA3D	13
BP	GO:0071675	regulation of mononuclear cell migration	8|254	58|16362	2.96153092355045e-06	0.000434719164124074	100057055/100060422/100057765/100068338/100048936/100057478/100065997/100057842	CCN3/CSF1R/GREM1/SLIT2/CCR2/THBS1/C5AR1/SLAMF8	8
BP	GO:0003205	cardiac chamber development	14|254	200|16362	2.99592579838359e-06	0.000434719164124074	100061513/100071830/100146912/100049947/100067330/100073020/100056059/100050114/106783080/100068338/100066124/100050353/100054328/100061514	CPE/RYR3/TBX1/FHL2/TPM1/HEY2/TBX5/KCNK2/HOXA13/SLIT2/HAND2/FGF9/IFT88/DSP	14
BP	GO:0009888	tissue development	73|254	2816|16362	3.11256053984962e-06	0.000436588491722907	100053496/100066405/100050894/100057055/100054527/100147058/100055978/100033840/100033858/100071830/100146912/100059218/100049947/111767454/100065683/100067330/100059367/100067115/100053542/102147756/100058072/100060422/100071208/100147259/100071097/100272214/100059216/100061187/100057556/100062839/100073020/100056059/100071881/100052467/106783080/100071544/100062164/100070213/100071055/100061416…	HOXD9/HOXD1/ZIC4/CCN3/EPHA3/IRX1/MICAL2/TNMD/COL12A1/RYR3/TBX1/EHF/FHL2/LOC111767454/MYL11/TPM1/MYL6B/ROS1/HOXD3/LOC102147756/CRABP2/CSF1R/TBX4/TNNT3/UPK1B/TWIST1/ERBB3/ENO3/MEIS2/OTOR/HEY2/TBX5/DKK1/CNTNAP1/HOXA13/ADAMTS16/NCAM1/LBX1/ADRA1B/GCNT1/ALX4/GDF6/BARX2/GREM1/WNT2B/SLIT2/PPP2R2B/SOSTDC1/SIX2/MMP8/CXCR2/SCEL/KRT18/CCNB2/LOC106782960/HAND2/HRH2/LHX8/KRT8/ABCB1/FGF9/THBS1/COMP/HOXA11/CGN/I…	73
BP	GO:0007507	heart development	30|254	770|16362	3.37681548814574e-06	0.000458375470132816	100053496/100054527/100058492/100055978/100061513/100071830/100146912/100049947/100067330/100054366/100147245/100272214/100059216/100073020/100056059/100050114/100052467/106783080/100070213/100071055/100057765/100068338/100054413/100066124/100050353/100057478/100054328/100061158/100061514/100058327	HOXD9/EPHA3/UBXN10/MICAL2/CPE/RYR3/TBX1/FHL2/TPM1/LOC100054366/LOC100147245/TWIST1/ERBB3/HEY2/TBX5/KCNK2/CNTNAP1/HOXA13/LBX1/ADRA1B/GREM1/SLIT2/CCNB2/HAND2/FGF9/THBS1/IFT88/CHL1/DSP/SEMA3D	30
BP	GO:0003206	cardiac chamber morphogenesis	12|254	149|16362	3.65489060310191e-06	0.000480618114307901	100061513/100071830/100146912/100049947/100067330/100073020/100056059/100068338/100066124/100050353/100054328/100061514	CPE/RYR3/TBX1/FHL2/TPM1/HEY2/TBX5/SLIT2/HAND2/FGF9/IFT88/DSP	12
BP	GO:0040011	locomotion	56|254	1967|16362	4.20706558312508e-06	0.000536464605266373	100053496/100050894/100057055/100056191/100054527/100071830/100146912/100058296/100058356/100052767/100061710/100054366/100147245/100048935/100060422/100272214/100059216/100147098/100056059/100051760/111772996/100055409/100049011/100070297/100063615/100057696/100058060/100062164/100070213/100071540/100033896/100061416/100059475/100057765/100068338/100048936/100630171/100068793/100055552/100058621…	HOXD9/ZIC4/CCN3/SLC16A3/EPHA3/RYR3/TBX1/PTP4A3/PDLIM7/FBLN1/LGI1/LOC100054366/LOC100147245/CCR5/CSF1R/TWIST1/ERBB3/SBK2/TBX5/DDX4/NANOS1/CCR8/FEZ1/DNAH7/GDF10/XCL1/UNC5D/NCAM1/LBX1/CCL15/MMP1/GCNT1/GDF6/GREM1/SLIT2/CCR2/LOC100630171/SIX2/CXCR2/RELN/LOC106782960/HAND2/CCL22/EMX2/THBS1/C5AR1/SLAMF8/IFT88/BRDT/CHL1/SELL/SEMA3D/EPHA7/S100P/LOC111769798/CDH4	56
BP	GO:0002689	negative regulation of leukocyte chemotaxis	5|254	17|16362	4.60452332750031e-06	0.000569877475356509	100057055/100057765/100068338/100050025/100057842	CCN3/GREM1/SLIT2/PADI2/SLAMF8	5
BP	GO:0032502	developmental process	149|254	7348|16362	6.35854867155826e-06	0.000764479223140491	100053496/100066405/100050894/100629949/100067259/100061116/100033871/100057055/100059622/100054129/100068206/100054527/100147058/111774423/106782087/100147216/100058492/100068418/100055978/100033840/100061513/100065681/100033858/100071830/100050378/100146912/100059218/100049947/100058356/102149129/100052767/100053201/100061710/111767454/100065683/100067330/100054366/100063299/100059367/100147245…	HOXD9/HOXD1/ZIC4/HOXD8/PRKRA/SDK2/ACTN3/CCN3/CASQ2/NEFM/FRZB/EPHA3/IRX1/LOC111774423/ISLR2/IRX5/UBXN10/NPR3/MICAL2/TNMD/CPE/CNR1/COL12A1/RYR3/PACRG/TBX1/EHF/FHL2/PDLIM7/LRFN4/FBLN1/KY/LGI1/LOC111767454/MYL11/TPM1/LOC100054366/TMEM176B/MYL6B/LOC100147245/ROS1/HOXD3/LOC102147756/CRABP2/CCR5/CSF1R/TBX4/TNNT3/UPK1B/TWIST1/ERBB3/PFKFB3/ENO3/MEIS2/OTOR/LOC100061508/HEY2/TBX5/KCNK2/DDX4/MYOZ2/KCNQ1/NANO…	149
BP	GO:0048870	cell motility	44|254	1440|16362	1.00286259200756e-05	0.00117115527740773	100053496/100050894/100057055/100056191/100054527/100146912/100058296/100052767/100054366/100147245/100048935/100060422/100272214/100059216/100147098/100056059/100051760/111772996/100070297/100063615/100057696/100070213/100071540/100033896/100061416/100057765/100068338/100048936/100630171/100068793/100055552/100058621/100066124/100062332/100067044/100057478/100065997/100057842/100054328/100061158…	HOXD9/ZIC4/CCN3/SLC16A3/EPHA3/TBX1/PTP4A3/FBLN1/LOC100054366/LOC100147245/CCR5/CSF1R/TWIST1/ERBB3/SBK2/TBX5/DDX4/NANOS1/DNAH7/GDF10/XCL1/LBX1/CCL15/MMP1/GCNT1/GREM1/SLIT2/CCR2/LOC100630171/SIX2/CXCR2/RELN/HAND2/CCL22/EMX2/THBS1/C5AR1/SLAMF8/IFT88/CHL1/SELL/SEMA3D/S100P/LOC111769798	44
BP	GO:0051216	cartilage development	13|254	193|16362	1.02977056235946e-05	0.00117115527740773	100057055/100146912/100053542/100062839/100072628/100063931/100068793/100066124/100050353/100057478/100033911/100629946/100058327	CCN3/TBX1/HOXD3/OTOR/BARX2/WNT2B/SIX2/HAND2/FGF9/THBS1/COMP/HOXA11/SEMA3D	13
BP	GO:0051674	localization of cell	44|254	1444|16362	1.07508965528768e-05	0.00119052033406593	100053496/100050894/100057055/100056191/100054527/100146912/100058296/100052767/100054366/100147245/100048935/100060422/100272214/100059216/100147098/100056059/100051760/111772996/100070297/100063615/100057696/100070213/100071540/100033896/100061416/100057765/100068338/100048936/100630171/100068793/100055552/100058621/100066124/100062332/100067044/100057478/100065997/100057842/100054328/100061158…	HOXD9/ZIC4/CCN3/SLC16A3/EPHA3/TBX1/PTP4A3/FBLN1/LOC100054366/LOC100147245/CCR5/CSF1R/TWIST1/ERBB3/SBK2/TBX5/DDX4/NANOS1/DNAH7/GDF10/XCL1/LBX1/CCL15/MMP1/GCNT1/GREM1/SLIT2/CCR2/LOC100630171/SIX2/CXCR2/RELN/HAND2/CCL22/EMX2/THBS1/C5AR1/SLAMF8/IFT88/CHL1/SELL/SEMA3D/S100P/LOC111769798	44
BP	GO:0002673	regulation of acute inflammatory response	10|254	114|16362	1.12565625632695e-05	0.00121455423759584	100065681/100048935/100071667/100058097/100051358/100058056/100051317/100056222/100057863/100065997	CNR1/CCR5/C1QB/C1QA/CFH/C1QC/CFP/C4BPA/DNASE1L3/C5AR1	10
BP	GO:0098609	cell-cell adhesion	21|254	467|16362	1.34310615791864e-05	0.0014129476781304	100061116/100057055/100059216/100064753/100073239/100053379/100058060/100062164/100034238/100061416/100068338/100048936/100066351/106782960/100061158/100147221/100054684/100061514/100053273/100058663/100057648	SDK2/CCN3/ERBB3/ITGAD/ADGRV1/CADM3/UNC5D/NCAM1/ILT11B/GCNT1/SLIT2/CCR2/SIGLEC1/LOC106782960/CHL1/FGG/LOC100054684/DSP/LOC100053273/SELL/CDH4	21
BP	GO:0003214	cardiac left ventricle morphogenesis	5|254	21|16362	1.43911666489872e-05	0.00147702510387654	100061513/100071830/100073020/100056059/100050353	CPE/RYR3/HEY2/TBX5/FGF9	5
BP	GO:0003156	regulation of animal organ formation	7|254	52|16362	1.47471423608753e-05	0.00147752321558484	100053496/100146912/100056059/100071881/100063931/100066124/100629946	HOXD9/TBX1/TBX5/DKK1/WNT2B/HAND2/HOXA11	7
BP	GO:0070098	chemokine-mediated signaling pathway	8|254	72|16362	1.53370745584846e-05	0.00150089324981635	100048935/100055409/100057696/100071540/100048936/100630171/100055552/100062332	CCR5/CCR8/XCL1/CCL15/CCR2/LOC100630171/CXCR2/CCL22	8
BP	GO:0030449	regulation of complement activation	7|254	54|16362	1.90133075004961e-05	0.00181836359004745	100071667/100058097/100051358/100058056/100051317/100056222/100065997	C1QB/C1QA/CFH/C1QC/CFP/C4BPA/C5AR1	7
BP	GO:0006937	regulation of muscle contraction	13|254	206|16362	2.06503814374794e-05	0.00193104011308697	100033871/100059622/100061513/100071830/100067330/100147259/106781214/100060336/100071055/100056410/100071769/100055952/100061514	ACTN3/CASQ2/CPE/RYR3/TPM1/TNNT3/TNNI2/KCNQ1/ADRA1B/CADPS/SCG5/ACE2/DSP	13
BP	GO:2000257	regulation of protein activation cascade	7|254	55|16362	2.15005052063149e-05	0.00196682882409072	100071667/100058097/100051358/100058056/100051317/100056222/100065997	C1QB/C1QA/CFH/C1QC/CFP/C4BPA/C5AR1	7
BP	GO:0016477	cell migration	40|254	1300|16362	2.31100218638956e-05	0.00202633580112936	100053496/100050894/100057055/100056191/100054527/100146912/100058296/100052767/100054366/100147245/100048935/100060422/100272214/100059216/100147098/100056059/111772996/100063615/100057696/100070213/100071540/100033896/100061416/100057765/100068338/100048936/100630171/100068793/100055552/100058621/100066124/100062332/100067044/100057478/100065997/100057842/100061158/100058663/100058327/100056472	HOXD9/ZIC4/CCN3/SLC16A3/EPHA3/TBX1/PTP4A3/FBLN1/LOC100054366/LOC100147245/CCR5/CSF1R/TWIST1/ERBB3/SBK2/TBX5/NANOS1/GDF10/XCL1/LBX1/CCL15/MMP1/GCNT1/GREM1/SLIT2/CCR2/LOC100630171/SIX2/CXCR2/RELN/HAND2/CCL22/EMX2/THBS1/C5AR1/SLAMF8/CHL1/SELL/SEMA3D/S100P	40
BP	GO:1901623	regulation of lymphocyte chemotaxis	5|254	23|16362	2.32003970359549e-05	0.00202633580112936	100057696/100048936/100630171/100050025/100061842	XCL1/CCR2/LOC100630171/PADI2/TMEM102	5
BP	GO:0030049	muscle filament sliding	6|254	38|16362	2.40109638506184e-05	0.00202633580112936	100033871/100062893/100067330/100059367/100147259/106781214	ACTN3/MYH8/TPM1/MYL6B/TNNT3/TNNI2	6
BP	GO:0003231	cardiac ventricle development	11|254	151|16362	2.40771839487804e-05	0.00202633580112936	100061513/100071830/100067330/100073020/100056059/100050114/106783080/100068338/100066124/100050353/100061514	CPE/RYR3/TPM1/HEY2/TBX5/KCNK2/HOXA13/SLIT2/HAND2/FGF9/DSP	11
BP	GO:0016202	regulation of striated muscle tissue development	12|254	180|16362	2.50375770414487e-05	0.0020658455723611	100053496/100033871/100146912/100272214/100059216/100073020/100056059/100050114/100071881/100062164/100057765/100050353	HOXD9/ACTN3/TBX1/TWIST1/ERBB3/HEY2/TBX5/KCNK2/DKK1/NCAM1/GREM1/FGF9	12
BP	GO:0007275	multicellular organism development	135|254	6624|16362	2.6786393627506e-05	0.00216763739201048	100053496/100066405/100050894/100629949/100067259/100061116/100033871/100057055/100054129/100068206/100054527/100147058/111774423/106782087/100147216/100058492/100068418/100055978/100061513/100065681/100033858/100071830/100146912/100059218/100049947/100058356/102149129/100052767/100053201/100061710/111767454/100065683/100067330/100054366/100063299/100059367/100147245/100053542/102147756/100058072…	HOXD9/HOXD1/ZIC4/HOXD8/PRKRA/SDK2/ACTN3/CCN3/NEFM/FRZB/EPHA3/IRX1/LOC111774423/ISLR2/IRX5/UBXN10/NPR3/MICAL2/CPE/CNR1/COL12A1/RYR3/TBX1/EHF/FHL2/PDLIM7/LRFN4/FBLN1/KY/LGI1/LOC111767454/MYL11/TPM1/LOC100054366/TMEM176B/MYL6B/LOC100147245/HOXD3/LOC102147756/CRABP2/CCR5/CSF1R/TBX4/TNNT3/TWIST1/ERBB3/PFKFB3/MEIS2/OTOR/LOC100061508/HEY2/TBX5/KCNK2/DDX4/KCNQ1/NANOS1/ADGRV1/C1QB/FEZ1/DKK1/LOC106781721/G…	135
BP	GO:0007420	brain development	34|254	1036|16362	2.83914421902221e-05	0.00225417337238594	100066405/100054129/100054527/100147058/100147216/111767454/100048935/100060422/100059216/100070251/100057556/111772996/100071667/100049011/100071881/100065098/100071649/100071720/100062164/111767441/100063931/100068338/100060957/100055552/100058621/100067044/100067568/100034074/100065997/100054328/100061158/100058327/100065867/111769798	HOXD1/NEFM/EPHA3/IRX1/IRX5/LOC111767454/CCR5/CSF1R/ERBB3/PFKFB3/MEIS2/NANOS1/C1QB/FEZ1/DKK1/TMEM108/JHY/POU3F4/NCAM1/LOC111767441/WNT2B/SLIT2/PPP2R2B/CXCR2/RELN/EMX2/LHX8/ABCB1/C5AR1/IFT88/CHL1/SEMA3D/EPHA7/LOC111769798	34
BP	GO:0006968	cellular defense response	8|254	79|16362	3.04488606522586e-05	0.00235589788120537	100058487/100048935/100034238/100048936/100055552/100034133/100065997/100054684	IL1RL2/CCR5/ILT11B/CCR2/CXCR2/GNLY/C5AR1/LOC100054684	8
BP	GO:0030154	cell differentiation	105|254	4817|16362	3.07923915081501e-05	0.00235589788120537	100053496/100066405/100067259/100061116/100057055/100059622/100054129/100054527/100147058/111774423/106782087/100147216/100033840/100065681/100033858/100071830/100050378/100146912/100059218/100049947/100058356/102149129/100061710/111767454/100067330/100054366/100147245/100067115/100053542/100058072/100048935/100060422/100147259/100071097/100272214/100059216/100057556/100073020/100056059/100051760…	HOXD9/HOXD1/PRKRA/SDK2/CCN3/CASQ2/NEFM/EPHA3/IRX1/LOC111774423/ISLR2/IRX5/TNMD/CNR1/COL12A1/RYR3/PACRG/TBX1/EHF/FHL2/PDLIM7/LRFN4/LGI1/LOC111767454/TPM1/LOC100054366/LOC100147245/ROS1/HOXD3/CRABP2/CCR5/CSF1R/TNNT3/UPK1B/TWIST1/ERBB3/MEIS2/HEY2/TBX5/DDX4/MYOZ2/NANOS1/ADGRV1/FEZ1/DKK1/LOC106781721/GDF10/CNTNAP1/TMEM108/NHS/POU3F4/HOXA13/UNC5D/NCAM1/ILT11B/LBX1/ADRA1B/RHAG/GDF6/BARX2/GREM1/WNT2B/SLI…	105
BP	GO:0033275	actin-myosin filament sliding	6|254	40|16362	3.25285914471326e-05	0.00244429130017025	100033871/100062893/100067330/100059367/100147259/106781214	ACTN3/MYH8/TPM1/MYL6B/TNNT3/TNNI2	6
BP	GO:0072359	circulatory system development	35|254	1090|16362	3.36358017567869e-05	0.00248314831215016	100053496/100057055/100054527/100058492/100055978/100061513/100071830/100146912/100049947/100067330/100054366/100147245/100071208/100272214/100059216/100073020/100056059/100050114/100060336/100052467/106783080/100070213/100071055/100059475/100057765/100068338/100048936/100054413/100066124/100050353/100057478/100054328/100061158/100061514/100058327	HOXD9/CCN3/EPHA3/UBXN10/MICAL2/CPE/RYR3/TBX1/FHL2/TPM1/LOC100054366/LOC100147245/TBX4/TWIST1/ERBB3/HEY2/TBX5/KCNK2/KCNQ1/CNTNAP1/HOXA13/LBX1/ADRA1B/GDF6/GREM1/SLIT2/CCR2/CCNB2/HAND2/FGF9/THBS1/IFT88/CHL1/DSP/SEMA3D	35
BP	GO:0061061	muscle structure development	29|254	826|16362	3.49616966431922e-05	0.00253653137025091	100053496/100059622/111774423/100071830/100146912/100049947/100053201/100065683/100067330/100059367/100147259/100059216/100057556/100073020/100056059/100063994/100070213/100071055/100055958/100059475/100072628/100057765/100063931/100066124/111769338/100063511/100033911/100054328/100061514	HOXD9/CASQ2/LOC111774423/RYR3/TBX1/FHL2/KY/MYL11/TPM1/MYL6B/TNNT3/ERBB3/MEIS2/HEY2/TBX5/MYOZ2/LBX1/ADRA1B/ALX4/GDF6/BARX2/GREM1/WNT2B/HAND2/MYMX/KRT8/COMP/IFT88/DSP	29
BP	GO:0051146	striated muscle cell differentiation	18|254	390|16362	4.01809611589653e-05	0.0028657878738462	100059622/111774423/100071830/100146912/100049947/100067330/100147259/100073020/100056059/100063994/100070213/100071055/100059475/100072628/100066124/111769338/100063511/100054328	CASQ2/LOC111774423/RYR3/TBX1/FHL2/TPM1/TNNT3/HEY2/TBX5/MYOZ2/LBX1/ADRA1B/GDF6/BARX2/HAND2/MYMX/KRT8/IFT88	18
BP	GO:0060322	head development	35|254	1103|16362	4.28815692053121e-05	0.00300742738693256	100066405/100054129/100054527/100147058/100147216/100146912/111767454/100048935/100060422/100059216/100070251/100057556/111772996/100071667/100049011/100071881/100065098/100071649/100071720/100062164/111767441/100063931/100068338/100060957/100055552/100058621/100067044/100067568/100034074/100065997/100054328/100061158/100058327/100065867/111769798	HOXD1/NEFM/EPHA3/IRX1/IRX5/TBX1/LOC111767454/CCR5/CSF1R/ERBB3/PFKFB3/MEIS2/NANOS1/C1QB/FEZ1/DKK1/TMEM108/JHY/POU3F4/NCAM1/LOC111767441/WNT2B/SLIT2/PPP2R2B/CXCR2/RELN/EMX2/LHX8/ABCB1/C5AR1/IFT88/CHL1/SEMA3D/EPHA7/LOC111769798	35
BP	GO:0043583	ear development	15|254	287|16362	4.42474856038056e-05	0.00305235113804613	100066405/100067259/100146912/100272214/100073020/100050114/100060336/100073239/100071667/100071720/106783080/100068793/102147500/100050353/100054328	HOXD1/PRKRA/TBX1/TWIST1/HEY2/KCNK2/KCNQ1/ADGRV1/C1QB/POU3F4/HOXA13/SIX2/LOC102147500/FGF9/IFT88	15
BP	GO:0048634	regulation of muscle organ development	12|254	193|16362	4.967031349109e-05	0.00337117224468559	100053496/100033871/100146912/100272214/100059216/100073020/100056059/100050114/100071881/100062164/100057765/100050353	HOXD9/ACTN3/TBX1/TWIST1/ERBB3/HEY2/TBX5/KCNK2/DKK1/NCAM1/GREM1/FGF9	12
BP	GO:0006090	pyruvate metabolic process	8|254	85|16362	5.18496007703081e-05	0.00346322412764217	100056191/111774423/100066121/100051714/102148001/100070251/100061187/100052853	SLC16A3/LOC111774423/ALDOA/PGAM2/LOC102148001/PFKFB3/ENO3/PC	8
BP	GO:0050793	regulation of developmental process	83|254	3610|16362	5.54555069574776e-05	0.00364619958245415	100053496/100061116/100033871/100057055/100054129/100068206/100054527/100147058/106782087/100055446/100033840/100061513/100065681/100071830/100146912/100058356/100066121/100052767/111767454/100067330/100063299/100053542/100058487/100058072/100048935/100060422/100272214/100059216/100057556/100073020/100146454/100056059/100050114/111772996/100073239/100049011/100071881/100058097/100063615/100069910…	HOXD9/SDK2/ACTN3/CCN3/NEFM/FRZB/EPHA3/IRX1/ISLR2/SP6/TNMD/CPE/CNR1/RYR3/TBX1/PDLIM7/ALDOA/FBLN1/LOC111767454/TPM1/TMEM176B/HOXD3/IL1RL2/CRABP2/CCR5/CSF1R/TWIST1/ERBB3/MEIS2/HEY2/FNDC5/TBX5/KCNK2/NANOS1/ADGRV1/FEZ1/DKK1/C1QA/GDF10/TPBG/S1PR3/UNC5D/NCAM1/ILT11B/LBX1/C1QC/CCL15/LOC100071039/GDF6/GREM1/WNT2B/SLIT2/PPP2R2B/CCR2/SOSTDC1/LOC100630171/SIX2/CXCR2/LRRN1/RELN/RIMS2/TNFRSF11B/HAND2/LOC102147…	83
BP	GO:0045844	positive regulation of striated muscle tissue development	8|254	86|16362	5.64108476272379e-05	0.00365195148946795	100033871/100146912/100059216/100073020/100056059/100062164/100057765/100050353	ACTN3/TBX1/ERBB3/HEY2/TBX5/NCAM1/GREM1/FGF9	8
BP	GO:0048704	embryonic skeletal system morphogenesis	10|254	138|16362	5.90796878277711e-05	0.00376677767241304	100053496/100147216/100146912/100053542/100272214/100055958/100068793/100066124/100629946/100058327	HOXD9/IRX5/TBX1/HOXD3/TWIST1/ALX4/SIX2/HAND2/HOXA11/SEMA3D	10
BP	GO:0003208	cardiac ventricle morphogenesis	8|254	87|16362	6.13012070381793e-05	0.00379346292965674	100061513/100071830/100067330/100073020/100056059/100066124/100050353/100061514	CPE/RYR3/TPM1/HEY2/TBX5/HAND2/FGF9/DSP	8
BP	GO:1901863	positive regulation of muscle tissue development	8|254	87|16362	6.13012070381793e-05	0.00379346292965674	100033871/100146912/100059216/100073020/100056059/100062164/100057765/100050353	ACTN3/TBX1/ERBB3/HEY2/TBX5/NCAM1/GREM1/FGF9	8
BP	GO:0072376	protein activation cascade	7|254	65|16362	6.46533056320852e-05	0.00383410060114003	100052767/100071667/100058097/100051358/100058056/100051317/100147221	FBLN1/C1QB/C1QA/CFH/C1QC/CFP/FGG	7
BP	GO:0006096	glycolytic process	6|254	45|16362	6.46913361884369e-05	0.00383410060114003	111774423/100066121/100051714/102148001/100070251/100061187	LOC111774423/ALDOA/PGAM2/LOC102148001/PFKFB3/ENO3	6
BP	GO:0050922	negative regulation of chemotaxis	6|254	45|16362	6.46913361884369e-05	0.00383410060114003	100057055/100057765/100068338/100050025/100057478/100057842	CCN3/GREM1/SLIT2/PADI2/THBS1/SLAMF8	6
BP	GO:0061448	connective tissue development	14|254	264|16362	6.8006130542583e-05	0.00397458051837763	100057055/100033840/100146912/100053542/100062839/100072628/100063931/100068793/100066124/100050353/100057478/100033911/100629946/100058327	CCN3/TNMD/TBX1/HOXD3/OTOR/BARX2/WNT2B/SIX2/HAND2/FGF9/THBS1/COMP/HOXA11/SEMA3D	14
BP	GO:0048869	cellular developmental process	105|254	4910|16362	7.22526041540968e-05	0.00416491723671835	100053496/100066405/100067259/100061116/100057055/100059622/100054129/100054527/100147058/111774423/106782087/100147216/100033840/100065681/100033858/100071830/100050378/100146912/100059218/100049947/100058356/102149129/100061710/111767454/100067330/100054366/100147245/100067115/100053542/100058072/100048935/100060422/100147259/100071097/100272214/100059216/100057556/100073020/100056059/100051760…	HOXD9/HOXD1/PRKRA/SDK2/CCN3/CASQ2/NEFM/EPHA3/IRX1/LOC111774423/ISLR2/IRX5/TNMD/CNR1/COL12A1/RYR3/PACRG/TBX1/EHF/FHL2/PDLIM7/LRFN4/LGI1/LOC111767454/TPM1/LOC100054366/LOC100147245/ROS1/HOXD3/CRABP2/CCR5/CSF1R/TNNT3/UPK1B/TWIST1/ERBB3/MEIS2/HEY2/TBX5/DDX4/MYOZ2/NANOS1/ADGRV1/FEZ1/DKK1/LOC106781721/GDF10/CNTNAP1/TMEM108/NHS/POU3F4/HOXA13/UNC5D/NCAM1/ILT11B/LBX1/ADRA1B/RHAG/GDF6/BARX2/GREM1/WNT2B/SLI…	105
BP	GO:0002690	positive regulation of leukocyte chemotaxis	9|254	115|16362	7.63709814596567e-05	0.00434282554030048	100060422/100057696/100048936/100630171/100055552/100057478/100065997/100058663/100061842	CSF1R/XCL1/CCR2/LOC100630171/CXCR2/THBS1/C5AR1/SELL/TMEM102	9
BP	GO:0071622	regulation of granulocyte chemotaxis	7|254	67|16362	7.86630058613124e-05	0.0044135190488587	100060422/100057696/100068338/100055552/100057478/100065997/100058663	CSF1R/XCL1/SLIT2/CXCR2/THBS1/C5AR1/SELL	7
BP	GO:0006955	immune response	45|254	1626|16362	8.89338678711076e-05	0.00492412784212659	100067259/100054527/100066121/100065683/100068247/100056353/100048935/100060422/100064753/100071667/100055409/100058097/100057696/100051358/100630386/100062164/100034238/100058056/100071540/100034151/100071039/100051317/100048936/100630171/100069005/100055552/100056222/100065885/100050025/102149608/100062332/100057863/100070646/100057478/100064095/100034133/100065997/100061158/100054684/100060606…	PRKRA/EPHA3/ALDOA/MYL11/MRC1/CD1C/CCR5/CSF1R/ITGAD/C1QB/CCR8/C1QA/XCL1/CFH/LOC100630386/NCAM1/ILT11B/C1QC/CCL15/RGS1/LOC100071039/CFP/CCR2/LOC100630171/MMP8/CXCR2/C4BPA/TNFRSF11B/PADI2/HRH2/CCL22/DNASE1L3/OPRD1/THBS1/TRIM14/GNLY/C5AR1/CHL1/LOC100054684/CLEC4D/DSP/SELL/EPHA7/TMIGD3/S100P	45
BP	GO:0007417	central nervous system development	40|254	1384|16362	9.29147350779262e-05	0.00507772993776511	100066405/100067259/100054129/100054527/100147058/100147216/100146912/111767454/100048935/100060422/100059216/100070251/100057556/111772996/100071667/100049011/100071881/106781721/100052467/100065098/100071649/100071720/100058060/100062164/100070213/111767441/100063931/100068338/100060957/100055552/100058621/100067044/100067568/100034074/100065997/100054328/100061158/100058327/100065867/111769798	HOXD1/PRKRA/NEFM/EPHA3/IRX1/IRX5/TBX1/LOC111767454/CCR5/CSF1R/ERBB3/PFKFB3/MEIS2/NANOS1/C1QB/FEZ1/DKK1/LOC106781721/CNTNAP1/TMEM108/JHY/POU3F4/UNC5D/NCAM1/LBX1/LOC111767441/WNT2B/SLIT2/PPP2R2B/CXCR2/RELN/EMX2/LHX8/ABCB1/C5AR1/IFT88/CHL1/SEMA3D/EPHA7/LOC111769798	40
BP	GO:0048636	positive regulation of muscle organ development	8|254	93|16362	9.86359610998716e-05	0.00532128364497769	100033871/100146912/100059216/100073020/100056059/100062164/100057765/100050353	ACTN3/TBX1/ERBB3/HEY2/TBX5/NCAM1/GREM1/FGF9	8
BP	GO:0006954	inflammatory response	19|254	459|16362	0.000105217426332169	0.00543203656670771	100054527/100048935/100060422/100057696/100061893/100071540/100048936/100630171/100066351/100055552/100065885/102147500/100062332/100630057/100057478/100065997/100057842/100072933/100063300	EPHA3/CCR5/CSF1R/XCL1/S1PR3/CCL15/CCR2/LOC100630171/SIGLEC1/CXCR2/TNFRSF11B/LOC102147500/CCL22/GAL/THBS1/C5AR1/SLAMF8/LOC100072933/TMIGD3	19
BP	GO:0042866	pyruvate biosynthetic process	6|254	49|16362	0.000105455908795838	0.00543203656670771	111774423/100066121/100051714/102148001/100070251/100061187	LOC111774423/ALDOA/PGAM2/LOC102148001/PFKFB3/ENO3	6
BP	GO:0010460	positive regulation of heart rate	5|254	31|16362	0.000105852423590787	0.00543203656670771	100071830/100067330/100073020/100060336/100071055	RYR3/TPM1/HEY2/KCNQ1/ADRA1B	5
BP	GO:0090025	regulation of monocyte chemotaxis	5|254	31|16362	0.000105852423590787	0.00543203656670771	100057055/100057765/100068338/100048936/100057842	CCN3/GREM1/SLIT2/CCR2/SLAMF8	5
BP	GO:0060485	mesenchyme development	14|254	276|16362	0.00010915686101907	0.00553412133937647	100053496/100054527/100147058/100146912/100272214/100059216/100073020/100056059/100068793/100054413/100066124/100050353/100057478/100058327	HOXD9/EPHA3/IRX1/TBX1/TWIST1/ERBB3/HEY2/TBX5/SIX2/CCNB2/HAND2/FGF9/THBS1/SEMA3D	14
BP	GO:0042692	muscle cell differentiation	19|254	466|16362	0.000128082273861974	0.00635476641008926	100059622/111774423/100071830/100146912/100049947/100067330/100147259/100059216/100073020/100056059/100063994/100070213/100071055/100059475/100072628/100066124/111769338/100063511/100054328	CASQ2/LOC111774423/RYR3/TBX1/FHL2/TPM1/TNNT3/ERBB3/HEY2/TBX5/MYOZ2/LBX1/ADRA1B/GDF6/BARX2/HAND2/MYMX/KRT8/IFT88	19
BP	GO:0070252	actin-mediated cell contraction	9|254	123|16362	0.000128363865222811	0.00635476641008926	100033871/100062893/100071830/100067330/100059367/100147259/106781214/100060336/100061158	ACTN3/MYH8/RYR3/TPM1/MYL6B/TNNT3/TNNI2/KCNQ1/CHL1	9
BP	GO:0006936	muscle contraction	14|254	282|16362	0.000136842902190114	0.00669575502809304	100033871/100062893/100059622/100071830/100066121/100065683/100067330/100051714/100059367/100147259/106781214/100060336/791235/100060444	ACTN3/MYH8/CASQ2/RYR3/ALDOA/MYL11/TPM1/PGAM2/MYL6B/TNNT3/TNNI2/KCNQ1/MYH1/MYL10	14
BP	GO:0003012	muscle system process	16|254	355|16362	0.000142070019301423	0.00681611012654202	100033871/100062893/100059622/100071830/100066121/100065683/100067330/100051714/100059367/100147259/106781214/100073020/100060336/791235/100071055/100060444	ACTN3/MYH8/CASQ2/RYR3/ALDOA/MYL11/TPM1/PGAM2/MYL6B/TNNT3/TNNI2/HEY2/KCNQ1/MYH1/ADRA1B/MYL10	16
BP	GO:0055024	regulation of cardiac muscle tissue development	8|254	98|16362	0.000142604859758725	0.00681611012654202	100059216/100073020/100056059/100050114/100071881/100062164/100057765/100050353	ERBB3/HEY2/TBX5/KCNK2/DKK1/NCAM1/GREM1/FGF9	8
BP	GO:0060977	coronary vasculature morphogenesis	5|254	33|16362	0.000144162025014791	0.00681611012654202	100146912/100073020/100056059/100066124/100050353	TBX1/HEY2/TBX5/HAND2/FGF9	5
BP	GO:0140131	positive regulation of lymphocyte chemotaxis	4|254	18|16362	0.000146216914221873	0.00683645305606269	100057696/100048936/100630171/100061842	XCL1/CCR2/LOC100630171/TMEM102	4
BP	GO:0009954	proximal/distal pattern formation	7|254	74|16362	0.000148459689906405	0.00686503708929835	100053496/100147058/100147216/100059216/100057556/100057765/100629946	HOXD9/IRX1/IRX5/ERBB3/MEIS2/GREM1/HOXA11	7
BP	GO:0051094	positive regulation of developmental process	52|254	2023|16362	0.000155114669962892	0.00709481012178097	100053496/100033871/100068206/100054527/106782087/100061513/100065681/100146912/100058356/111767454/100053542/100058487/100058072/100048935/100060422/100272214/100059216/100057556/100073020/100146454/100056059/100049011/100071881/100063615/100069910/100062164/100034238/100059475/100057765/100063931/100068338/100048936/100630171/100055552/100052909/100058621/100062793/100066124/102147500/100050353…	HOXD9/ACTN3/FRZB/EPHA3/ISLR2/CPE/CNR1/TBX1/PDLIM7/LOC111767454/HOXD3/IL1RL2/CRABP2/CCR5/CSF1R/TWIST1/ERBB3/MEIS2/HEY2/FNDC5/TBX5/FEZ1/DKK1/GDF10/TPBG/NCAM1/ILT11B/GDF6/GREM1/WNT2B/SLIT2/CCR2/LOC100630171/CXCR2/LRRN1/RELN/RIMS2/HAND2/LOC102147500/FGF9/GAL/ADGRB2/THBS1/HOXA11/C5AR1/TRAIP/AGR2/CHL1/FGG/LOC100054684/CACNG7/CDH4	52
BP	GO:0006956	complement activation	5|254	34|16362	0.000166893198994894	0.00755146861688725	100071667/100058097/100051358/100058056/100051317	C1QB/C1QA/CFH/C1QC/CFP	5
BP	GO:0051240	positive regulation of multicellular organismal process	58|254	2357|16362	0.000193781375870469	0.0086748088262014	100033871/100054527/106782087/100061513/100065681/100071830/100146912/100058356/111767454/100067330/100053542/100058487/100058072/100048935/100060422/100272214/100059216/100057556/100073020/100056059/100060336/100049011/100071881/100063615/100069910/100057696/100630386/100062164/100034238/100071055/100059475/100057765/100063931/100068338/100048936/100630171/100067723/100055552/100052909/100058621…	ACTN3/EPHA3/ISLR2/CPE/CNR1/RYR3/TBX1/PDLIM7/LOC111767454/TPM1/HOXD3/IL1RL2/CRABP2/CCR5/CSF1R/TWIST1/ERBB3/MEIS2/HEY2/TBX5/KCNQ1/FEZ1/DKK1/GDF10/TPBG/XCL1/LOC100630386/NCAM1/ILT11B/ADRA1B/GDF6/GREM1/WNT2B/SLIT2/CCR2/LOC100630171/PENK/CXCR2/LRRN1/RELN/RIMS2/HAND2/LOC102147500/FGF9/GAL/ADGRB2/THBS1/HOXA11/C5AR1/TRAIP/CHL1/FGG/ACE2/LOC100054684/HCAR2/CACNG7/TMIGD3/CDH4	58
BP	GO:0046031	ADP metabolic process	6|254	55|16362	0.000202288995458927	0.0088670009676163	111774423/100066121/100051714/102148001/100070251/100061187	LOC111774423/ALDOA/PGAM2/LOC102148001/PFKFB3/ENO3	6
BP	GO:1902622	regulation of neutrophil migration	6|254	55|16362	0.000202288995458927	0.0088670009676163	100057696/100068338/100055552/100065997/100057842/100058663	XCL1/SLIT2/CXCR2/C5AR1/SLAMF8/SELL	6
BP	GO:0090257	regulation of muscle system process	14|254	294|16362	0.000210890329047336	0.00914872685186793	100033871/100059622/100061513/100071830/100067330/100147259/106781214/100060336/100071055/100056410/100071769/100066124/100055952/100061514	ACTN3/CASQ2/CPE/RYR3/TPM1/TNNT3/TNNI2/KCNQ1/ADRA1B/CADPS/SCG5/HAND2/ACE2/DSP	14
BP	GO:0009790	embryo development	51|254	1999|16362	0.000218812446271582	0.00939553850929406	100053496/100066405/100629949/100067259/100054527/100147058/100147216/100055978/100033858/100071830/100146912/100052767/100067330/100054366/100147245/100053542/100058072/100071208/100272214/100059216/100057556/100073020/100056059/111772996/100071881/100052467/100071720/106783080/100070213/100055958/100059475/100057765/100063931/100068338/100060957/100068793/100069005/100629247/100054413/100066124…	HOXD9/HOXD1/HOXD8/PRKRA/EPHA3/IRX1/IRX5/MICAL2/COL12A1/RYR3/TBX1/FBLN1/TPM1/LOC100054366/LOC100147245/HOXD3/CRABP2/TBX4/TWIST1/ERBB3/MEIS2/HEY2/TBX5/NANOS1/DKK1/CNTNAP1/POU3F4/HOXA13/LBX1/ALX4/GDF6/GREM1/WNT2B/SLIT2/PPP2R2B/SIX2/MMP8/SCEL/CCNB2/HAND2/EMX2/KRT8/FGF9/KLF1/HOXA11/IFT88/BRDT/CHL1/SEMA3D/EPHA7/LOC100064555	51
BP	GO:0045823	positive regulation of heart contraction	6|254	56|16362	0.000223653678343333	0.00941134678468744	100071830/100067330/100073020/100060336/100071055/100055952	RYR3/TPM1/HEY2/KCNQ1/ADRA1B/ACE2	6
BP	GO:0055025	positive regulation of cardiac muscle tissue development	6|254	56|16362	0.000223653678343333	0.00941134678468744	100059216/100073020/100056059/100062164/100057765/100050353	ERBB3/HEY2/TBX5/NCAM1/GREM1/FGF9	6
BP	GO:0006941	striated muscle contraction	9|254	133|16362	0.000232130599666952	0.00967134221186668	100062893/100059622/100071830/100066121/100067330/100051714/100147259/106781214/100060336	MYH8/CASQ2/RYR3/ALDOA/TPM1/PGAM2/TNNT3/TNNI2/KCNQ1	9
BP	GO:0051179	localization	120|254	5961|16362	0.000240046697409173	0.00980723340397574	100053496/100066405/100050894/100057055/100059622/100054129/100056191/100067766/100054527/100068535/100068418/100061513/102149817/100063938/100058287/100071830/100146912/100058296/100058356/100066121/100055681/100052767/100054366/100068247/100147245/102147756/100058072/100063073/100048935/100060422/100071097/100272214/100059216/100147098/100057556/100073020/100065337/100056059/100050114/100051760…	HOXD9/HOXD1/ZIC4/CCN3/CASQ2/NEFM/SLC16A3/UBE2E3/EPHA3/KIF24/NPR3/CPE/CD163/DNAJC5B/SLC22A3/RYR3/TBX1/PTP4A3/PDLIM7/ALDOA/THEM4/FBLN1/LOC100054366/MRC1/LOC100147245/LOC102147756/CRABP2/SLC7A1/CCR5/CSF1R/UPK1B/TWIST1/ERBB3/SBK2/MEIS2/HEY2/KCNK5/TBX5/KCNK2/DDX4/KCNA6/KCNQ1/NANOS1/ADGRV1/CADM3/GABRA2/FEZ1/LOC106781721/DNAH7/GDF10/XCL1/CNTNAP1/TMEM108/JHY/LOC100630386/ATP6V1G3/ILT11B/LBX1/LOC111767441…	120
BP	GO:1900124	negative regulation of nodal receptor complex assembly	2|254	2|16362	0.000240053479232296	0.00980723340397574	100054366/100147245	LOC100054366/LOC100147245	2
BP	GO:0007166	cell surface receptor signaling pathway	59|254	2438|16362	0.000263570914127383	0.0106644846793079	100050894/100068206/100054527/100061513/100058296/100054366/100051714/100147245/100053542/100058487/100059361/100048935/100060422/100071097/100272214/100059216/100073020/100061914/100055409/100071881/100063615/100057696/100051640/100061893/100062164/100034238/100071540/100033896/100071039/100051584/100059475/100057765/100063931/100068338/100048936/100052877/100630171/100055552/100050641/100063542…	ZIC4/FRZB/EPHA3/CPE/PTP4A3/LOC100054366/PGAM2/LOC100147245/HOXD3/IL1RL2/MLLT11/CCR5/CSF1R/UPK1B/TWIST1/ERBB3/HEY2/GABRA2/CCR8/DKK1/GDF10/XCL1/ATP6V1G3/S1PR3/NCAM1/ILT11B/CCL15/MMP1/LOC100071039/SERPINB2/GDF6/GREM1/WNT2B/SLIT2/CCR2/SOSTDC1/LOC100630171/CXCR2/GPR34/KRT18/RELN/FMOD/TNFRSF11B/LOC102147500/CCL22/OPRD1/KRT8/FGF9/CGN/C5AR1/IFT88/CHL1/LOC100054684/CLEC4D/HCAR2/LOC100072933/EPHA7/LOC10215…	59
BP	GO:0035051	cardiocyte differentiation	10|254	167|16362	0.000285363049159312	0.011397046777054	100146912/100049947/100272214/100073020/100056059/100071055/100057765/100066124/100054328/100058327	TBX1/FHL2/TWIST1/HEY2/TBX5/ADRA1B/GREM1/HAND2/IFT88/SEMA3D	10
BP	GO:0048518	positive regulation of biological process	133|254	6794|16362	0.000287688894233555	0.011397046777054	100053496/100066405/100050894/100058896/100629949/100067259/100033871/100057055/100059622/100068206/100054527/100147058/111774423/106782087/100055446/100068418/100055978/100061513/100065681/100071830/100146912/100059218/100058296/100049947/100058356/100066121/100052767/100061710/111767454/100067330/100054366/100147245/100053542/100058487/100059361/102148001/100058072/100048935/100060422/100272214…	HOXD9/HOXD1/ZIC4/DDN/HOXD8/PRKRA/ACTN3/CCN3/CASQ2/FRZB/EPHA3/IRX1/LOC111774423/ISLR2/SP6/NPR3/MICAL2/CPE/CNR1/RYR3/TBX1/EHF/PTP4A3/FHL2/PDLIM7/ALDOA/FBLN1/LGI1/LOC111767454/TPM1/LOC100054366/LOC100147245/HOXD3/IL1RL2/MLLT11/LOC102148001/CRABP2/CCR5/CSF1R/TWIST1/ERBB3/PFKFB3/TNNI2/SBK2/MEIS2/HEY2/KHDRBS2/FNDC5/TBX5/KCNK2/KCNQ1/NANOS1/DSCC1/ADGRV1/C1QB/EDIL3/FEZ1/PMEL/DKK1/C1QA/LOC106781721/GDF10/T…	133
BP	GO:0042473	outer ear morphogenesis	3|254	9|16362	0.000289801332021098	0.011397046777054	100067259/100146912/100272214	PRKRA/TBX1/TWIST1	3
BP	GO:0031347	regulation of defense response	28|254	888|16362	0.000293339684934668	0.0114293832796767	100057055/100065681/100058487/100048935/100071667/100058097/100057696/100051358/100630386/100034238/100058056/100071039/100051317/100068338/100048936/100630171/100067723/100056222/102147500/100057863/100065997/100057842/100147221/100055952/100054684/100060606/100072933/100063300	CCN3/CNR1/IL1RL2/CCR5/C1QB/C1QA/XCL1/CFH/LOC100630386/ILT11B/C1QC/LOC100071039/CFP/SLIT2/CCR2/LOC100630171/PENK/C4BPA/LOC102147500/DNASE1L3/C5AR1/SLAMF8/FGG/ACE2/LOC100054684/CLEC4D/LOC100072933/TMIGD3	28
BP	GO:0014706	striated muscle tissue development	16|254	379|16362	0.000297316729888301	0.011478062379541	100053496/100071830/100146912/100049947/100065683/100067330/100059367/100059216/100073020/100056059/100070213/100071055/100059475/100066124/100054328/100061514	HOXD9/RYR3/TBX1/FHL2/MYL11/TPM1/MYL6B/ERBB3/HEY2/TBX5/LBX1/ADRA1B/GDF6/HAND2/IFT88/DSP	16
BP	GO:0002683	negative regulation of immune system process	21|254	582|16362	0.000305497667969913	0.0116866744256127	100057055/100065681/100063299/100057556/100058097/100057696/100630386/100034238/100058056/100071039/100057765/100068338/100048936/100630171/100055552/100056222/100050025/100630057/100057478/100057842/100054684	CCN3/CNR1/TMEM176B/MEIS2/C1QA/XCL1/LOC100630386/ILT11B/C1QC/LOC100071039/GREM1/SLIT2/CCR2/LOC100630171/CXCR2/C4BPA/PADI2/GAL/THBS1/SLAMF8/LOC100054684	21
BP	GO:0072347	response to anesthetic	10|254	169|16362	0.000313926717662642	0.0119009335849045	100061513/100065681/100071830/111767454/100060336/100062164/100071055/100060957/100056410/100067723	CPE/CNR1/RYR3/LOC111767454/KCNQ1/NCAM1/ADRA1B/PPP2R2B/CADPS/PENK	10
BP	GO:0002687	positive regulation of leukocyte migration	10|254	170|16362	0.000329080808434386	0.0123640360883205	100060422/100057696/100048936/100630171/100055552/100057478/100065997/100058663/100063300/100061842	CSF1R/XCL1/CCR2/LOC100630171/CXCR2/THBS1/C5AR1/SELL/TMIGD3/TMEM102	10
BP	GO:0060284	regulation of cell development	40|254	1472|16362	0.000337989119457282	0.0125547217765222	100061116/100033871/100054129/100054527/106782087/100065681/100052767/111767454/100053542/100058072/100048935/100059216/100057556/100073020/100049011/100071881/100061893/100058060/100062164/100034238/100070213/100059475/100063931/100068338/100060957/100048936/100058621/100062793/102147500/100050353/100630057/100629946/100057842/100061158/100147221/100054684/100058327/100065867/100062937/100057648	SDK2/ACTN3/NEFM/EPHA3/ISLR2/CNR1/FBLN1/LOC111767454/HOXD3/CRABP2/CCR5/ERBB3/MEIS2/HEY2/FEZ1/DKK1/S1PR3/UNC5D/NCAM1/ILT11B/LBX1/GDF6/WNT2B/SLIT2/PPP2R2B/CCR2/RELN/RIMS2/LOC102147500/FGF9/GAL/HOXA11/SLAMF8/CHL1/FGG/LOC100054684/SEMA3D/EPHA7/CACNG7/CDH4	40
BP	GO:0070613	regulation of protein processing	9|254	140|16362	0.000340123165998937	0.0125547217765222	100071667/100058097/100051358/100058056/100051317/100056222/100057478/100065997/100054328	C1QB/C1QA/CFH/C1QC/CFP/C4BPA/THBS1/C5AR1/IFT88	9
BP	GO:0065008	regulation of biological quality	99|254	4739|16362	0.000349975047415505	0.0128060434741256	100053496/100067259/100057055/100059622/100054129/100067766/100054527/106782087/100147216/100068418/100061513/100065681/100063938/100058287/100071830/100058296/100066121/100055681/100052767/100067330/102147756/100059361/102148001/100058072/100063073/100048935/100060422/100147259/100059216/100073020/100065337/100050114/100060336/111772996/100073239/100061914/100055409/100071881/100069910/100057696…	HOXD9/PRKRA/CCN3/CASQ2/NEFM/UBE2E3/EPHA3/ISLR2/IRX5/NPR3/CPE/CNR1/DNAJC5B/SLC22A3/RYR3/PTP4A3/ALDOA/THEM4/FBLN1/TPM1/LOC102147756/MLLT11/LOC102148001/CRABP2/SLC7A1/CCR5/CSF1R/TNNT3/ERBB3/HEY2/KCNK5/KCNK2/KCNQ1/NANOS1/ADGRV1/GABRA2/CCR8/DKK1/TPBG/XCL1/CNTNAP1/TMEM108/JHY/S1PR3/HOXA13/ADAMTS16/NCAM1/ILT11B/LOC111767441/ADRA1B/PDE6A/CCL15/SERPINB2/RHAG/GDF6/SLIT2/PPP2R2B/CCR2/LOC100630171/CADPS/CXCR…	99
BP	GO:0002686	negative regulation of leukocyte migration	5|254	40|16362	0.00036585329061142	0.013271643507697	100057055/100057765/100068338/100050025/100057842	CCN3/GREM1/SLIT2/PADI2/SLAMF8	5
BP	GO:1903317	regulation of protein maturation	9|254	142|16362	0.000377651735936377	0.0135825513232502	100071667/100058097/100051358/100058056/100051317/100056222/100057478/100065997/100054328	C1QB/C1QA/CFH/C1QC/CFP/C4BPA/THBS1/C5AR1/IFT88	9
BP	GO:0042981	regulation of apoptotic process	48|254	1893|16362	0.000400548049069689	0.0140668650475532	100053496/100067259/100033871/100068206/111774423/100065681/100146912/100049947/111767454/100054366/100147245/100059361/100048935/100060422/100272214/100059216/100147098/100073020/111772996/100071881/106781721/100063615/100071720/106783080/100034238/100051584/100055958/100059475/100057765/100068338/100060957/100630171/100066351/100055552/100063542/100065885/100066124/100630057/100057478/100033911…	HOXD9/PRKRA/ACTN3/FRZB/LOC111774423/CNR1/TBX1/FHL2/LOC111767454/LOC100054366/LOC100147245/MLLT11/CCR5/CSF1R/TWIST1/ERBB3/SBK2/HEY2/NANOS1/DKK1/LOC106781721/GDF10/POU3F4/HOXA13/ILT11B/SERPINB2/ALX4/GDF6/GREM1/SLIT2/PPP2R2B/LOC100630171/SIGLEC1/CXCR2/KRT18/TNFRSF11B/HAND2/GAL/THBS1/COMP/C5AR1/CHL1/FGG/LOC100054684/HCAR2/SELL/EPHA7/TMEM102	48
BP	GO:0003266	regulation of secondary heart field cardioblast proliferation	3|254	10|16362	0.000409258753801281	0.0140668650475532	100146912/100056059/100066124	TBX1/TBX5/HAND2	3
BP	GO:0006958	complement activation, classical pathway	3|254	10|16362	0.000409258753801281	0.0140668650475532	100071667/100058097/100058056	C1QB/C1QA/C1QC	3
BP	GO:0014808	release of sequestered calcium ion into cytosol by sarcoplasmic reticulum	3|254	10|16362	0.000409258753801281	0.0140668650475532	100071830/100048935/100630171	RYR3/CCR5/LOC100630171	3
BP	GO:0002548	monocyte chemotaxis	5|254	41|16362	0.000411442133632321	0.0140668650475532	100057696/100071540/100048936/100630171/100062332	XCL1/CCL15/CCR2/LOC100630171/CCL22	5
BP	GO:0030595	leukocyte chemotaxis	10|254	175|16362	0.000414324430387594	0.0140668650475532	100048935/100060422/100057696/100071540/100048936/100630171/100055552/100062332/100065997/100057842	CCR5/CSF1R/XCL1/CCL15/CCR2/LOC100630171/CXCR2/CCL22/C5AR1/SLAMF8	10
BP	GO:0043067	regulation of programmed cell death	49|254	1948|16362	0.000414517886382271	0.0140668650475532	100053496/100067259/100033871/100068206/111774423/100065681/100071830/100146912/100049947/111767454/100054366/100147245/100059361/100048935/100060422/100272214/100059216/100147098/100073020/111772996/100071881/106781721/100063615/100071720/106783080/100034238/100051584/100055958/100059475/100057765/100068338/100060957/100630171/100066351/100055552/100063542/100065885/100066124/100630057/100057478…	HOXD9/PRKRA/ACTN3/FRZB/LOC111774423/CNR1/RYR3/TBX1/FHL2/LOC111767454/LOC100054366/LOC100147245/MLLT11/CCR5/CSF1R/TWIST1/ERBB3/SBK2/HEY2/NANOS1/DKK1/LOC106781721/GDF10/POU3F4/HOXA13/ILT11B/SERPINB2/ALX4/GDF6/GREM1/SLIT2/PPP2R2B/LOC100630171/SIGLEC1/CXCR2/KRT18/TNFRSF11B/HAND2/GAL/THBS1/COMP/C5AR1/CHL1/FGG/LOC100054684/HCAR2/SELL/EPHA7/TMEM102	49
BP	GO:0003151	outflow tract morphogenesis	7|254	88|16362	0.000435801844386365	0.0146708332894226	100071830/100146912/100272214/100073020/100068338/100066124/100057478	RYR3/TBX1/TWIST1/HEY2/SLIT2/HAND2/THBS1	7
BP	GO:0050848	regulation of calcium-mediated signaling	8|254	117|16362	0.000480170689000992	0.0159697585080987	100033871/100059622/100049947/100059216/100062164/100630171/100146374/100063300	ACTN3/CASQ2/FHL2/ERBB3/NCAM1/LOC100630171/JPH4/TMIGD3	8
BP	GO:2000026	regulation of multicellular organismal development	67|254	2934|16362	0.000481977027216857	0.0159697585080987	100053496/100061116/100033871/100054129/100054527/106782087/100055446/100033840/100061513/100065681/100146912/111767454/100063299/100053542/100058487/100058072/100048935/100060422/100272214/100059216/100057556/100073020/100056059/100050114/111772996/100049011/100071881/100058097/100069910/100061893/100058060/100062164/100034238/100070213/100058056/100071039/100059475/100057765/100063931/100068338…	HOXD9/SDK2/ACTN3/NEFM/EPHA3/ISLR2/SP6/TNMD/CPE/CNR1/TBX1/LOC111767454/TMEM176B/HOXD3/IL1RL2/CRABP2/CCR5/CSF1R/TWIST1/ERBB3/MEIS2/HEY2/TBX5/KCNK2/NANOS1/FEZ1/DKK1/C1QA/TPBG/S1PR3/UNC5D/NCAM1/ILT11B/LBX1/C1QC/LOC100071039/GDF6/GREM1/WNT2B/SLIT2/PPP2R2B/CCR2/SOSTDC1/LOC100630171/SIX2/CXCR2/LRRN1/RELN/RIMS2/TNFRSF11B/HAND2/LOC102147500/FGF9/GAL/ADGRB2/THBS1/HOXA11/C5AR1/TRAIP/IFT88/BRDT/CHL1/LOC10005…	67
BP	GO:0002027	regulation of heart rate	8|254	118|16362	0.000508309183621897	0.0167106644115699	100059622/100147216/100071830/100067330/100073020/100060336/100071055/100061514	CASQ2/IRX5/RYR3/TPM1/HEY2/KCNQ1/ADRA1B/DSP	8
BP	GO:0071674	mononuclear cell migration	5|254	43|16362	0.000515333031212618	0.0168102433747496	100057696/100071540/100048936/100630171/100062332	XCL1/CCL15/CCR2/LOC100630171/CCL22	5
BP	GO:0030048	actin filament-based movement	9|254	149|16362	0.000536893215436793	0.0172491995005775	100033871/100062893/100071830/100067330/100059367/100147259/106781214/100060336/100061158	ACTN3/MYH8/RYR3/TPM1/MYL6B/TNNT3/TNNI2/KCNQ1/CHL1	9
BP	GO:0060537	muscle tissue development	16|254	400|16362	0.000536987912209044	0.0172491995005775	100053496/100071830/100146912/100049947/100065683/100067330/100059367/100059216/100073020/100056059/100070213/100071055/100059475/100066124/100054328/100061514	HOXD9/RYR3/TBX1/FHL2/MYL11/TPM1/MYL6B/ERBB3/HEY2/TBX5/LBX1/ADRA1B/GDF6/HAND2/IFT88/DSP	16
BP	GO:1903514	release of sequestered calcium ion into cytosol by endoplasmic reticulum	3|254	11|16362	0.000556288470967582	0.0177338021653908	100071830/100048935/100630171	RYR3/CCR5/LOC100630171	3
BP	GO:2000027	regulation of animal organ morphogenesis	15|254	364|16362	0.000588097132433953	0.0186068626562562	100053496/100055446/100146912/100272214/100059216/100057556/100056059/100071881/100057765/100063931/100068793/100065885/100066124/100629946/100054328	HOXD9/SP6/TBX1/TWIST1/ERBB3/MEIS2/TBX5/DKK1/GREM1/WNT2B/SIX2/TNFRSF11B/HAND2/HOXA11/IFT88	15
BP	GO:0050921	positive regulation of chemotaxis	11|254	217|16362	0.000595586405148253	0.0187031909915212	100060422/100057696/100068338/100048936/100630171/100055552/100057478/100065997/100054328/100058663/100061842	CSF1R/XCL1/SLIT2/CCR2/LOC100630171/CXCR2/THBS1/C5AR1/IFT88/SELL/TMEM102	11
BP	GO:0060429	epithelium development	53|254	2193|16362	0.000605528937919589	0.0188745612649306	100053496/100066405/100050894/100054527/100147058/100055978/100033840/100071830/100146912/100059218/111767454/100067115/102147756/100060422/100071208/100071097/100272214/100059216/100057556/100073020/100056059/100071881/100052467/106783080/100071544/100062164/100070213/100055958/100057765/100063931/100068338/100060957/100052877/100068793/100055552/100629247/100063542/106782960/100066124/102149608…	HOXD9/HOXD1/ZIC4/EPHA3/IRX1/MICAL2/TNMD/RYR3/TBX1/EHF/LOC111767454/ROS1/LOC102147756/CSF1R/TBX4/UPK1B/TWIST1/ERBB3/MEIS2/HEY2/TBX5/DKK1/CNTNAP1/HOXA13/ADAMTS16/NCAM1/LBX1/ALX4/GREM1/WNT2B/SLIT2/PPP2R2B/SOSTDC1/SIX2/CXCR2/SCEL/KRT18/LOC106782960/HAND2/HRH2/LHX8/KRT8/ABCB1/HOXA11/CGN/IFT88/AGR2/CHL1/DSP/LOC100053273/SEMA3D/EPHA7/LOC100064555	53
BP	GO:0010469	regulation of signaling receptor activity	19|254	528|16362	0.000610481298840401	0.0188890095994148	100057055/100054366/100147245/100071881/100063615/100057696/100071540/100059475/100057765/100068338/100630171/100067723/100058621/100065885/100062332/100050353/100630057/100065867/100062937	CCN3/LOC100054366/LOC100147245/DKK1/GDF10/XCL1/CCL15/GDF6/GREM1/SLIT2/LOC100630171/PENK/RELN/TNFRSF11B/CCL22/FGF9/GAL/EPHA7/CACNG7	19
BP	GO:0008285	negative regulation of cell population proliferation	28|254	931|16362	0.000620484751731541	0.0190583929582943	100067259/100057055/100068206/100068418/100033840/100052767/100067330/100054366/100147245/100048935/100060422/100056059/100050114/100057696/100630386/100034238/100070213/100071540/100057765/100068338/100060957/100630171/100630057/100057478/100054328/100055952/100054684/100063300	PRKRA/CCN3/FRZB/NPR3/TNMD/FBLN1/TPM1/LOC100054366/LOC100147245/CCR5/CSF1R/TBX5/KCNK2/XCL1/LOC100630386/ILT11B/LBX1/CCL15/GREM1/SLIT2/PPP2R2B/LOC100630171/GAL/THBS1/IFT88/ACE2/LOC100054684/TMIGD3	28
BP	GO:0090022	regulation of neutrophil chemotaxis	5|254	45|16362	0.000637798189807304	0.0194482230631097	100057696/100068338/100055552/100065997/100058663	XCL1/SLIT2/CXCR2/C5AR1/SELL	5
BP	GO:0048562	embryonic organ morphogenesis	17|254	449|16362	0.000672883215836382	0.0203704501599964	100053496/100067259/100147216/100055978/100071830/100146912/100053542/100272214/100071720/100070213/100055958/100063931/100068793/100066124/100050353/100629946/100058327	HOXD9/PRKRA/IRX5/MICAL2/RYR3/TBX1/HOXD3/TWIST1/POU3F4/LBX1/ALX4/WNT2B/SIX2/HAND2/FGF9/HOXA11/SEMA3D	17
BP	GO:0048839	inner ear development	12|254	256|16362	0.000681496543316692	0.0204838389591188	100066405/100146912/100073020/100050114/100060336/100073239/100071667/100071720/106783080/102147500/100050353/100054328	HOXD1/TBX1/HEY2/KCNK2/KCNQ1/ADGRV1/C1QB/POU3F4/HOXA13/LOC102147500/FGF9/IFT88	12
BP	GO:0006935	chemotaxis	27|254	892|16362	0.000706301441667565	0.0210788401882065	100057055/100054527/100058356/100061710/100048935/100060422/100055409/100049011/100063615/100057696/100058060/100062164/100071540/100059475/100068338/100048936/100630171/100055552/100058621/106782960/100062332/100065997/100057842/100061158/100058327/100065867/100057648	CCN3/EPHA3/PDLIM7/LGI1/CCR5/CSF1R/CCR8/FEZ1/GDF10/XCL1/UNC5D/NCAM1/CCL15/GDF6/SLIT2/CCR2/LOC100630171/CXCR2/RELN/LOC106782960/CCL22/C5AR1/SLAMF8/CHL1/SEMA3D/EPHA7/CDH4	27
BP	GO:0007389	pattern specification process	31|254	1083|16362	0.000721216624694978	0.0213723912444822	100053496/100629949/100147058/100147216/100058492/100055978/100146912/100054366/100147245/100053542/100059216/100057556/100073020/100056059/111772996/100071881/100070213/100055958/100059475/100057765/100063931/100068338/100060957/100052877/100068793/100058621/100066124/100067044/100629946/100054328/100051647	HOXD9/HOXD8/IRX1/IRX5/UBXN10/MICAL2/TBX1/LOC100054366/LOC100147245/HOXD3/ERBB3/MEIS2/HEY2/TBX5/NANOS1/DKK1/LBX1/ALX4/GDF6/GREM1/WNT2B/SLIT2/PPP2R2B/SOSTDC1/SIX2/RELN/HAND2/EMX2/HOXA11/IFT88/BRDT	31
BP	GO:0010820	positive regulation of T cell chemotaxis	3|254	12|16362	0.00073323288422231	0.021576531306346	100057696/100048936/100061842	XCL1/CCR2/TMEM102	3
BP	GO:0007517	muscle organ development	17|254	455|16362	0.00077958371929952	0.0227796895538741	100053496/100071830/100146912/100053201/100065683/100067330/100059367/100147259/100059216/100073020/100070213/100055958/100059475/100063931/111769338/100033911/100061514	HOXD9/RYR3/TBX1/KY/MYL11/TPM1/MYL6B/TNNT3/ERBB3/HEY2/LBX1/ALX4/GDF6/WNT2B/MYMX/COMP/DSP	17
BP	GO:0002920	regulation of humoral immune response	8|254	126|16362	0.000784946526927696	0.0227796895538741	100071667/100058097/100051358/100058056/100071039/100051317/100056222/100065997	C1QB/C1QA/CFH/C1QC/LOC100071039/CFP/C4BPA/C5AR1	8
BP	GO:0048583	regulation of response to stimulus	98|254	4783|16362	0.000791109047169192	0.022801279934849	100067259/100033871/100057055/100059622/100068206/100054527/100147058/100061513/100065681/100063938/100146912/100058296/100049947/100055681/100052767/100054366/100056353/100147245/100067115/100058487/100059361/100063073/100048935/100060422/100272214/100059216/100147098/100057556/100073020/100056966/100050114/100073239/100071667/100071881/100058097/106781721/100063615/100057696/100052467/100051358…	PRKRA/ACTN3/CCN3/CASQ2/FRZB/EPHA3/IRX1/CPE/CNR1/DNAJC5B/TBX1/PTP4A3/FHL2/THEM4/FBLN1/LOC100054366/CD1C/LOC100147245/ROS1/IL1RL2/MLLT11/SLC7A1/CCR5/CSF1R/TWIST1/ERBB3/SBK2/MEIS2/HEY2/KHDRBS2/KCNK2/ADGRV1/C1QB/DKK1/C1QA/LOC106781721/GDF10/XCL1/CNTNAP1/CFH/TMEM108/LOC100630386/LOC100050106/HOXA13/NCAM1/ILT11B/ADRA1B/PDE6A/C1QC/CCL15/LOC100071039/SERPINB2/GDF6/VWA2/CFP/GREM1/WNT2B/SLIT2/PPP2R2B/CCR2/…	98
BP	GO:0006942	regulation of striated muscle contraction	7|254	98|16362	0.000833157821836349	0.0238308528010607	100033871/100059622/100071830/100147259/100060336/100055952/100061514	ACTN3/CASQ2/RYR3/TNNT3/KCNQ1/ACE2/DSP	7
BP	GO:0032103	positive regulation of response to external stimulus	17|254	458|16362	0.000838157370379511	0.0238308528010607	100065681/100048935/100060422/100057696/100630386/100071039/100068338/100048936/100630171/100055552/102147500/100057478/100065997/100054328/100058663/100063300/100061842	CNR1/CCR5/CSF1R/XCL1/LOC100630386/LOC100071039/SLIT2/CCR2/LOC100630171/CXCR2/LOC102147500/THBS1/C5AR1/IFT88/SELL/TMIGD3/TMEM102	17
BP	GO:0060045	positive regulation of cardiac muscle cell proliferation	4|254	28|16362	0.000866063860824099	0.0244590384318645	100073020/100056059/100062164/100050353	HEY2/TBX5/NCAM1/FGF9	4
BP	GO:0019363	pyridine nucleotide biosynthetic process	6|254	72|16362	0.000875550493322368	0.0245621098393368	111774423/100066121/100051714/102148001/100070251/100061187	LOC111774423/ALDOA/PGAM2/LOC102148001/PFKFB3/ENO3	6
BP	GO:0003264	regulation of cardioblast proliferation	3|254	13|16362	0.000942306506900315	0.0260339273210351	100146912/100056059/100066124	TBX1/TBX5/HAND2	3
BP	GO:0010819	regulation of T cell chemotaxis	3|254	13|16362	0.000942306506900315	0.0260339273210351	100057696/100048936/100061842	XCL1/CCR2/TMEM102	3
BP	GO:0060043	regulation of cardiac muscle cell proliferation	5|254	49|16362	0.000946575779495812	0.0260339273210351	100073020/100056059/100050114/100062164/100050353	HEY2/TBX5/KCNK2/NCAM1/FGF9	5
BP	GO:0035295	tube development	43|254	1710|16362	0.00099606090442667	0.0272170408170612	100053496/100066405/100050894/100057055/100147058/100055978/100071830/100146912/102147756/100060422/100071208/100147259/100272214/100059216/100057556/100073020/100056059/106783080/100071544/100062164/100070213/100055958/100059475/100057765/100068338/100060957/100048936/100052877/100068793/100055552/100058621/100066124/102149608/100067568/100050353/100057478/100629946/100054328/100053075/100061158…	HOXD9/HOXD1/ZIC4/CCN3/IRX1/MICAL2/RYR3/TBX1/LOC102147756/CSF1R/TBX4/TNNT3/TWIST1/ERBB3/MEIS2/HEY2/TBX5/HOXA13/ADAMTS16/NCAM1/LBX1/ALX4/GDF6/GREM1/SLIT2/PPP2R2B/CCR2/SOSTDC1/SIX2/CXCR2/RELN/HAND2/HRH2/LHX8/FGF9/THBS1/HOXA11/IFT88/AGR2/CHL1/SEMA3D/EPHA7/LOC100064555	43
BP	GO:0043542	endothelial cell migration	6|254	74|16362	0.00101175865137866	0.027467615516138	100057055/100058296/100057765/100068338/100058327/100056472	CCN3/PTP4A3/GREM1/SLIT2/SEMA3D/S100P	6
BP	GO:0009952	anterior/posterior pattern specification	17|254	468|16362	0.00106137226092499	0.0284529495661479	100053496/100629949/100147058/100146912/100054366/100147245/100053542/100059216/100073020/111772996/100071881/100055958/100068793/100067044/100629946/100054328/100051647	HOXD9/HOXD8/IRX1/TBX1/LOC100054366/LOC100147245/HOXD3/ERBB3/HEY2/NANOS1/DKK1/ALX4/SIX2/EMX2/HOXA11/IFT88/BRDT	17
BP	GO:0050900	leukocyte migration	14|254	346|16362	0.00106157630272938	0.0284529495661479	100056191/100048935/100060422/100057696/100071540/100033896/100061416/100048936/100630171/100055552/100062332/100065997/100057842/100058663	SLC16A3/CCR5/CSF1R/XCL1/CCL15/MMP1/GCNT1/CCR2/LOC100630171/CXCR2/CCL22/C5AR1/SLAMF8/SELL	14
BP	GO:0002578	negative regulation of antigen processing and presentation	3|254	14|16362	0.00118560008233344	0.0315759819396146	100034238/100057478/100054684	ILT11B/THBS1/LOC100054684	3
BP	GO:0003197	endocardial cushion development	5|254	52|16362	0.00124237271196225	0.0328799017102967	100054527/100272214/100059216/100056059/100057478	EPHA3/TWIST1/ERBB3/TBX5/THBS1	5
BP	GO:0007399	nervous system development	73|254	3380|16362	0.0012660280801111	0.033296538506922	100053496/100066405/100067259/100061116/100054129/100054527/100147058/106782087/100147216/100065681/100146912/100058356/102149129/100061710/111767454/100053542/100058072/100048935/100060422/100272214/100059216/100070251/100057556/100061508/100073020/111772996/100073239/100071667/100049011/100071881/106781721/100063615/100052467/100065098/100071649/100071720/100147651/100058060/100062164/100070213…	HOXD9/HOXD1/PRKRA/SDK2/NEFM/EPHA3/IRX1/ISLR2/IRX5/CNR1/TBX1/PDLIM7/LRFN4/LGI1/LOC111767454/HOXD3/CRABP2/CCR5/CSF1R/TWIST1/ERBB3/PFKFB3/MEIS2/LOC100061508/HEY2/NANOS1/ADGRV1/C1QB/FEZ1/DKK1/LOC106781721/GDF10/CNTNAP1/TMEM108/JHY/POU3F4/ST8SIA2/UNC5D/NCAM1/LBX1/LOC111767441/GDF6/WNT2B/SLIT2/PPP2R2B/CCR2/LOC100630171/SIX2/PENK/CXCR2/RELN/RIMS2/PCDH10/LOC106782960/HAND2/LOC102147500/EMX2/LHX8/ABCB1/FG…	73
BP	GO:0048568	embryonic organ development	22|254	697|16362	0.00130819451284515	0.0340490612874419	100053496/100067259/100147216/100055978/100071830/100146912/100053542/100272214/100073020/100071720/100070213/100055958/100059475/100063931/100068338/100068793/100066124/100063511/100050353/106783379/100629946/100058327	HOXD9/PRKRA/IRX5/MICAL2/RYR3/TBX1/HOXD3/TWIST1/HEY2/POU3F4/LBX1/ALX4/GDF6/WNT2B/SLIT2/SIX2/HAND2/KRT8/FGF9/KLF1/HOXA11/SEMA3D	22
BP	GO:0060326	cell chemotaxis	11|254	239|16362	0.00131082412751083	0.0340490612874419	100057055/100048935/100060422/100057696/100071540/100048936/100630171/100055552/100062332/100065997/100057842	CCN3/CCR5/CSF1R/XCL1/CCL15/CCR2/LOC100630171/CXCR2/CCL22/C5AR1/SLAMF8	11
BP	GO:0048646	anatomical structure formation involved in morphogenesis	38|254	1477|16362	0.00134251941742765	0.0346584153897886	100066405/100061116/100057055/100059622/100147058/111774423/100033840/100033858/100146912/100049947/100067330/102147756/100071208/100147259/100272214/100059216/100057556/100073020/100056059/100063994/100071881/100052467/100070213/100057765/100063931/100068338/100048936/100068793/100069005/100058621/100067532/100066124/111769338/100063511/100050353/100057478/100629946/100054328	HOXD1/SDK2/CCN3/CASQ2/IRX1/LOC111774423/TNMD/COL12A1/TBX1/FHL2/TPM1/LOC102147756/TBX4/TNNT3/TWIST1/ERBB3/MEIS2/HEY2/TBX5/MYOZ2/DKK1/CNTNAP1/LBX1/GREM1/WNT2B/SLIT2/CCR2/SIX2/MMP8/RELN/LOC100067532/HAND2/MYMX/KRT8/FGF9/THBS1/HOXA11/IFT88	38
BP	GO:0002376	immune system process	61|254	2712|16362	0.0013714997090322	0.0351906754610212	100067259/100056191/100054527/100146912/100066121/100065683/100067330/100068247/100056353/100048935/100060422/100064753/100071667/100055409/100058097/100057696/100051358/100630386/100062164/100034238/100058056/100071540/100033896/100034151/100071039/100061416/100068779/100051317/100063931/100048936/100630171/100069005/100055552/100056222/100054413/100065885/100050025/100066124/102149608/102147500…	PRKRA/SLC16A3/EPHA3/TBX1/ALDOA/MYL11/TPM1/MRC1/CD1C/CCR5/CSF1R/ITGAD/C1QB/CCR8/C1QA/XCL1/CFH/LOC100630386/NCAM1/ILT11B/C1QC/CCL15/MMP1/RGS1/LOC100071039/GCNT1/RHAG/CFP/WNT2B/CCR2/LOC100630171/MMP8/CXCR2/C4BPA/CCNB2/TNFRSF11B/PADI2/HAND2/HRH2/LOC102147500/CCL22/DNASE1L3/OPRD1/KLF1/THBS1/TRIM14/GNLY/C5AR1/SLAMF8/CHL1/FGG/LOC100054684/CLEC4D/HCAR2/LOC100072933/DSP/SELL/SEMA3D/EPHA7/TMIGD3/S100P	61
BP	GO:0072513	positive regulation of secondary heart field cardioblast proliferation	2|254	4|16362	0.00141090991469478	0.0355515504253631	100146912/100056059	TBX1/TBX5	2
BP	GO:1903745	negative regulation of nematode pharyngeal pumping	2|254	4|16362	0.00141090991469478	0.0355515504253631	100061513/100056410	CPE/CADPS	2
BP	GO:1903929	primary palate development	2|254	4|16362	0.00141090991469478	0.0355515504253631	100066124/100054328	HAND2/IFT88	2
BP	GO:0003382	epithelial cell morphogenesis	6|254	79|16362	0.00142361685402086	0.0356582126292845	100033840/106783080/102149608/100059886/100054328/100061158	TNMD/HOXA13/HRH2/CGN/IFT88/CHL1	6
BP	GO:0042268	regulation of cytolysis	4|254	32|16362	0.00144890661382839	0.0360530758585041	100051358/100034238/100071039/100054684	CFH/ILT11B/LOC100071039/LOC100054684	4
BP	GO:0001886	endothelial cell morphogenesis	3|254	15|16362	0.00146508459405993	0.0360530758585041	100033840/106783080/100054328	TNMD/HOXA13/IFT88	3
BP	GO:0070296	sarcoplasmic reticulum calcium ion transport	3|254	15|16362	0.00146508459405993	0.0360530758585041	100071830/100048935/100630171	RYR3/CCR5/LOC100630171	3
BP	GO:0042127	regulation of cell population proliferation	49|254	2067|16362	0.00153578235068391	0.037573093788825	100067259/100057055/100068206/100055446/100068418/100033840/100071830/100146912/100052767/111767454/100067330/100054366/100147245/100048935/100060422/100272214/100059216/100057556/100073020/100056059/100050114/100051760/100057696/100630386/100061893/100062164/100034238/100070213/100071540/100059475/100057765/100068338/100060957/100048936/100630171/100068793/100055552/100065885/100056400/100066124…	PRKRA/CCN3/FRZB/SP6/NPR3/TNMD/RYR3/TBX1/FBLN1/LOC111767454/TPM1/LOC100054366/LOC100147245/CCR5/CSF1R/TWIST1/ERBB3/MEIS2/HEY2/TBX5/KCNK2/DDX4/XCL1/LOC100630386/S1PR3/NCAM1/ILT11B/LBX1/CCL15/GDF6/GREM1/SLIT2/PPP2R2B/CCR2/LOC100630171/SIX2/CXCR2/TNFRSF11B/GRPR/HAND2/ST8SIA1/FGF9/GAL/THBS1/C5AR1/IFT88/ACE2/LOC100054684/TMIGD3	49
BP	GO:2000826	regulation of heart morphogenesis	5|254	55|16362	0.00160146121953926	0.038953461340007	100146912/100272214/100056059/100071881/100066124	TBX1/TWIST1/TBX5/DKK1/HAND2	5
BP	GO:0042330	taxis	27|254	946|16362	0.00167287904644991	0.0404567530313864	100057055/100054527/100058356/100061710/100048935/100060422/100055409/100049011/100063615/100057696/100058060/100062164/100071540/100059475/100068338/100048936/100630171/100055552/100058621/106782960/100062332/100065997/100057842/100061158/100058327/100065867/100057648	CCN3/EPHA3/PDLIM7/LGI1/CCR5/CSF1R/CCR8/FEZ1/GDF10/XCL1/UNC5D/NCAM1/CCL15/GDF6/SLIT2/CCR2/LOC100630171/CXCR2/RELN/LOC106782960/CCL22/C5AR1/SLAMF8/CHL1/SEMA3D/EPHA7/CDH4	27
BP	GO:0043455	regulation of secondary metabolic process	3|254	16|16362	0.00178261517135356	0.0428642550917472	100051714/100033885/100033886	PGAM2/PMEL/TYRP1	3
BP	GO:0010758	regulation of macrophage chemotaxis	4|254	34|16362	0.00182380180945981	0.043605443262539	100060422/100057478/100065997/100057842	CSF1R/THBS1/C5AR1/SLAMF8	4
BP	GO:0006754	ATP biosynthetic process	6|254	83|16362	0.0018363830999059	0.0436581925672545	111774423/100066121/100051714/102148001/100070251/100061187	LOC111774423/ALDOA/PGAM2/LOC102148001/PFKFB3/ENO3	6
BP	GO:0097529	myeloid leukocyte migration	8|254	144|16362	0.00185352541241634	0.0438181737946514	100060422/100057696/100071540/100048936/100630171/100055552/100062332/100065997	CSF1R/XCL1/CCL15/CCR2/LOC100630171/CXCR2/CCL22/C5AR1	8
BP	GO:0043278	response to morphine	5|254	57|16362	0.00187978887554157	0.0441907909959717	100065681/111767454/100071055/100060957/100067723	CNR1/LOC111767454/ADRA1B/PPP2R2B/PENK	5
BP	GO:0009185	ribonucleoside diphosphate metabolic process	6|254	84|16362	0.00195243745144496	0.0456436488648911	111774423/100066121/100051714/102148001/100070251/100061187	LOC111774423/ALDOA/PGAM2/LOC102148001/PFKFB3/ENO3	6
BP	GO:2000401	regulation of lymphocyte migration	5|254	58|16362	0.00203149586177195	0.0472294728526872	100057696/100048936/100630171/100050025/100061842	XCL1/CCR2/LOC100630171/PADI2/TMEM102	5
BP	GO:0030279	negative regulation of ossification	6|254	85|16362	0.00207395698735222	0.0479517088064733	100272214/100071881/100063615/100057765/100630171/100066124	TWIST1/DKK1/GDF10/GREM1/LOC100630171/HAND2	6
BP	GO:0003015	heart process	8|254	148|16362	0.00220112354101639	0.0506138134458852	100059622/100071830/100067330/100059216/106781214/100060336/100052467/100066124	CASQ2/RYR3/TPM1/ERBB3/TNNI2/KCNQ1/CNTNAP1/HAND2	8
BP	GO:0006007	glucose catabolic process	4|254	36|16362	0.00226105490279628	0.0507451970219132	111774423/100066121/100051714/100061187	LOC111774423/ALDOA/PGAM2/ENO3	4
BP	GO:0090023	positive regulation of neutrophil chemotaxis	4|254	36|16362	0.00226105490279628	0.0507451970219132	100057696/100055552/100065997/100058663	XCL1/CXCR2/C5AR1/SELL	4
BP	GO:1903010	regulation of bone development	4|254	36|16362	0.00226105490279628	0.0507451970219132	100033871/100034238/100057765/100054684	ACTN3/ILT11B/GREM1/LOC100054684	4
BP	GO:0001996	positive regulation of heart rate by epinephrine-norepinephrine	2|254	5|16362	0.00232742942614763	0.0507451970219132	100067330/100071055	TPM1/ADRA1B	2
BP	GO:0003253	cardiac neural crest cell migration involved in outflow tract morphogenesis	2|254	5|16362	0.00232742942614763	0.0507451970219132	100272214/100066124	TWIST1/HAND2	2
BP	GO:0032604	granulocyte macrophage colony-stimulating factor production	2|254	5|16362	0.00232742942614763	0.0507451970219132	100034238/100054684	ILT11B/LOC100054684	2
BP	GO:0033326	cerebrospinal fluid secretion	2|254	5|16362	0.00232742942614763	0.0507451970219132	100071649/111767441	JHY/LOC111767441	2
BP	GO:0048023	positive regulation of melanin biosynthetic process	2|254	5|16362	0.00232742942614763	0.0507451970219132	100033885/100033886	PMEL/TYRP1	2
BP	GO:0070100	negative regulation of chemokine-mediated signaling pathway	2|254	5|16362	0.00232742942614763	0.0507451970219132	100068338/100050025	SLIT2/PADI2	2
BP	GO:1902623	negative regulation of neutrophil migration	2|254	5|16362	0.00232742942614763	0.0507451970219132	100068338/100057842	SLIT2/SLAMF8	2
BP	GO:0009855	determination of bilateral symmetry	10|254	220|16362	0.0023560933429673	0.0509588469379207	100058492/100055978/100146912/100054366/100147245/100070213/100059475/100057765/100066124/100054328	UBXN10/MICAL2/TBX1/LOC100054366/LOC100147245/LBX1/GDF6/GREM1/HAND2/IFT88	10
BP	GO:0090102	cochlea development	5|254	60|16362	0.00236144846789319	0.0509588469379207	100146912/100073020/100050114/100071720/100054328	TBX1/HEY2/KCNK2/POU3F4/IFT88	5
BP	GO:0001667	ameboidal-type cell migration	16|254	462|16362	0.0023963498576698	0.0514481642911966	100057055/100146912/100058296/100052767/100054366/100147245/100060422/100272214/100059216/111772996/100057765/100068338/100066124/100061158/100058327/100056472	CCN3/TBX1/PTP4A3/FBLN1/LOC100054366/LOC100147245/CSF1R/TWIST1/ERBB3/NANOS1/GREM1/SLIT2/HAND2/CHL1/SEMA3D/S100P	16
BP	GO:0009799	specification of symmetry	10|254	221|16362	0.00243491136577135	0.0520106955693698	100058492/100055978/100146912/100054366/100147245/100070213/100059475/100057765/100066124/100054328	UBXN10/MICAL2/TBX1/LOC100054366/LOC100147245/LBX1/GDF6/GREM1/HAND2/IFT88	10
BP	GO:0048247	lymphocyte chemotaxis	5|254	61|16362	0.00254027812768918	0.0539873250571519	100057696/100071540/100048936/100630171/100062332	XCL1/CCL15/CCR2/LOC100630171/CCL22	5
BP	GO:0055007	cardiac muscle cell differentiation	7|254	119|16362	0.00256499966570866	0.0541515478698338	100146912/100049947/100073020/100056059/100071055/100066124/100054328	TBX1/FHL2/HEY2/TBX5/ADRA1B/HAND2/IFT88	7
BP	GO:0022604	regulation of cell morphogenesis	22|254	736|16362	0.00257374276947879	0.0541515478698338	100054129/100054527/106782087/100066121/100052767/100067330/100058072/100048935/100060422/100062164/100068338/100630171/100058621/100062793/102147500/100050353/100061158/100147221/100058327/100065867/100062937/100057648	NEFM/EPHA3/ISLR2/ALDOA/FBLN1/TPM1/CRABP2/CCR5/CSF1R/NCAM1/SLIT2/LOC100630171/RELN/RIMS2/LOC102147500/FGF9/CHL1/FGG/SEMA3D/EPHA7/CACNG7/CDH4	22
BP	GO:0030593	neutrophil chemotaxis	6|254	89|16362	0.0026179576972328	0.0548077909948041	100057696/100071540/100630171/100055552/100062332/100065997	XCL1/CCL15/LOC100630171/CXCR2/CCL22/C5AR1	6
BP	GO:0035239	tube morphogenesis	33|254	1277|16362	0.0026429283443391	0.0550566459058362	100066405/100050894/100057055/100147058/100055978/100071830/100146912/102147756/100060422/100071208/100272214/100059216/100057556/100073020/100056059/106783080/100071544/100062164/100070213/100059475/100057765/100068338/100048936/100052877/100068793/100055552/100066124/100050353/100057478/100629946/100053075/100061158/100065867	HOXD1/ZIC4/CCN3/IRX1/MICAL2/RYR3/TBX1/LOC102147756/CSF1R/TBX4/TWIST1/ERBB3/MEIS2/HEY2/TBX5/HOXA13/ADAMTS16/NCAM1/LBX1/GDF6/GREM1/SLIT2/CCR2/SOSTDC1/SIX2/CXCR2/HAND2/FGF9/THBS1/HOXA11/AGR2/CHL1/EPHA7	33
BP	GO:0007267	cell-cell signaling	34|254	1330|16362	0.00270675431172158	0.0558334418810021	100057055/100059622/100068206/100061513/100065681/100063938/100071830/100048935/100061508/100056059/100060336/100061914/100071881/100058097/100057696/100052467/100034238/100071055/100058056/100071540/100057765/100063931/100630171/100056410/100067723/100062793/100071688/100062332/100070646/100050353/100630057/100051922/100054684/100063300	CCN3/CASQ2/FRZB/CPE/CNR1/DNAJC5B/RYR3/CCR5/LOC100061508/TBX5/KCNQ1/GABRA2/DKK1/C1QA/XCL1/CNTNAP1/ILT11B/ADRA1B/C1QC/CCL15/GREM1/WNT2B/LOC100630171/CADPS/PENK/RIMS2/PCDH10/CCL22/OPRD1/FGF9/GAL/KCND1/LOC100054684/TMIGD3	34
BP	GO:0040012	regulation of locomotion	34|254	1330|16362	0.00270675431172158	0.0558334418810021	100057055/100054527/100061513/100066121/100052767/100067330/102148001/100048935/100060422/100272214/100059216/100056059/100057696/100058060/100033896/100057765/100068338/100048936/100630171/100056410/100055552/100058621/100050025/102147500/100050353/100057478/100065997/100057842/100054328/100061158/100058663/100065867/100063300/100061842	CCN3/EPHA3/CPE/ALDOA/FBLN1/TPM1/LOC102148001/CCR5/CSF1R/TWIST1/ERBB3/TBX5/XCL1/UNC5D/MMP1/GREM1/SLIT2/CCR2/LOC100630171/CADPS/CXCR2/RELN/PADI2/LOC102147500/FGF9/THBS1/C5AR1/SLAMF8/IFT88/CHL1/SELL/EPHA7/TMIGD3/TMEM102	34
BP	GO:1905521	regulation of macrophage migration	4|254	38|16362	0.00276559882188323	0.0567689748413885	100060422/100057478/100065997/100057842	CSF1R/THBS1/C5AR1/SLAMF8	4
BP	GO:0007422	peripheral nervous system development	9|254	189|16362	0.0028232723152934	0.0576715043823041	100053496/100054527/100059216/100057556/100052467/100066124/100070436/100058327/100065867	HOXD9/EPHA3/ERBB3/MEIS2/CNTNAP1/HAND2/ADGRB2/SEMA3D/EPHA7	9
BP	GO:0048738	cardiac muscle tissue development	10|254	226|16362	0.00286137104212468	0.0581673881413558	100071830/100146912/100049947/100067330/100073020/100056059/100071055/100066124/100054328/100061514	RYR3/TBX1/FHL2/TPM1/HEY2/TBX5/ADRA1B/HAND2/IFT88/DSP	10
BP	GO:0042476	odontogenesis	7|254	122|16362	0.00294970851068481	0.0594380188898076	100146912/100059216/100052877/100067532/100009678/100066124/100067568	TBX1/ERBB3/SOSTDC1/LOC100067532/FMOD/HAND2/LHX8	7
BP	GO:0051151	negative regulation of smooth muscle cell differentiation	3|254	19|16362	0.00298037594718379	0.0594380188898076	100073020/100050353/100073092	HEY2/FGF9/PRDM6	3
BP	GO:0061756	leukocyte adhesion to vascular endothelial cell	3|254	19|16362	0.00298037594718379	0.0594380188898076	100061416/100048936/100058663	GCNT1/CCR2/SELL	3
BP	GO:1903011	negative regulation of bone development	3|254	19|16362	0.00298037594718379	0.0594380188898076	100034238/100057765/100054684	ILT11B/GREM1/LOC100054684	3
BP	GO:0000902	cell morphogenesis	33|254	1288|16362	0.00302271947221309	0.0596523512594748	100054527/100033840/100058356/102149129/100061710/100060422/100059216/111772996/100049011/100071881/100063615/100052467/100065098/106783080/100058060/100062164/100059475/100057765/100063931/100068338/100058621/106782960/100066124/102149608/100067044/100063511/100059886/100054328/100051647/100061158/100058327/100065867/100057648	EPHA3/TNMD/PDLIM7/LRFN4/LGI1/CSF1R/ERBB3/NANOS1/FEZ1/DKK1/GDF10/CNTNAP1/TMEM108/HOXA13/UNC5D/NCAM1/GDF6/GREM1/WNT2B/SLIT2/RELN/LOC106782960/HAND2/HRH2/EMX2/KRT8/CGN/IFT88/BRDT/CHL1/SEMA3D/EPHA7/CDH4	33
BP	GO:0034113	heterotypic cell-cell adhesion	4|254	39|16362	0.00304461723544521	0.0596523512594748	100064753/100034238/100054684/100061514	ITGAD/ILT11B/LOC100054684/DSP	4
BP	GO:0071624	positive regulation of granulocyte chemotaxis	4|254	39|16362	0.00304461723544521	0.0596523512594748	100057696/100055552/100065997/100058663	XCL1/CXCR2/C5AR1/SELL	4
BP	GO:0051147	regulation of muscle cell differentiation	10|254	228|16362	0.00304782688231632	0.0596523512594748	100033871/100057055/100146912/100073020/100071881/100070213/100057765/100050353/100073092/100057648	ACTN3/CCN3/TBX1/HEY2/DKK1/LBX1/GREM1/FGF9/PRDM6/CDH4	10
BP	GO:0032989	cellular anatomical entity morphogenesis	37|254	1503|16362	0.00332120891590959	0.0645435706299533	100059622/100054527/100033840/100058356/102149129/100061710/100067330/100060422/100147259/100059216/100063994/111772996/100049011/100071881/100063615/100052467/100065098/106783080/100058060/100062164/100059475/100057765/100063931/100068338/100058621/106782960/100066124/102149608/100067044/100063511/100059886/100054328/100051647/100061158/100058327/100065867/100057648	CASQ2/EPHA3/TNMD/PDLIM7/LRFN4/LGI1/TPM1/CSF1R/TNNT3/ERBB3/MYOZ2/NANOS1/FEZ1/DKK1/GDF10/CNTNAP1/TMEM108/HOXA13/UNC5D/NCAM1/GDF6/GREM1/WNT2B/SLIT2/RELN/LOC106782960/HAND2/HRH2/EMX2/KRT8/CGN/IFT88/BRDT/CHL1/SEMA3D/EPHA7/CDH4	37
BP	GO:0048496	maintenance of animal organ identity	2|254	6|16362	0.00345542865674831	0.0645435706299533	100147058/100073239	IRX1/ADGRV1	2
BP	GO:0086029	Purkinje myocyte to ventricular cardiac muscle cell signaling	2|254	6|16362	0.00345542865674831	0.0645435706299533	100059622/100071830	CASQ2/RYR3	2
BP	GO:1900108	negative regulation of nodal signaling pathway	2|254	6|16362	0.00345542865674831	0.0645435706299533	100054366/100147245	LOC100054366/LOC100147245	2
BP	GO:1900378	positive regulation of secondary metabolite biosynthetic process	2|254	6|16362	0.00345542865674831	0.0645435706299533	100033885/100033886	PMEL/TYRP1	2
BP	GO:1905875	negative regulation of postsynaptic density organization	2|254	6|16362	0.00345542865674831	0.0645435706299533	100034238/100054684	ILT11B/LOC100054684	2
BP	GO:2001193	positive regulation of gamma-delta T cell activation involved in immune response	2|254	6|16362	0.00345542865674831	0.0645435706299533	100034238/100054684	ILT11B/LOC100054684	2
BP	GO:0002455	humoral immune response mediated by circulating immunoglobulin	3|254	20|16362	0.00346645602717905	0.0645435706299533	100071667/100058097/100058056	C1QB/C1QA/C1QC	3
BP	GO:0021542	dentate gyrus development	3|254	20|16362	0.00346645602717905	0.0645435706299533	100065098/100058621/100067044	TMEM108/RELN/EMX2	3
BP	GO:0045989	positive regulation of striated muscle contraction	3|254	20|16362	0.00346645602717905	0.0645435706299533	100033871/100060336/100055952	ACTN3/KCNQ1/ACE2	3
BP	GO:0071871	response to epinephrine	3|254	20|16362	0.00346645602717905	0.0645435706299533	100071830/100060336/100067723	RYR3/KCNQ1/PENK	3
BP	GO:0048468	cell development	63|254	2936|16362	0.00356292737382092	0.0660475699957639	100053496/100067259/100059622/100054129/100054527/100147216/100033840/100065681/100071830/100050378/100146912/100049947/100058356/102149129/100061710/111767454/100067330/100054366/100147245/100067115/100060422/100147259/100272214/100059216/100073020/100051760/100063994/111772996/100073239/100049011/100071881/100063615/100052467/100065098/106783080/100058060/100062164/100071055/100068779/100059475…	HOXD9/PRKRA/CASQ2/NEFM/EPHA3/IRX5/TNMD/CNR1/RYR3/PACRG/TBX1/FHL2/PDLIM7/LRFN4/LGI1/LOC111767454/TPM1/LOC100054366/LOC100147245/ROS1/CSF1R/TNNT3/TWIST1/ERBB3/HEY2/DDX4/MYOZ2/NANOS1/ADGRV1/FEZ1/DKK1/GDF10/CNTNAP1/TMEM108/HOXA13/UNC5D/NCAM1/ADRA1B/RHAG/GDF6/WNT2B/SLIT2/PPP2R2B/RELN/CCNB2/LOC106782960/HAND2/HRH2/DNASE1L3/EMX2/LHX8/KRT8/ABCB1/KLF1/CGN/IFT88/BRDT/CHL1/FGG/SEMA3D/EPHA7/LOC111769798/CDH4	63
BP	GO:0001656	metanephros development	6|254	95|16362	0.00362609245798899	0.0667909700830819	100147058/100057765/100068338/100068793/100055552/100629946	IRX1/GREM1/SLIT2/SIX2/CXCR2/HOXA11	6
BP	GO:0048729	tissue morphogenesis	34|254	1355|16362	0.00363477475024376	0.0667909700830819	100066405/100050894/100054527/100147058/100055978/100071830/100146912/100067330/102147756/100060422/100071208/100272214/100059216/100057556/100073020/100056059/100071881/100052467/106783080/100071544/100062164/100070213/100061416/100057765/100063931/100068338/100052877/100068793/100055552/100066124/100629946/100061158/100061514/100065867	HOXD1/ZIC4/EPHA3/IRX1/MICAL2/RYR3/TBX1/TPM1/LOC102147756/CSF1R/TBX4/TWIST1/ERBB3/MEIS2/HEY2/TBX5/DKK1/CNTNAP1/HOXA13/ADAMTS16/NCAM1/LBX1/GCNT1/GREM1/WNT2B/SLIT2/SOSTDC1/SIX2/CXCR2/HAND2/HOXA11/CHL1/DSP/EPHA7	34
BP	GO:0022008	neurogenesis	57|254	2604|16362	0.00377618601524281	0.0688014792480076	100053496/100066405/100061116/100054129/100054527/100147058/106782087/100147216/100065681/100058356/102149129/100061710/111767454/100053542/100058072/100048935/100060422/100272214/100059216/100057556/100073020/111772996/100073239/100049011/100071881/100063615/100052467/100065098/100071720/100058060/100062164/100070213/100059475/100063931/100068338/100060957/100048936/100630171/100068793/100067723…	HOXD9/HOXD1/SDK2/NEFM/EPHA3/IRX1/ISLR2/IRX5/CNR1/PDLIM7/LRFN4/LGI1/LOC111767454/HOXD3/CRABP2/CCR5/CSF1R/TWIST1/ERBB3/MEIS2/HEY2/NANOS1/ADGRV1/FEZ1/DKK1/GDF10/CNTNAP1/TMEM108/POU3F4/UNC5D/NCAM1/LBX1/GDF6/WNT2B/SLIT2/PPP2R2B/CCR2/LOC100630171/SIX2/PENK/RELN/RIMS2/LOC106782960/HAND2/LOC102147500/EMX2/LHX8/FGF9/IFT88/BRDT/CHL1/PRDM6/SEMA3D/EPHA7/CACNG7/LOC100064555/CDH4	57
BP	GO:0008015	blood circulation	16|254	484|16362	0.00377688728761638	0.0688014792480076	100059622/100068418/100065681/100071830/100058296/100067330/106781214/100060336/100057696/100071544/100071055/100068338/100055552/100066124/100147221/100055952	CASQ2/NPR3/CNR1/RYR3/PTP4A3/TPM1/TNNI2/KCNQ1/XCL1/ADAMTS16/ADRA1B/SLIT2/CXCR2/HAND2/FGG/ACE2	16
BP	GO:0006582	melanin metabolic process	5|254	67|16362	0.00382567513067285	0.06938983168048	100054527/100033885/100061158/100065867/100033886	EPHA3/PMEL/CHL1/EPHA7/TYRP1	5
BP	GO:0010033	response to organic substance	73|254	3526|16362	0.00397939737492419	0.0710258954855998	100067259/100059622/100054129/100055369/100054527/111774423/100033840/100061513/100065681/100071830/100050378/100146912/100058296/100049947/100066121/111767454/100054366/100068247/100147245/100058487/100048935/100060422/100272214/100059216/100056059/100060336/100071667/100630801/100055409/100049011/100071881/100063615/100057696/100065098/100051640/100062164/100034238/100071055/100071540/100033896…	PRKRA/CASQ2/NEFM/LCT/EPHA3/LOC111774423/TNMD/CPE/CNR1/RYR3/PACRG/TBX1/PTP4A3/FHL2/ALDOA/LOC111767454/LOC100054366/MRC1/LOC100147245/IL1RL2/CCR5/CSF1R/TWIST1/ERBB3/TBX5/KCNQ1/C1QB/IDI1/CCR8/FEZ1/DKK1/GDF10/XCL1/TMEM108/ATP6V1G3/NCAM1/ILT11B/ADRA1B/CCL15/MMP1/LOC100071039/SERPINB2/GDF6/SLIT2/PPP2R2B/CCR2/SOSTDC1/LOC100630171/CADPS/PENK/CXCR2/KRT18/RELN/FMOD/TNFRSF11B/PADI2/HAND2/HRH2/LOC102147500/C…	73
BP	GO:2000403	positive regulation of lymphocyte migration	4|254	42|16362	0.00399572510342353	0.0710258954855998	100057696/100048936/100630171/100061842	XCL1/CCR2/LOC100630171/TMEM102	4
BP	GO:0032688	negative regulation of interferon-beta production	3|254	21|16362	0.00399824967185762	0.0710258954855998	100034238/100052697/100054684	ILT11B/TRAIP/LOC100054684	3
BP	GO:2000136	regulation of cell proliferation involved in heart morphogenesis	3|254	21|16362	0.00399824967185762	0.0710258954855998	100146912/100056059/100066124	TBX1/TBX5/HAND2	3
BP	GO:0045055	regulated exocytosis	24|254	860|16362	0.00400198628236579	0.0710258954855998	100063938/100066121/100054366/100147245/100052467/100630386/100034238/100071039/100051317/100630171/100056410/100069005/100055552/100062793/100050025/100057478/100065997/100147221/100054684/100060606/100061514/100058663/100063300/100056472	DNAJC5B/ALDOA/LOC100054366/LOC100147245/CNTNAP1/LOC100630386/ILT11B/LOC100071039/CFP/LOC100630171/CADPS/MMP8/CXCR2/RIMS2/PADI2/THBS1/C5AR1/FGG/LOC100054684/CLEC4D/DSP/SELL/TMIGD3/S100P	24
BP	GO:0010646	regulation of cell communication	84|254	4174|16362	0.00401714903174257	0.0710258954855998	100067259/100033871/100057055/100059622/100068206/100147058/100061513/100065681/100063938/100071830/100146912/100058296/100049947/100055681/100052767/100061710/100054366/100147245/100067115/100059361/100063073/100060422/100272214/100059216/100147098/100057556/100073020/100056966/100060336/100073239/100061914/100071881/106781721/100063615/100057696/100052467/100065098/100050106/106783080/100062164…	PRKRA/ACTN3/CCN3/CASQ2/FRZB/IRX1/CPE/CNR1/DNAJC5B/RYR3/TBX1/PTP4A3/FHL2/THEM4/FBLN1/LGI1/LOC100054366/LOC100147245/ROS1/MLLT11/SLC7A1/CSF1R/TWIST1/ERBB3/SBK2/MEIS2/HEY2/KHDRBS2/KCNQ1/ADGRV1/GABRA2/DKK1/LOC106781721/GDF10/XCL1/CNTNAP1/TMEM108/LOC100050106/HOXA13/NCAM1/ILT11B/ADRA1B/PDE6A/CCL15/LOC100071039/GDF6/VWA2/GREM1/WNT2B/SLIT2/PPP2R2B/SOSTDC1/LOC100630171/SIGLEC1/PENK/ABRA/SCEL/RELN/RIMS2/J…	84
BP	GO:0003229	ventricular cardiac muscle tissue development	5|254	68|16362	0.00407804712073532	0.0715017595168926	100071830/100067330/100073020/100056059/100061514	RYR3/TPM1/HEY2/TBX5/DSP	5
BP	GO:0045843	negative regulation of striated muscle tissue development	5|254	68|16362	0.00407804712073532	0.0715017595168926	100053496/100272214/100056059/100050114/100071881	HOXD9/TWIST1/TBX5/KCNK2/DKK1	5
BP	GO:0032680	regulation of tumor necrosis factor production	8|254	164|16362	0.00413154930125384	0.0718411547920502	100048935/100272214/100034238/100048936/100630171/102147500/100057478/100054684	CCR5/TWIST1/ILT11B/CCR2/LOC100630171/LOC102147500/THBS1/LOC100054684	8
BP	GO:0072073	kidney epithelium development	8|254	164|16362	0.00413154930125384	0.0718411547920502	100147058/100071544/100057765/100068338/100068793/100055552/100629946/100065867	IRX1/ADAMTS16/GREM1/SLIT2/SIX2/CXCR2/HOXA11/EPHA7	8
BP	GO:0003002	regionalization	25|254	912|16362	0.004185844472866	0.0724857347400006	100053496/100629949/100147058/100147216/100146912/100054366/100147245/100053542/100059216/100057556/100073020/111772996/100071881/100055958/100059475/100057765/100063931/100068338/100060957/100068793/100058621/100067044/100629946/100054328/100051647	HOXD9/HOXD8/IRX1/IRX5/TBX1/LOC100054366/LOC100147245/HOXD3/ERBB3/MEIS2/HEY2/NANOS1/DKK1/ALX4/GDF6/GREM1/WNT2B/SLIT2/PPP2R2B/SIX2/RELN/EMX2/HOXA11/IFT88/BRDT	25
BP	GO:0060993	kidney morphogenesis	6|254	98|16362	0.00422657067050312	0.0728910220552342	100147058/100071544/100061416/100057765/100068793/100629946	IRX1/ADAMTS16/GCNT1/GREM1/SIX2/HOXA11	6
BP	GO:2000145	regulation of cell motility	28|254	1064|16362	0.00435615730458328	0.0747193727469666	100057055/100054527/100066121/100052767/100067330/102148001/100048935/100060422/100272214/100059216/100056059/100057696/100058060/100033896/100057765/100068338/100048936/100630171/100055552/100058621/100050025/100050353/100057478/100065997/100057842/100058663/100063300/100061842	CCN3/EPHA3/ALDOA/FBLN1/TPM1/LOC102148001/CCR5/CSF1R/TWIST1/ERBB3/TBX5/XCL1/UNC5D/MMP1/GREM1/SLIT2/CCR2/LOC100630171/CXCR2/RELN/PADI2/FGF9/THBS1/C5AR1/SLAMF8/SELL/TMIGD3/TMEM102	28
BP	GO:0048736	appendage development	19|254	628|16362	0.00437715766810253	0.0747193727469666	100053496/100052767/100058072/100071208/100272214/100059216/100057556/100056059/100071881/106783080/100070213/100055958/100057765/100063931/100066124/100050353/100033911/100629946/100054328	HOXD9/FBLN1/CRABP2/TBX4/TWIST1/ERBB3/MEIS2/TBX5/DKK1/HOXA13/LBX1/ALX4/GREM1/WNT2B/HAND2/FGF9/COMP/HOXA11/IFT88	19
BP	GO:0035107	appendage morphogenesis	18|254	582|16362	0.00438585671779961	0.0747193727469666	100053496/100052767/100058072/100071208/100272214/100059216/100057556/100056059/100071881/106783080/100070213/100055958/100057765/100063931/100066124/100050353/100629946/100054328	HOXD9/FBLN1/CRABP2/TBX4/TWIST1/ERBB3/MEIS2/TBX5/DKK1/HOXA13/LBX1/ALX4/GREM1/WNT2B/HAND2/FGF9/HOXA11/IFT88	18
BP	GO:0008283	cell population proliferation	27|254	1015|16362	0.00441739672176505	0.0749532476015618	100057055/100068418/100146912/100059218/100061710/100067115/100060422/100272214/100059216/100064753/100034238/100070213/100071055/100063931/100060957/100068793/100067723/100054413/100056400/100066124/100067044/100034074/100065997/100052697/100054328/100054684/100058327	CCN3/NPR3/TBX1/EHF/LGI1/ROS1/CSF1R/TWIST1/ERBB3/ITGAD/ILT11B/LBX1/ADRA1B/WNT2B/PPP2R2B/SIX2/PENK/CCNB2/GRPR/HAND2/EMX2/ABCB1/C5AR1/TRAIP/IFT88/LOC100054684/SEMA3D	27
BP	GO:0001558	regulation of cell growth	19|254	629|16362	0.00445180364655384	0.0752336937538094	100057055/100068206/106782087/100061710/100067115/100058072/100048935/111772996/100057765/100068338/100062793/102147500/100050353/100630057/100061158/100058327/100065867/100062937/100057648	CCN3/FRZB/ISLR2/LGI1/ROS1/CRABP2/CCR5/NANOS1/GREM1/SLIT2/RIMS2/LOC102147500/FGF9/GAL/CHL1/SEMA3D/EPHA7/CACNG7/CDH4	19
BP	GO:0007423	sensory organ development	30|254	1168|16362	0.00451223177626819	0.0759498852581462	100066405/100067259/100061116/100147216/100146912/111767454/100272214/100059216/100057556/100073020/100050114/100060336/100073239/100071667/100051387/100071720/106783080/100062164/100060489/100063705/100059475/100063931/100060957/100068793/100066124/102147500/100067568/100050353/100054328/100056641	HOXD1/PRKRA/SDK2/IRX5/TBX1/LOC111767454/TWIST1/ERBB3/MEIS2/HEY2/KCNK2/KCNQ1/ADGRV1/C1QB/NHS/POU3F4/HOXA13/NCAM1/PDE6A/KERA/GDF6/WNT2B/PPP2R2B/SIX2/HAND2/LOC102147500/LHX8/FGF9/IFT88/RHO	30
BP	GO:0002407	dendritic cell chemotaxis	3|254	22|16362	0.00457699333761423	0.0764285236693677	100048935/100048936/100055552	CCR5/CCR2/CXCR2	3
BP	GO:0042474	middle ear morphogenesis	3|254	22|16362	0.00457699333761423	0.0764285236693677	100067259/100146912/100068793	PRKRA/TBX1/SIX2	3
BP	GO:0051148	negative regulation of muscle cell differentiation	5|254	70|16362	0.00461810757734163	0.0768102635788679	100057055/100073020/100071881/100050353/100073092	CCN3/HEY2/DKK1/FGF9/PRDM6	5
BP	GO:0071621	granulocyte chemotaxis	6|254	100|16362	0.00466575886455049	0.077297296464679	100057696/100071540/100630171/100055552/100062332/100065997	XCL1/CCL15/LOC100630171/CXCR2/CCL22/C5AR1	6
BP	GO:0002774	Fc receptor mediated inhibitory signaling pathway	2|254	7|16362	0.00478817257528046	0.0783993392870823	100034238/100054684	ILT11B/LOC100054684	2
BP	GO:2000503	positive regulation of natural killer cell chemotaxis	2|254	7|16362	0.00478817257528046	0.0783993392870823	100057696/100630171	XCL1/LOC100630171	2
BP	GO:2001260	regulation of semaphorin-plexin signaling pathway	2|254	7|16362	0.00478817257528046	0.0783993392870823	100062164/100066124	NCAM1/HAND2	2
BP	GO:0006874	intracellular calcium ion homeostasis	16|254	497|16362	0.0048629634311373	0.0791035388154624	100059622/100071830/100048935/100147259/100055409/100057696/100061893/100071055/100060489/100071540/100048936/100630171/100055552/100069554/100146374/100065997	CASQ2/RYR3/CCR5/TNNT3/CCR8/XCL1/S1PR3/ADRA1B/PDE6A/CCL15/CCR2/LOC100630171/CXCR2/PVALB/JPH4/C5AR1	16
BP	GO:0009132	nucleoside diphosphate metabolic process	6|254	101|16362	0.00489753439323719	0.0791035388154624	111774423/100066121/100051714/102148001/100070251/100061187	LOC111774423/ALDOA/PGAM2/LOC102148001/PFKFB3/ENO3	6
BP	GO:1990266	neutrophil migration	6|254	101|16362	0.00489753439323719	0.0791035388154624	100057696/100071540/100630171/100055552/100062332/100065997	XCL1/CCL15/LOC100630171/CXCR2/CCL22/C5AR1	6
BP	GO:1901862	negative regulation of muscle tissue development	5|254	71|16362	0.00490637443698567	0.0791035388154624	100053496/100272214/100056059/100050114/100071881	HOXD9/TWIST1/TBX5/KCNK2/DKK1	5
BP	GO:0023051	regulation of signaling	84|254	4208|16362	0.00505741236314828	0.0812274474203357	100067259/100033871/100057055/100059622/100068206/100147058/100061513/100065681/100063938/100071830/100146912/100058296/100049947/100055681/100052767/100061710/100054366/100147245/100067115/100059361/100063073/100060422/100272214/100059216/100147098/100057556/100073020/100056966/100060336/100073239/100061914/100071881/106781721/100063615/100057696/100052467/100065098/100050106/106783080/100062164…	PRKRA/ACTN3/CCN3/CASQ2/FRZB/IRX1/CPE/CNR1/DNAJC5B/RYR3/TBX1/PTP4A3/FHL2/THEM4/FBLN1/LGI1/LOC100054366/LOC100147245/ROS1/MLLT11/SLC7A1/CSF1R/TWIST1/ERBB3/SBK2/MEIS2/HEY2/KHDRBS2/KCNQ1/ADGRV1/GABRA2/DKK1/LOC106781721/GDF10/XCL1/CNTNAP1/TMEM108/LOC100050106/HOXA13/NCAM1/ILT11B/ADRA1B/PDE6A/CCL15/LOC100071039/GDF6/VWA2/GREM1/WNT2B/SLIT2/PPP2R2B/SOSTDC1/LOC100630171/SIGLEC1/PENK/ABRA/SCEL/RELN/RIMS2/J…	84
BP	GO:0048565	digestive tract development	13|254	368|16362	0.00507853017600784	0.0812564828161255	100053496/100050894/100146912/100147259/100059216/100055958/100068338/100068793/100058621/100066124/102149608/100050353/100053075	HOXD9/ZIC4/TBX1/TNNT3/ERBB3/ALX4/SLIT2/SIX2/RELN/HAND2/HRH2/FGF9/AGR2	13
BP	GO:0086065	cell communication involved in cardiac conduction	4|254	45|16362	0.00512983766490388	0.0814579505430775	100059622/100071830/100060336/100061514	CASQ2/RYR3/KCNQ1/DSP	4
BP	GO:1902624	positive regulation of neutrophil migration	4|254	45|16362	0.00512983766490388	0.0814579505430775	100057696/100055552/100065997/100058663	XCL1/CXCR2/C5AR1/SELL	4
BP	GO:0007501	mesodermal cell fate specification	3|254	23|16362	0.00520383223126134	0.0823222783050666	100070213/100068793/100629946	LBX1/SIX2/HOXA11	3
BP	GO:0051960	regulation of nervous system development	35|254	1441|16362	0.00529842137548256	0.0835047084195903	100061116/100054129/100054527/106782087/100061513/100065681/111767454/100053542/100058072/100048935/100057556/100073020/111772996/100049011/100071881/100069910/100058060/100062164/100070213/100059475/100063931/100068338/100060957/100048936/100052909/100058621/100062793/102147500/100050353/100070436/100061158/100058327/100065867/100062937/100057648	SDK2/NEFM/EPHA3/ISLR2/CPE/CNR1/LOC111767454/HOXD3/CRABP2/CCR5/MEIS2/HEY2/NANOS1/FEZ1/DKK1/TPBG/UNC5D/NCAM1/LBX1/GDF6/WNT2B/SLIT2/PPP2R2B/CCR2/LRRN1/RELN/RIMS2/LOC102147500/FGF9/ADGRB2/CHL1/SEMA3D/EPHA7/CACNG7/CDH4	35
BP	GO:0032760	positive regulation of tumor necrosis factor production	6|254	103|16362	0.00538631728711558	0.0845732206872476	100048935/100272214/100048936/100630171/102147500/100057478	CCR5/TWIST1/CCR2/LOC100630171/LOC102147500/THBS1	6
BP	GO:0030198	extracellular matrix organization	13|254	371|16362	0.00542842119320224	0.084917458665409	100033858/100052767/102147756/100064753/100050106/100033896/100057765/100069005/100067532/100065885/100057478/100033911/100147221	COL12A1/FBLN1/LOC102147756/ITGAD/LOC100050106/MMP1/GREM1/MMP8/LOC100067532/TNFRSF11B/THBS1/COMP/FGG	13
BP	GO:0042733	embryonic digit morphogenesis	5|254	73|16362	0.00552081607307026	0.0857254392453124	100272214/100055958/100066124/100629946/100054328	TWIST1/ALX4/HAND2/HOXA11/IFT88	5
BP	GO:0060976	coronary vasculature development	5|254	73|16362	0.00552081607307026	0.0857254392453124	100146912/100073020/100056059/100066124/100050353	TBX1/HEY2/TBX5/HAND2/FGF9	5
BP	GO:0051480	regulation of cytosolic calcium ion concentration	13|254	372|16362	0.00554925466253434	0.0858502338968548	100071830/100048935/100055409/100057696/100061893/100071055/100060489/100048936/100630171/100055552/100069554/100146374/100065997	RYR3/CCR5/CCR8/XCL1/S1PR3/ADRA1B/PDE6A/CCR2/LOC100630171/CXCR2/PVALB/JPH4/C5AR1	13
BP	GO:0048635	negative regulation of muscle organ development	5|254	74|16362	0.00584755936449719	0.0885012906677354	100053496/100272214/100056059/100050114/100071881	HOXD9/TWIST1/TBX5/KCNK2/DKK1	5
BP	GO:0050770	regulation of axonogenesis	12|254	332|16362	0.00585471212426648	0.0885012906677354	100054129/100054527/106782087/100058072/100048935/100068338/102147500/100050353/100061158/100058327/100065867/100057648	NEFM/EPHA3/ISLR2/CRABP2/CCR5/SLIT2/LOC102147500/FGF9/CHL1/SEMA3D/EPHA7/CDH4	12
BP	GO:0010721	negative regulation of cell development	16|254	507|16362	0.00586171427634079	0.0885012906677354	100061116/100054527/100052767/111767454/100048935/100059216/100061893/100062164/100034238/100070213/100063931/100068338/100060957/100630057/100054684/100065867	SDK2/EPHA3/FBLN1/LOC111767454/CCR5/ERBB3/S1PR3/NCAM1/ILT11B/LBX1/WNT2B/SLIT2/PPP2R2B/GAL/LOC100054684/EPHA7	16
BP	GO:0010759	positive regulation of macrophage chemotaxis	3|254	24|16362	0.0058798234610763	0.0885012906677354	100060422/100057478/100065997	CSF1R/THBS1/C5AR1	3
BP	GO:0032695	negative regulation of interleukin-12 production	3|254	24|16362	0.0058798234610763	0.0885012906677354	100034238/100057478/100054684	ILT11B/THBS1/LOC100054684	3
BP	GO:0090189	regulation of branching involved in ureteric bud morphogenesis	3|254	24|16362	0.0058798234610763	0.0885012906677354	100057765/100063931/100068793	GREM1/WNT2B/SIX2	3
BP	GO:2001199	negative regulation of dendritic cell differentiation	3|254	24|16362	0.0058798234610763	0.0885012906677354	100063299/100034238/100054684	TMEM176B/ILT11B/LOC100054684	3
BP	GO:0009142	nucleoside triphosphate biosynthetic process	6|254	105|16362	0.00590990082643385	0.0885012906677354	111774423/100066121/100051714/102148001/100070251/100061187	LOC111774423/ALDOA/PGAM2/LOC102148001/PFKFB3/ENO3	6
BP	GO:0009168	purine ribonucleoside monophosphate biosynthetic process	6|254	105|16362	0.00590990082643385	0.0885012906677354	111774423/100066121/100051714/102148001/100070251/100061187	LOC111774423/ALDOA/PGAM2/LOC102148001/PFKFB3/ENO3	6
BP	GO:0031290	retinal ganglion cell axon guidance	4|254	47|16362	0.00599483991774389	0.0891388211090681	100059475/100068338/100058327/100065867	GDF6/SLIT2/SEMA3D/EPHA7	4
BP	GO:0060421	positive regulation of heart growth	4|254	47|16362	0.00599483991774389	0.0891388211090681	100073020/100056059/100062164/100050353	HEY2/TBX5/NCAM1/FGF9	4
BP	GO:0046903	secretion	33|254	1348|16362	0.00602413281820701	0.0892589820387856	100068418/100061513/100063938/100066121/100054366/100147245/102147756/100052467/100071649/100630386/100034238/111767441/100071039/100051317/100630171/100056410/100069005/100055552/100062793/100050025/102149608/100034074/100630057/100057478/100065997/100053075/100147221/100054684/100060606/100061514/100058663/100063300/100056472	NPR3/CPE/DNAJC5B/ALDOA/LOC100054366/LOC100147245/LOC102147756/CNTNAP1/JHY/LOC100630386/ILT11B/LOC111767441/LOC100071039/CFP/LOC100630171/CADPS/MMP8/CXCR2/RIMS2/PADI2/HRH2/ABCB1/GAL/THBS1/C5AR1/AGR2/FGG/LOC100054684/CLEC4D/DSP/SELL/TMIGD3/S100P	33
BP	GO:0031349	positive regulation of defense response	15|254	464|16362	0.00608433557323475	0.0898346810251643	100065681/100048935/100057696/100630386/100034238/100071039/100048936/100630171/100067723/102147500/100147221/100054684/100060606/100072933/100063300	CNR1/CCR5/XCL1/LOC100630386/ILT11B/LOC100071039/CCR2/LOC100630171/PENK/LOC102147500/FGG/LOC100054684/CLEC4D/LOC100072933/TMIGD3	15
BP	GO:0008016	regulation of heart contraction	10|254	252|16362	0.006133959155503	0.0898502116194961	100059622/100147216/100071830/100067330/100073020/100060336/100071055/100055952/100061514/100063300	CASQ2/IRX5/RYR3/TPM1/HEY2/KCNQ1/ADRA1B/ACE2/DSP/TMIGD3	10
BP	GO:0061387	regulation of extent of cell growth	9|254	213|16362	0.00615647702698685	0.0898502116194961	106782087/100058072/100048935/100068338/102147500/100050353/100058327/100065867/100057648	ISLR2/CRABP2/CCR5/SLIT2/LOC102147500/FGF9/SEMA3D/EPHA7/CDH4	9
BP	GO:1902667	regulation of axon guidance	6|254	106|16362	0.00618517653137457	0.0898502116194961	100054527/100068338/102147500/100050353/100061158/100065867	EPHA3/SLIT2/LOC102147500/FGF9/CHL1/EPHA7	6
BP	GO:0003337	mesenchymal to epithelial transition involved in metanephros morphogenesis	2|254	8|16362	0.00631908287020415	0.0898502116194961	100057765/100068793	GREM1/SIX2	2
BP	GO:0021534	cell proliferation in hindbrain	2|254	8|16362	0.00631908287020415	0.0898502116194961	100065997/100058327	C5AR1/SEMA3D	2
BP	GO:0034316	negative regulation of Arp2/3 complex-mediated actin nucleation	2|254	8|16362	0.00631908287020415	0.0898502116194961	100066121/102148001	ALDOA/LOC102148001	2
BP	GO:0061309	cardiac neural crest cell development involved in outflow tract morphogenesis	2|254	8|16362	0.00631908287020415	0.0898502116194961	100272214/100066124	TWIST1/HAND2	2
BP	GO:0071244	cellular response to carbon dioxide	2|254	8|16362	0.00631908287020415	0.0898502116194961	100061513/100056410	CPE/CADPS	2
BP	GO:1903999	negative regulation of eating behavior	2|254	8|16362	0.00631908287020415	0.0898502116194961	100061513/100056410	CPE/CADPS	2
BP	GO:2001189	negative regulation of T cell activation via T cell receptor contact with antigen bound to MHC molecule on antigen presenting cell	2|254	8|16362	0.00631908287020415	0.0898502116194961	100034238/100054684	ILT11B/LOC100054684	2
BP	GO:0090287	regulation of cellular response to growth factor stimulus	13|254	378|16362	0.00632026203407102	0.0898502116194961	100147058/100058296/100071881/100065098/100050106/106783080/100059475/100057765/100063931/100068338/100052877/100050353/100057478	IRX1/PTP4A3/DKK1/TMEM108/LOC100050106/HOXA13/GDF6/GREM1/WNT2B/SLIT2/SOSTDC1/FGF9/THBS1	13
BP	GO:0035137	hindlimb morphogenesis	4|254	48|16362	0.00646157561742414	0.0914505566525473	100053496/100272214/100056059/100055958	HOXD9/TWIST1/TBX5/ALX4	4
BP	GO:0031644	regulation of nervous system process	8|254	177|16362	0.00649608188816418	0.0914505566525473	100057055/100061914/100065098/100062164/100630171/100058621/100062793/100070646	CCN3/GABRA2/TMEM108/NCAM1/LOC100630171/RELN/RIMS2/OPRD1	8
BP	GO:0060402	calcium ion transport into cytosol	5|254	76|16362	0.00654149656663896	0.0914505566525473	100071830/100048935/100057696/100630171/100146374	RYR3/CCR5/XCL1/LOC100630171/JPH4	5
BP	GO:0072028	nephron morphogenesis	5|254	76|16362	0.00654149656663896	0.0914505566525473	100147058/100071544/100057765/100068793/100629946	IRX1/ADAMTS16/GREM1/SIX2/HOXA11	5
BP	GO:0072676	lymphocyte migration	5|254	76|16362	0.00654149656663896	0.0914505566525473	100057696/100071540/100048936/100630171/100062332	XCL1/CCL15/CCR2/LOC100630171/CCL22	5
BP	GO:0036336	dendritic cell migration	3|254	25|16362	0.00660593910318448	0.0917418869511561	100048935/100048936/100055552	CCR5/CCR2/CXCR2	3
BP	GO:0050849	negative regulation of calcium-mediated signaling	3|254	25|16362	0.00660593910318448	0.0917418869511561	100033871/100059622/100049947	ACTN3/CASQ2/FHL2	3
BP	GO:0002682	regulation of immune system process	40|254	1731|16362	0.00670281698517824	0.0927810982685198	100057055/100065681/100071830/100056353/100063299/100058487/100060422/100059216/100057556/100071667/100058097/100057696/100051358/100630386/100034238/100058056/100071039/100051317/100057765/100068338/100048936/100630171/100055552/100056222/100050025/102147500/100057863/100630057/100057478/100065997/100057842/100147221/100054684/100060606/100060366/100072933/100058663/100063300/100067968/100061842	CCN3/CNR1/RYR3/CD1C/TMEM176B/IL1RL2/CSF1R/ERBB3/MEIS2/C1QB/C1QA/XCL1/CFH/LOC100630386/ILT11B/C1QC/LOC100071039/CFP/GREM1/SLIT2/CCR2/LOC100630171/CXCR2/C4BPA/PADI2/LOC102147500/DNASE1L3/GAL/THBS1/C5AR1/SLAMF8/FGG/LOC100054684/CLEC4D/HCAR2/LOC100072933/SELL/TMIGD3/SIT1/TMEM102	40
BP	GO:0006734	NADH metabolic process	4|254	49|16362	0.00695179782523999	0.095912017208557	111774423/100066121/100051714/100061187	LOC111774423/ALDOA/PGAM2/ENO3	4
BP	GO:0048638	regulation of developmental growth	21|254	753|16362	0.00700132559393341	0.0960132845084669	100033871/106782087/100061513/100058072/100048935/100073020/100056059/100050114/111772996/100062164/100068338/100062793/102147500/100050353/100630057/100053075/100061158/100058327/100065867/100062937/100057648	ACTN3/ISLR2/CPE/CRABP2/CCR5/HEY2/TBX5/KCNK2/NANOS1/NCAM1/SLIT2/RIMS2/LOC102147500/FGF9/GAL/AGR2/CHL1/SEMA3D/EPHA7/CACNG7/CDH4	21
BP	GO:0055002	striated muscle cell development	10|254	257|16362	0.00700897419648203	0.0960132845084669	100059622/100071830/100049947/100067330/100147259/100073020/100063994/100071055/100059475/100063511	CASQ2/RYR3/FHL2/TPM1/TNNT3/HEY2/MYOZ2/ADRA1B/GDF6/KRT8	10
BP	GO:0070372	regulation of ERK1 and ERK2 cascade	12|254	340|16362	0.00702758831478322	0.0960132845084669	100052767/100067115/100060422/100057696/100071540/100630171/100066124/100062332/100065997/100147221/100055952/100065867	FBLN1/ROS1/CSF1R/XCL1/CCL15/LOC100630171/HAND2/CCL22/C5AR1/FGG/ACE2/EPHA7	12
BP	GO:0030334	regulation of cell migration	26|254	1002|16362	0.00710548428409238	0.0967633587943714	100057055/100054527/100066121/100052767/100067330/102148001/100048935/100060422/100056059/100057696/100058060/100033896/100057765/100068338/100048936/100630171/100055552/100058621/100050025/100050353/100057478/100065997/100057842/100058663/100063300/100061842	CCN3/EPHA3/ALDOA/FBLN1/TPM1/LOC102148001/CCR5/CSF1R/TBX5/XCL1/UNC5D/MMP1/GREM1/SLIT2/CCR2/LOC100630171/CXCR2/RELN/PADI2/FGF9/THBS1/C5AR1/SLAMF8/SELL/TMIGD3/TMEM102	26
BP	GO:0043269	regulation of monoatomic ion transport	20|254	707|16362	0.00724519205500476	0.0981005694214944	100059622/100061513/100065681/100071830/100067115/100272214/100060336/100057696/100034238/100630171/100058621/100146374/102149608/100070646/100034074/100630057/100057478/100055952/100054684/100062937	CASQ2/CPE/CNR1/RYR3/ROS1/TWIST1/KCNQ1/XCL1/ILT11B/LOC100630171/RELN/JPH4/HRH2/OPRD1/ABCB1/GAL/THBS1/ACE2/LOC100054684/CACNG7	20
BP	GO:0031333	negative regulation of protein-containing complex assembly	7|254	144|16362	0.00727206036141322	0.0981005694214944	100067330/100054366/100147245/100073020/100071881/100068338/100070646	TPM1/LOC100054366/LOC100147245/HEY2/DKK1/SLIT2/OPRD1	7
BP	GO:0055074	calcium ion homeostasis	16|254	519|16362	0.00727361636395111	0.0981005694214944	100059622/100071830/100048935/100147259/100055409/100057696/100061893/100071055/100060489/100071540/100048936/100630171/100055552/100069554/100146374/100065997	CASQ2/RYR3/CCR5/TNNT3/CCR8/XCL1/S1PR3/ADRA1B/PDE6A/CCL15/CCR2/LOC100630171/CXCR2/PVALB/JPH4/C5AR1	16
BP	GO:0002237	response to molecule of bacterial origin	15|254	474|16362	0.00734546134483076	0.0987530394218781	100054527/100065681/100066121/100068247/100048935/100062164/100034238/100071039/100630171/100067723/100065885/102147500/100034074/100065997/100054684	EPHA3/CNR1/ALDOA/MRC1/CCR5/NCAM1/ILT11B/LOC100071039/LOC100630171/PENK/TNFRSF11B/LOC102147500/ABCB1/C5AR1/LOC100054684	15
BP	GO:0006952	defense response	34|254	1420|16362	0.00740375033100955	0.0992196859646121	100054527/100068247/100058487/100048935/100060422/100057696/100061893/100062164/100034238/100071540/100071039/100051317/100048936/100630171/100066351/100067723/100055552/100069988/106782960/100065885/102147500/100062332/100630057/100057478/100064095/100034133/100065997/100057842/100061158/100054684/100060606/100072933/100065867/100063300	EPHA3/MRC1/IL1RL2/CCR5/CSF1R/XCL1/S1PR3/NCAM1/ILT11B/CCL15/LOC100071039/CFP/CCR2/LOC100630171/SIGLEC1/PENK/CXCR2/TLR12/LOC106782960/TNFRSF11B/LOC102147500/CCL22/GAL/THBS1/TRIM14/GNLY/C5AR1/SLAMF8/CHL1/LOC100054684/CLEC4D/LOC100072933/EPHA7/TMIGD3	34
BP	GO:0015695	organic cation transport	4|254	50|16362	0.00746598833065598	0.0997361234774615	100061513/100058287/100068779/100034074	CPE/SLC22A3/RHAG/ABCB1	4
BP	GO:0006812	monoatomic cation transport	24|254	909|16362	0.0078211255667088	0.103485075775484	100061513/100058287/100071830/100063073/100048935/100065337/100050114/100051577/100060336/100061914/100057696/100051640/100068779/100053003/100630171/100056410/100055996/100146374/100034074/100051922/100071226/100055952/100062937/100063300	CPE/SLC22A3/RYR3/SLC7A1/CCR5/KCNK5/KCNK2/KCNA6/KCNQ1/GABRA2/XCL1/ATP6V1G3/RHAG/KCNJ16/LOC100630171/CADPS/SLC28A2/JPH4/ABCB1/KCND1/SLC13A3/ACE2/CACNG7/TMIGD3	24
BP	GO:0007186	G protein-coupled receptor signaling pathway	32|254	1320|16362	0.00783910409273191	0.103485075775484	100068206/100068418/100061513/100065681/100048935/100050114/100060336/100073239/100061914/100055409/100057696/100061893/100066036/100071055/100060489/100071540/100034151/100048936/100630171/100067723/100055552/100050641/100056400/102149608/100062332/100070646/100630057/100070436/100065997/100056641/100060366/100063300	FRZB/NPR3/CPE/CNR1/CCR5/KCNK2/KCNQ1/ADGRV1/GABRA2/CCR8/XCL1/S1PR3/ADGRE1/ADRA1B/PDE6A/CCL15/RGS1/CCR2/LOC100630171/PENK/CXCR2/GPR34/GRPR/HRH2/CCL22/OPRD1/GAL/ADGRB2/C5AR1/RHO/HCAR2/TMIGD3	32
BP	GO:0061564	axon development	22|254	810|16362	0.00784985422379778	0.103485075775484	100054129/100054527/100065681/100058356/102149129/100061710/100060422/100059216/100049011/100063615/100058060/100062164/100059475/100063931/100068338/100058621/106782960/100067044/100061158/100058327/100065867/100057648	NEFM/EPHA3/CNR1/PDLIM7/LRFN4/LGI1/CSF1R/ERBB3/FEZ1/GDF10/UNC5D/NCAM1/GDF6/WNT2B/SLIT2/RELN/LOC106782960/EMX2/CHL1/SEMA3D/EPHA7/CDH4	22
BP	GO:0045668	negative regulation of osteoblast differentiation	4|254	51|16362	0.00800461593662103	0.103485075775484	100272214/100063615/100057765/100066124	TWIST1/GDF10/GREM1/HAND2	4
BP	GO:0001993	regulation of systemic arterial blood pressure by norepinephrine-epinephrine	2|254	9|16362	0.00804173473825646	0.103485075775484	100067330/100071055	TPM1/ADRA1B	2
BP	GO:0007508	larval heart development	2|254	9|16362	0.00804173473825646	0.103485075775484	100066124/100058327	HAND2/SEMA3D	2
BP	GO:0015670	carbon dioxide transport	2|254	9|16362	0.00804173473825646	0.103485075775484	100068779/100054028	RHAG/CA12	2
BP	GO:0032053	ciliary basal body organization	2|254	9|16362	0.00804173473825646	0.103485075775484	100071649/111767441	JHY/LOC111767441	2
BP	GO:0045650	negative regulation of macrophage differentiation	2|254	9|16362	0.00804173473825646	0.103485075775484	100058097/100058056	C1QA/C1QC	2
BP	GO:0048021	regulation of melanin biosynthetic process	2|254	9|16362	0.00804173473825646	0.103485075775484	100033885/100033886	PMEL/TYRP1	2
BP	GO:1905064	negative regulation of vascular associated smooth muscle cell differentiation	2|254	9|16362	0.00804173473825646	0.103485075775484	100073020/100050353	HEY2/FGF9	2
BP	GO:2001186	negative regulation of CD8-positive, alpha-beta T cell activation	2|254	9|16362	0.00804173473825646	0.103485075775484	100034238/100054684	ILT11B/LOC100054684	2
BP	GO:0060411	cardiac septum morphogenesis	5|254	80|16362	0.00809889160598441	0.103805893595946	100146912/100073020/100056059/100068338/100054328	TBX1/HEY2/TBX5/SLIT2/IFT88	5
BP	GO:0048934	peripheral nervous system neuron differentiation	3|254	27|16362	0.00821202458956415	0.103805893595946	100053496/100066124/100058327	HOXD9/HAND2/SEMA3D	3
BP	GO:0048935	peripheral nervous system neuron development	3|254	27|16362	0.00821202458956415	0.103805893595946	100053496/100066124/100058327	HOXD9/HAND2/SEMA3D	3
BP	GO:0061621	canonical glycolysis	3|254	27|16362	0.00821202458956415	0.103805893595946	100066121/100051714/100061187	ALDOA/PGAM2/ENO3	3
BP	GO:1905523	positive regulation of macrophage migration	3|254	27|16362	0.00821202458956415	0.103805893595946	100060422/100057478/100065997	CSF1R/THBS1/C5AR1	3
BP	GO:0030278	regulation of ossification	9|254	223|16362	0.0082146774162191	0.103805893595946	100033871/100058356/100272214/100071881/100063615/100057765/100630171/100068793/100066124	ACTN3/PDLIM7/TWIST1/DKK1/GDF10/GREM1/LOC100630171/SIX2/HAND2	9
BP	GO:0055123	digestive system development	13|254	391|16362	0.00828400663730327	0.104368562663988	100053496/100050894/100146912/100147259/100059216/100055958/100068338/100068793/100058621/100066124/102149608/100050353/100053075	HOXD9/ZIC4/TBX1/TNNT3/ERBB3/ALX4/SLIT2/SIX2/RELN/HAND2/HRH2/FGF9/AGR2	13
BP	GO:0043062	extracellular structure organization	14|254	436|16362	0.00837959313929	0.104881514156373	100033858/100052767/102147756/100064753/100050106/100033896/100057765/100069005/100067532/106782960/100065885/100057478/100033911/100147221	COL12A1/FBLN1/LOC102147756/ITGAD/LOC100050106/MMP1/GREM1/MMP8/LOC100067532/LOC106782960/TNFRSF11B/THBS1/COMP/FGG	14
BP	GO:0097530	granulocyte migration	6|254	113|16362	0.00837989217200327	0.104881514156373	100057696/100071540/100630171/100055552/100062332/100065997	XCL1/CCL15/LOC100630171/CXCR2/CCL22/C5AR1	6
BP	GO:0090101	negative regulation of transmembrane receptor protein serine/threonine kinase signaling pathway	7|254	148|16362	0.00839949388562204	0.104881514156373	100057055/100147058/100054366/100147245/100071881/100057765/100052877	CCN3/IRX1/LOC100054366/LOC100147245/DKK1/GREM1/SOSTDC1	7
BP	GO:0048639	positive regulation of developmental growth	13|254	393|16362	0.00862469643881463	0.107374918977905	100033871/106782087/100061513/100058072/100073020/100056059/100062164/100062793/102147500/100050353/100053075/100062937/100057648	ACTN3/ISLR2/CPE/CRABP2/HEY2/TBX5/NCAM1/RIMS2/LOC102147500/FGF9/AGR2/CACNG7/CDH4	13
BP	GO:0006887	exocytosis	24|254	917|16362	0.00866470569990294	0.107554812935668	100063938/100066121/100054366/100147245/100052467/100630386/100034238/100071039/100051317/100630171/100056410/100069005/100055552/100062793/100050025/100057478/100065997/100147221/100054684/100060606/100061514/100058663/100063300/100056472	DNAJC5B/ALDOA/LOC100054366/LOC100147245/CNTNAP1/LOC100630386/ILT11B/LOC100071039/CFP/LOC100630171/CADPS/MMP8/CXCR2/RIMS2/PADI2/THBS1/C5AR1/FGG/LOC100054684/CLEC4D/DSP/SELL/TMIGD3/S100P	24
BP	GO:0045597	positive regulation of cell differentiation	33|254	1383|16362	0.00872740352811184	0.108014453077337	100033871/100068206/100054527/106782087/100065681/100146912/100058356/100053542/100058487/100058072/100048935/100060422/100272214/100146454/100056059/100049011/100071881/100063615/100034238/100059475/100057765/100068338/100048936/100630171/100058621/100062793/102147500/100629946/100061158/100147221/100054684/100062937/100057648	ACTN3/FRZB/EPHA3/ISLR2/CNR1/TBX1/PDLIM7/HOXD3/IL1RL2/CRABP2/CCR5/CSF1R/TWIST1/FNDC5/TBX5/FEZ1/DKK1/GDF10/ILT11B/GDF6/GREM1/SLIT2/CCR2/LOC100630171/RELN/RIMS2/LOC102147500/HOXA11/CHL1/FGG/LOC100054684/CACNG7/CDH4	33
BP	GO:0070887	cellular response to chemical stimulus	65|254	3173|16362	0.00888057387631685	0.109587844198068	100067259/100057055/100059622/100054129/100054527/100033840/100061513/100071830/100050378/100146912/100058296/100049947/111767454/100067330/100054366/100068247/100147245/100058487/100048935/100060422/100272214/100059216/100050114/100060336/100073239/100055409/100049011/100063615/100057696/100065098/100051640/100062164/100034238/100071540/100033896/100051584/100059475/100068338/100048936/100052877…	PRKRA/CCN3/CASQ2/NEFM/EPHA3/TNMD/CPE/RYR3/PACRG/TBX1/PTP4A3/FHL2/LOC111767454/TPM1/LOC100054366/MRC1/LOC100147245/IL1RL2/CCR5/CSF1R/TWIST1/ERBB3/KCNK2/KCNQ1/ADGRV1/CCR8/FEZ1/GDF10/XCL1/TMEM108/ATP6V1G3/NCAM1/ILT11B/CCL15/MMP1/SERPINB2/GDF6/SLIT2/CCR2/SOSTDC1/LOC100630171/CADPS/PENK/CXCR2/KRT18/RELN/FMOD/LOC106782960/TNFRSF11B/PADI2/HAND2/HRH2/LOC102147500/CCL22/OPRD1/KRT8/ABCB1/FGF9/THBS1/CGN/C5A…	65
BP	GO:0008038	neuron recognition	8|254	187|16362	0.00892288495685487	0.109685173682691	100054527/100065681/100052467/100062164/100068338/106782960/100061158/100058327	EPHA3/CNR1/CNTNAP1/NCAM1/SLIT2/LOC106782960/CHL1/SEMA3D	8
BP	GO:0042475	odontogenesis of dentin-containing tooth	5|254	82|16362	0.00896665868508694	0.109685173682691	100146912/100052877/100067532/100066124/100067568	TBX1/SOSTDC1/LOC100067532/HAND2/LHX8	5
BP	GO:0055117	regulation of cardiac muscle contraction	5|254	82|16362	0.00896665868508694	0.109685173682691	100059622/100071830/100060336/100055952/100061514	CASQ2/RYR3/KCNQ1/ACE2/DSP	5
BP	GO:0003181	atrioventricular valve morphogenesis	3|254	28|16362	0.00909353987701296	0.110014342996664	100272214/100073020/100056059	TWIST1/HEY2/TBX5	3
BP	GO:0018195	peptidyl-arginine modification	3|254	28|16362	0.00909353987701296	0.110014342996664	100049961/100049826/100050025	PADI1/PADI4/PADI2	3
BP	GO:0060973	cell migration involved in heart development	3|254	28|16362	0.00909353987701296	0.110014342996664	100272214/100056059/100066124	TWIST1/TBX5/HAND2	3
BP	GO:0009156	ribonucleoside monophosphate biosynthetic process	6|254	115|16362	0.00909814433527545	0.110014342996664	111774423/100066121/100051714/102148001/100070251/100061187	LOC111774423/ALDOA/PGAM2/LOC102148001/PFKFB3/ENO3	6
BP	GO:0045664	regulation of neuron differentiation	26|254	1023|16362	0.00917340069973092	0.110606504711942	100061116/100054129/100054527/106782087/100065681/100053542/100058072/100048935/100057556/100073020/100049011/100071881/100062164/100070213/100059475/100063931/100068338/100058621/100062793/102147500/100050353/100061158/100058327/100065867/100062937/100057648	SDK2/NEFM/EPHA3/ISLR2/CNR1/HOXD3/CRABP2/CCR5/MEIS2/HEY2/FEZ1/DKK1/NCAM1/LBX1/GDF6/WNT2B/SLIT2/RELN/RIMS2/LOC102147500/FGF9/CHL1/SEMA3D/EPHA7/CACNG7/CDH4	26
BP	GO:0043009	chordate embryonic development	22|254	823|16362	0.0093561283559497	0.112487394633818	100053496/100066405/100147058/100147216/100146912/100067330/100053542/100272214/100073020/100071881/100055958/100059475/100068338/100068793/100054413/100066124/100063511/100050353/106783379/100629946/100058327/100064555	HOXD9/HOXD1/IRX1/IRX5/TBX1/TPM1/HOXD3/TWIST1/HEY2/DKK1/ALX4/GDF6/SLIT2/SIX2/CCNB2/HAND2/KRT8/FGF9/KLF1/HOXA11/SEMA3D/LOC100064555	22
BP	GO:0080134	regulation of response to stress	39|254	1713|16362	0.00940186586331597	0.112656380338221	100057055/100065681/100063938/100058487/100048935/100272214/100059216/100050114/100071667/100071881/100058097/100057696/100051358/100630386/100034238/100058056/100071039/100051584/100059475/100051317/100068338/100048936/100630171/100067723/100056222/100066124/102147500/100057863/100034074/100057478/100065997/100057842/100053075/100147221/100055952/100054684/100060606/100072933/100063300	CCN3/CNR1/DNAJC5B/IL1RL2/CCR5/TWIST1/ERBB3/KCNK2/C1QB/DKK1/C1QA/XCL1/CFH/LOC100630386/ILT11B/C1QC/LOC100071039/SERPINB2/GDF6/CFP/SLIT2/CCR2/LOC100630171/PENK/C4BPA/HAND2/LOC102147500/DNASE1L3/ABCB1/THBS1/C5AR1/SLAMF8/AGR2/FGG/ACE2/LOC100054684/CLEC4D/LOC100072933/TMIGD3	39
BP	GO:0048701	embryonic cranial skeleton morphogenesis	5|254	83|16362	0.00942372763285498	0.112656380338221	100147216/100146912/100272214/100068793/100066124	IRX5/TBX1/TWIST1/SIX2/HAND2	5
BP	GO:0009166	nucleotide catabolic process	6|254	116|16362	0.00947331064321475	0.112690316720993	111774423/100066121/100051714/102148001/100070251/100061187	LOC111774423/ALDOA/PGAM2/LOC102148001/PFKFB3/ENO3	6
BP	GO:0048762	mesenchymal cell differentiation	8|254	189|16362	0.00948012645418997	0.112690316720993	100147058/100146912/100272214/100073020/100068793/100054413/100066124/100058327	IRX1/TBX1/TWIST1/HEY2/SIX2/CCNB2/HAND2/SEMA3D	8
BP	GO:0007204	positive regulation of cytosolic calcium ion concentration	11|254	312|16362	0.00973772349555095	0.114360394453021	100071830/100048935/100055409/100057696/100061893/100071055/100048936/100630171/100055552/100146374/100065997	RYR3/CCR5/CCR8/XCL1/S1PR3/ADRA1B/CCR2/LOC100630171/CXCR2/JPH4/C5AR1	11
BP	GO:0003179	heart valve morphogenesis	4|254	54|16362	0.00977160942836908	0.114360394453021	100272214/100073020/100056059/100068338	TWIST1/HEY2/TBX5/SLIT2	4
BP	GO:0046636	negative regulation of alpha-beta T cell activation	4|254	54|16362	0.00977160942836908	0.114360394453021	100057696/100630386/100034238/100054684	XCL1/LOC100630386/ILT11B/LOC100054684	4
BP	GO:0051209	release of sequestered calcium ion into cytosol	4|254	54|16362	0.00977160942836908	0.114360394453021	100071830/100048935/100057696/100630171	RYR3/CCR5/XCL1/LOC100630171	4
BP	GO:0048644	muscle organ morphogenesis	6|254	117|16362	0.00985939133553867	0.114360394453021	100071830/100146912/100067330/100147259/100073020/100061514	RYR3/TBX1/TPM1/TNNT3/HEY2/DSP	6
BP	GO:0060420	regulation of heart growth	5|254	84|16362	0.00989659410003282	0.114360394453021	100073020/100056059/100050114/100062164/100050353	HEY2/TBX5/KCNK2/NCAM1/FGF9	5
BP	GO:0002309	T cell proliferation involved in immune response	2|254	10|16362	0.00994985373437025	0.114360394453021	100034238/100054684	ILT11B/LOC100054684	2
BP	GO:0003211	cardiac ventricle formation	2|254	10|16362	0.00994985373437025	0.114360394453021	100056059/100066124	TBX5/HAND2	2
BP	GO:0021800	cerebral cortex tangential migration	2|254	10|16362	0.00994985373437025	0.114360394453021	100068338/100058621	SLIT2/RELN	2
BP	GO:0060982	coronary artery morphogenesis	2|254	10|16362	0.00994985373437025	0.114360394453021	100146912/100066124	TBX1/HAND2	2
BP	GO:0071313	cellular response to caffeine	2|254	10|16362	0.00994985373437025	0.114360394453021	100059622/100071830	CASQ2/RYR3	2
BP	GO:1900376	regulation of secondary metabolite biosynthetic process	2|254	10|16362	0.00994985373437025	0.114360394453021	100033885/100033886	PMEL/TYRP1	2
BP	GO:0035050	embryonic heart tube development	7|254	153|16362	0.00998363117434297	0.114360394453021	100055978/100071830/100146912/100070213/100068338/100066124/100058327	MICAL2/RYR3/TBX1/LBX1/SLIT2/HAND2/SEMA3D	7
BP	GO:0043586	tongue development	3|254	29|16362	0.0100282760344973	0.114360394453021	100146912/100059216/100066124	TBX1/ERBB3/HAND2	3
BP	GO:0086019	cell-cell signaling involved in cardiac conduction	3|254	29|16362	0.0100282760344973	0.114360394453021	100059622/100071830/100060336	CASQ2/RYR3/KCNQ1	3
BP	GO:0050767	regulation of neurogenesis	30|254	1239|16362	0.0101233816510236	0.115132945912181	100061116/100054129/100054527/106782087/100065681/111767454/100053542/100058072/100048935/100057556/100073020/100049011/100071881/100058060/100062164/100070213/100059475/100063931/100068338/100060957/100048936/100058621/100062793/102147500/100050353/100061158/100058327/100065867/100062937/100057648	SDK2/NEFM/EPHA3/ISLR2/CNR1/LOC111767454/HOXD3/CRABP2/CCR5/MEIS2/HEY2/FEZ1/DKK1/UNC5D/NCAM1/LBX1/GDF6/WNT2B/SLIT2/PPP2R2B/CCR2/RELN/RIMS2/LOC102147500/FGF9/CHL1/SEMA3D/EPHA7/CACNG7/CDH4	30
BP	GO:0030182	neuron differentiation	40|254	1777|16362	0.0102358278753012	0.116098015361907	100053496/100066405/100061116/100054129/100054527/100147216/100065681/100058356/102149129/100061710/111767454/100060422/100059216/100057556/100073020/111772996/100073239/100049011/100063615/100052467/100065098/100071720/100058060/100062164/100070213/100059475/100063931/100068338/100060957/100058621/106782960/100066124/100067044/100067568/100054328/100051647/100061158/100058327/100065867/100057648	HOXD9/HOXD1/SDK2/NEFM/EPHA3/IRX5/CNR1/PDLIM7/LRFN4/LGI1/LOC111767454/CSF1R/ERBB3/MEIS2/HEY2/NANOS1/ADGRV1/FEZ1/GDF10/CNTNAP1/TMEM108/POU3F4/UNC5D/NCAM1/LBX1/GDF6/WNT2B/SLIT2/PPP2R2B/RELN/LOC106782960/HAND2/EMX2/LHX8/IFT88/BRDT/CHL1/SEMA3D/EPHA7/CDH4	40
BP	GO:0002762	negative regulation of myeloid leukocyte differentiation	5|254	85|16362	0.0103855089195754	0.117153480699091	100058097/100034238/100058056/100630171/100054684	C1QA/ILT11B/C1QC/LOC100630171/LOC100054684	5
BP	GO:2000146	negative regulation of cell motility	11|254	315|16362	0.010410599921263	0.117153480699091	100057055/100052767/100067330/100048935/100056059/100057765/100068338/100050025/100057478/100057842/100063300	CCN3/FBLN1/TPM1/CCR5/TBX5/GREM1/SLIT2/PADI2/THBS1/SLAMF8/TMIGD3	11
BP	GO:0001755	neural crest cell migration	4|254	55|16362	0.0104124053663165	0.117153480699091	100146912/100272214/100066124/100058327	TBX1/TWIST1/HAND2/SEMA3D	4
BP	GO:0055001	muscle cell development	10|254	274|16362	0.0107241050031739	0.120338756942283	100059622/100071830/100049947/100067330/100147259/100073020/100063994/100071055/100059475/100063511	CASQ2/RYR3/FHL2/TPM1/TNNT3/HEY2/MYOZ2/ADRA1B/GDF6/KRT8	10
BP	GO:1903522	regulation of blood circulation	11|254	317|16362	0.0108786744562391	0.121154941810663	100059622/100147216/100071830/100067330/100073020/100060336/100071055/100147221/100055952/100061514/100063300	CASQ2/IRX5/RYR3/TPM1/HEY2/KCNQ1/ADRA1B/FGG/ACE2/DSP/TMIGD3	11
BP	GO:0048812	neuron projection morphogenesis	25|254	987|16362	0.0109735542250027	0.121154941810663	100054527/100058356/102149129/100061710/100060422/100059216/111772996/100049011/100063615/100052467/100065098/100058060/100062164/100059475/100063931/100068338/100058621/106782960/100066124/100067044/100051647/100061158/100058327/100065867/100057648	EPHA3/PDLIM7/LRFN4/LGI1/CSF1R/ERBB3/NANOS1/FEZ1/GDF10/CNTNAP1/TMEM108/UNC5D/NCAM1/GDF6/WNT2B/SLIT2/RELN/LOC106782960/HAND2/EMX2/BRDT/CHL1/SEMA3D/EPHA7/CDH4	25
BP	GO:0002577	regulation of antigen processing and presentation	3|254	30|16362	0.011016823146922	0.121154941810663	100034238/100057478/100054684	ILT11B/THBS1/LOC100054684	3
BP	GO:0006735	NADH regeneration	3|254	30|16362	0.011016823146922	0.121154941810663	100066121/100051714/100061187	ALDOA/PGAM2/ENO3	3
BP	GO:0061620	glycolytic process through glucose-6-phosphate	3|254	30|16362	0.011016823146922	0.121154941810663	100066121/100051714/100061187	ALDOA/PGAM2/ENO3	3
BP	GO:1905208	negative regulation of cardiocyte differentiation	3|254	30|16362	0.011016823146922	0.121154941810663	100053496/100073020/100071881	HOXD9/HEY2/DKK1	3
BP	GO:0032330	regulation of chondrocyte differentiation	4|254	56|16362	0.0110797795952451	0.121154941810663	100059475/100057765/100068793/100629946	GDF6/GREM1/SIX2/HOXA11	4
BP	GO:0016052	carbohydrate catabolic process	6|254	120|16362	0.0110847558453197	0.121154941810663	111774423/100066121/100051714/102148001/100070251/100061187	LOC111774423/ALDOA/PGAM2/LOC102148001/PFKFB3/ENO3	6
BP	GO:0045638	negative regulation of myeloid cell differentiation	6|254	120|16362	0.0110847558453197	0.121154941810663	100057556/100058097/100034238/100058056/100630171/100054684	MEIS2/C1QA/ILT11B/C1QC/LOC100630171/LOC100054684	6
BP	GO:0060047	heart contraction	6|254	120|16362	0.0110847558453197	0.121154941810663	100059622/100071830/100067330/106781214/100060336/100066124	CASQ2/RYR3/TPM1/TNNI2/KCNQ1/HAND2	6
BP	GO:0120039	plasma membrane bounded cell projection morphogenesis	25|254	991|16362	0.0115023205169658	0.125393172889617	100054527/100058356/102149129/100061710/100060422/100059216/111772996/100049011/100063615/100052467/100065098/100058060/100062164/100059475/100063931/100068338/100058621/106782960/100066124/100067044/100051647/100061158/100058327/100065867/100057648	EPHA3/PDLIM7/LRFN4/LGI1/CSF1R/ERBB3/NANOS1/FEZ1/GDF10/CNTNAP1/TMEM108/UNC5D/NCAM1/GDF6/WNT2B/SLIT2/RELN/LOC106782960/HAND2/EMX2/BRDT/CHL1/SEMA3D/EPHA7/CDH4	25
BP	GO:0019320	hexose catabolic process	4|254	57|16362	0.0117741185174869	0.126551696276837	111774423/100066121/100051714/100061187	LOC111774423/ALDOA/PGAM2/ENO3	4
BP	GO:0032689	negative regulation of type II interferon production	4|254	57|16362	0.0117741185174869	0.126551696276837	100057696/100034238/100071039/100054684	XCL1/ILT11B/LOC100071039/LOC100054684	4
BP	GO:0060048	cardiac muscle contraction	5|254	88|16362	0.0119509934362558	0.126551696276837	100059622/100071830/100067330/106781214/100060336	CASQ2/RYR3/TPM1/TNNI2/KCNQ1	5
BP	GO:0007411	axon guidance	16|254	549|16362	0.0120207957801104	0.126551696276837	100054527/100058356/100061710/100060422/100049011/100063615/100058060/100062164/100059475/100068338/100058621/106782960/100061158/100058327/100065867/100057648	EPHA3/PDLIM7/LGI1/CSF1R/FEZ1/GDF10/UNC5D/NCAM1/GDF6/SLIT2/RELN/LOC106782960/CHL1/SEMA3D/EPHA7/CDH4	16
BP	GO:0002246	wound healing involved in inflammatory response	2|254	11|16362	0.0120373126817931	0.126551696276837	100048936/100072933	CCR2/LOC100072933	2
BP	GO:0003207	cardiac chamber formation	2|254	11|16362	0.0120373126817931	0.126551696276837	100056059/100066124	TBX5/HAND2	2
BP	GO:0014063	negative regulation of serotonin secretion	2|254	11|16362	0.0120373126817931	0.126551696276837	100034238/100054684	ILT11B/LOC100054684	2
BP	GO:0032637	interleukin-8 production	2|254	11|16362	0.0120373126817931	0.126551696276837	100034238/100054684	ILT11B/LOC100054684	2
BP	GO:0061308	cardiac neural crest cell development involved in heart development	2|254	11|16362	0.0120373126817931	0.126551696276837	100272214/100066124	TWIST1/HAND2	2
BP	GO:0072283	metanephric renal vesicle morphogenesis	2|254	11|16362	0.0120373126817931	0.126551696276837	100057765/100068793	GREM1/SIX2	2
BP	GO:0016486	peptide hormone processing	3|254	31|16362	0.0120597029959629	0.126551696276837	100061513/100071769/100055952	CPE/SCG5/ACE2	3
BP	GO:0030574	collagen catabolic process	3|254	31|16362	0.0120597029959629	0.126551696276837	100050106/100033896/100069005	LOC100050106/MMP1/MMP8	3
BP	GO:0061615	glycolytic process through fructose-6-phosphate	3|254	31|16362	0.0120597029959629	0.126551696276837	100066121/100051714/100061187	ALDOA/PGAM2/ENO3	3
BP	GO:1904019	epithelial cell apoptotic process	3|254	31|16362	0.0120597029959629	0.126551696276837	100071830/100063542/100063511	RYR3/KRT18/KRT8	3
BP	GO:1905314	semi-lunar valve development	3|254	31|16362	0.0120597029959629	0.126551696276837	100272214/100073020/100068338	TWIST1/HEY2/SLIT2	3
BP	GO:0048858	cell projection morphogenesis	25|254	997|16362	0.0123340662564879	0.129108832853983	100054527/100058356/102149129/100061710/100060422/100059216/111772996/100049011/100063615/100052467/100065098/100058060/100062164/100059475/100063931/100068338/100058621/106782960/100066124/100067044/100051647/100061158/100058327/100065867/100057648	EPHA3/PDLIM7/LRFN4/LGI1/CSF1R/ERBB3/NANOS1/FEZ1/GDF10/CNTNAP1/TMEM108/UNC5D/NCAM1/GDF6/WNT2B/SLIT2/RELN/LOC106782960/HAND2/EMX2/BRDT/CHL1/SEMA3D/EPHA7/CDH4	25
BP	GO:0035151	regulation of tube size, open tracheal system	4|254	58|16362	0.0124957942697621	0.129305856553447	102147756/100052467/100062164/100061158	LOC102147756/CNTNAP1/NCAM1/CHL1	4
BP	GO:0042074	cell migration involved in gastrulation	4|254	58|16362	0.0124957942697621	0.129305856553447	100054366/100147245/100068338/100061158	LOC100054366/LOC100147245/SLIT2/CHL1	4
BP	GO:0051283	negative regulation of sequestering of calcium ion	4|254	58|16362	0.0124957942697621	0.129305856553447	100071830/100048935/100057696/100630171	RYR3/CCR5/XCL1/LOC100630171	4
BP	GO:0055010	ventricular cardiac muscle tissue morphogenesis	4|254	58|16362	0.0124957942697621	0.129305856553447	100071830/100067330/100073020/100061514	RYR3/TPM1/HEY2/DSP	4
BP	GO:0007589	body fluid secretion	5|254	89|16362	0.0125065312778643	0.129305856553447	100068418/100071649/111767441/100034074/100053075	NPR3/JHY/LOC111767441/ABCB1/AGR2	5
BP	GO:0003279	cardiac septum development	6|254	124|16362	0.0128811906610275	0.131108356458149	100146912/100073020/100056059/106783080/100068338/100054328	TBX1/HEY2/TBX5/HOXA13/SLIT2/IFT88	6
BP	GO:0009124	nucleoside monophosphate biosynthetic process	6|254	124|16362	0.0128811906610275	0.131108356458149	111774423/100066121/100051714/102148001/100070251/100061187	LOC111774423/ALDOA/PGAM2/LOC102148001/PFKFB3/ENO3	6
BP	GO:0001895	retina homeostasis	5|254	90|16362	0.0130793115347894	0.131108356458149	100073239/100060489/100059475/100055996/100056641	ADGRV1/PDE6A/GDF6/SLC28A2/RHO	5
BP	GO:0031175	neuron projection development	29|254	1211|16362	0.0131118180467358	0.131108356458149	100054129/100054527/100065681/100058356/102149129/100061710/100060422/100059216/111772996/100073239/100049011/100063615/100052467/100065098/100058060/100062164/100059475/100063931/100068338/100058621/106782960/100066124/100067044/100054328/100051647/100061158/100058327/100065867/100057648	NEFM/EPHA3/CNR1/PDLIM7/LRFN4/LGI1/CSF1R/ERBB3/NANOS1/ADGRV1/FEZ1/GDF10/CNTNAP1/TMEM108/UNC5D/NCAM1/GDF6/WNT2B/SLIT2/RELN/LOC106782960/HAND2/EMX2/IFT88/BRDT/CHL1/SEMA3D/EPHA7/CDH4	29
BP	GO:0003171	atrioventricular valve development	3|254	32|16362	0.0131573715872182	0.131108356458149	100272214/100073020/100056059	TWIST1/HEY2/TBX5	3
BP	GO:0010002	cardioblast differentiation	3|254	32|16362	0.0131573715872182	0.131108356458149	100057765/100066124/100058327	GREM1/HAND2/SEMA3D	3
BP	GO:0030878	thyroid gland development	3|254	32|16362	0.0131573715872182	0.131108356458149	100146912/100053542/100066124	TBX1/HOXD3/HAND2	3
BP	GO:0042481	regulation of odontogenesis	3|254	32|16362	0.0131573715872182	0.131108356458149	100055446/100065885/100054328	SP6/TNFRSF11B/IFT88	3
BP	GO:0060856	establishment of blood-brain barrier	3|254	32|16362	0.0131573715872182	0.131108356458149	100052467/100034074/100061158	CNTNAP1/ABCB1/CHL1	3
BP	GO:0048514	blood vessel morphogenesis	13|254	416|16362	0.0133885525391238	0.131108356458149	100057055/100146912/100071208/100073020/100056059/106783080/100059475/100057765/100068338/100048936/100066124/100050353/100057478	CCN3/TBX1/TBX4/HEY2/TBX5/HOXA13/GDF6/GREM1/SLIT2/CCR2/HAND2/FGF9/THBS1	13
BP	GO:0009792	embryo development ending in birth or egg hatching	30|254	1266|16362	0.0133963193413865	0.131108356458149	100053496/100066405/100054527/100147058/100147216/100146912/100067330/100053542/100272214/100059216/100073020/100071881/100052467/100055958/100059475/100068338/100060957/100068793/100629247/100054413/100066124/100067044/100063511/100050353/106783379/100629946/100061158/100058327/100065867/100064555	HOXD9/HOXD1/EPHA3/IRX1/IRX5/TBX1/TPM1/HOXD3/TWIST1/ERBB3/HEY2/DKK1/CNTNAP1/ALX4/GDF6/SLIT2/PPP2R2B/SIX2/SCEL/CCNB2/HAND2/EMX2/KRT8/FGF9/KLF1/HOXA11/CHL1/SEMA3D/EPHA7/LOC100064555	30
BP	GO:0007369	gastrulation	11|254	327|16362	0.0134656639364362	0.131108356458149	100033858/100054366/100147245/100059216/100071881/100070213/100068338/100068793/100069005/100629946/100061158	COL12A1/LOC100054366/LOC100147245/ERBB3/DKK1/LBX1/SLIT2/SIX2/MMP8/HOXA11/CHL1	11
BP	GO:0043279	response to alkaloid	8|254	202|16362	0.0137550712640399	0.131108356458149	100059622/100065681/100071830/111767454/100062164/100071055/100060957/100067723	CASQ2/CNR1/RYR3/LOC111767454/NCAM1/ADRA1B/PPP2R2B/PENK	8
BP	GO:0001817	regulation of cytokine production	20|254	753|16362	0.0138044049128097	0.131108356458149	100052767/100058487/100048935/100060422/100272214/100057696/100630386/100061893/100034238/100071039/100063931/100048936/100630171/100146374/102147500/100057478/100065997/100052697/100055952/100054684	FBLN1/IL1RL2/CCR5/CSF1R/TWIST1/XCL1/LOC100630386/S1PR3/ILT11B/LOC100071039/WNT2B/CCR2/LOC100630171/JPH4/LOC102147500/THBS1/C5AR1/TRAIP/ACE2/LOC100054684	20
BP	GO:0071363	cellular response to growth factor stimulus	17|254	606|16362	0.01383956381089	0.131108356458149	100033840/100146912/111767454/100054366/100147245/100049011/100063615/100057696/100065098/100059475/100052877/100067723/100009678/102147500/100070646/100050353/100059886	TNMD/TBX1/LOC111767454/LOC100054366/LOC100147245/FEZ1/GDF10/XCL1/TMEM108/GDF6/SOSTDC1/PENK/FMOD/LOC102147500/OPRD1/FGF9/CGN	17
BP	GO:0071773	cellular response to BMP stimulus	6|254	126|16362	0.0138519251195728	0.131108356458149	100033840/100054366/100147245/100063615/100059475/100052877	TNMD/LOC100054366/LOC100147245/GDF10/GDF6/SOSTDC1	6
BP	GO:0001885	endothelial cell development	4|254	60|16362	0.0140225729238701	0.131108356458149	100033840/106783080/100034074/100054328	TNMD/HOXA13/ABCB1/IFT88	4
BP	GO:0050879	multicellular organismal movement	4|254	60|16362	0.0140225729238701	0.131108356458149	100062893/100147259/106781214/100051647	MYH8/TNNT3/TNNI2/BRDT	4
BP	GO:0060443	mammary gland morphogenesis	4|254	60|16362	0.0140225729238701	0.131108356458149	100060422/100059216/100068338/100052877	CSF1R/ERBB3/SLIT2/SOSTDC1	4
BP	GO:0030900	forebrain development	15|254	512|16362	0.0141594585303208	0.131108356458149	100054129/111767454/100048935/100060422/100049011/100071881/100065098/100071720/100062164/100063931/100068338/100058621/100067044/100067568/100054328	NEFM/LOC111767454/CCR5/CSF1R/FEZ1/DKK1/TMEM108/POU3F4/NCAM1/WNT2B/SLIT2/RELN/EMX2/LHX8/IFT88	15
BP	GO:0040017	positive regulation of locomotion	20|254	755|16362	0.0141714988510303	0.131108356458149	100061513/100066121/100052767/102148001/100060422/100272214/100057696/100033896/100068338/100048936/100630171/100055552/100058621/100050353/100057478/100065997/100054328/100058663/100063300/100061842	CPE/ALDOA/FBLN1/LOC102148001/CSF1R/TWIST1/XCL1/MMP1/SLIT2/CCR2/LOC100630171/CXCR2/RELN/FGF9/THBS1/C5AR1/IFT88/SELL/TMIGD3/TMEM102	20
BP	GO:0009967	positive regulation of signal transduction	43|254	1982|16362	0.0142527647942189	0.131108356458149	100067259/100057055/100146912/100058296/100054366/100147245/100059361/100060422/100059216/100057556/100056966/100073239/100071881/106781721/100063615/100057696/100052467/100065098/100050106/100062164/100071055/100071540/100071039/100059475/100057765/100063931/100060957/100630171/100066351/100056433/100629247/100058621/100062793/100066124/102147500/100062332/100050353/100057478/100065997/100054328…	PRKRA/CCN3/TBX1/PTP4A3/LOC100054366/LOC100147245/MLLT11/CSF1R/ERBB3/MEIS2/KHDRBS2/ADGRV1/DKK1/LOC106781721/GDF10/XCL1/CNTNAP1/TMEM108/LOC100050106/NCAM1/ADRA1B/CCL15/LOC100071039/GDF6/GREM1/WNT2B/PPP2R2B/LOC100630171/SIGLEC1/ABRA/SCEL/RELN/RIMS2/HAND2/LOC102147500/CCL22/FGF9/THBS1/C5AR1/IFT88/AGR2/FGG/TMIGD3	43
BP	GO:0035082	axoneme assembly	5|254	92|16362	0.0142774986325254	0.131108356458149	100070297/100071649/111767441/100054328/111769798	DNAH7/JHY/LOC111767441/IFT88/LOC111769798	5
BP	GO:0001746	Bolwig's organ morphogenesis	2|254	12|16362	0.0142981286413072	0.131108356458149	100062164/100068793	NCAM1/SIX2	2
BP	GO:0033029	regulation of neutrophil apoptotic process	2|254	12|16362	0.0142981286413072	0.131108356458149	100055552/100060366	CXCR2/HCAR2	2
BP	GO:0042340	keratan sulfate catabolic process	2|254	12|16362	0.0142981286413072	0.131108356458149	100063705/100009678	KERA/FMOD	2
BP	GO:0042438	melanin biosynthetic process	2|254	12|16362	0.0142981286413072	0.131108356458149	100033885/100033886	PMEL/TYRP1	2
BP	GO:0070885	negative regulation of calcineurin-NFAT signaling cascade	2|254	12|16362	0.0142981286413072	0.131108356458149	100033871/100049947	ACTN3/FHL2	2
BP	GO:0106057	negative regulation of calcineurin-mediated signaling	2|254	12|16362	0.0142981286413072	0.131108356458149	100033871/100049947	ACTN3/FHL2	2
BP	GO:0001710	mesodermal cell fate commitment	3|254	33|16362	0.0143102216074701	0.131108356458149	100070213/100068793/100629946	LBX1/SIX2/HOXA11	3
BP	GO:0003009	skeletal muscle contraction	3|254	33|16362	0.0143102216074701	0.131108356458149	100062893/100147259/106781214	MYH8/TNNT3/TNNI2	3
BP	GO:0070664	negative regulation of leukocyte proliferation	6|254	127|16362	0.014355956707893	0.131108356458149	100057696/100630386/100034238/100057765/100630057/100054684	XCL1/LOC100630386/ILT11B/GREM1/GAL/LOC100054684	6
BP	GO:0007409	axonogenesis	20|254	756|16362	0.0143579269947772	0.131108356458149	100054527/100058356/102149129/100061710/100060422/100059216/100049011/100063615/100058060/100062164/100059475/100063931/100068338/100058621/106782960/100067044/100061158/100058327/100065867/100057648	EPHA3/PDLIM7/LRFN4/LGI1/CSF1R/ERBB3/FEZ1/GDF10/UNC5D/NCAM1/GDF6/WNT2B/SLIT2/RELN/LOC106782960/EMX2/CHL1/SEMA3D/EPHA7/CDH4	20
BP	GO:0007368	determination of left/right symmetry	8|254	204|16362	0.0145203162141758	0.131108356458149	100058492/100055978/100146912/100054366/100147245/100070213/100066124/100054328	UBXN10/MICAL2/TBX1/LOC100054366/LOC100147245/LBX1/HAND2/IFT88	8
BP	GO:0001708	cell fate specification	9|254	245|16362	0.0145468730169696	0.131108356458149	100147058/100146912/100059216/106783080/100070213/100068793/100067568/100629946/100051647	IRX1/TBX1/ERBB3/HOXA13/LBX1/SIX2/LHX8/HOXA11/BRDT	9
BP	GO:1901292	nucleoside phosphate catabolic process	6|254	128|16362	0.0148726303745383	0.131108356458149	111774423/100066121/100051714/102148001/100070251/100061187	LOC111774423/ALDOA/PGAM2/LOC102148001/PFKFB3/ENO3	6
BP	GO:0007498	mesoderm development	9|254	246|16362	0.014901853302489	0.131108356458149	100053496/100147058/100146912/100147259/100071881/100070213/100068338/100068793/100629946	HOXD9/IRX1/TBX1/TNNT3/DKK1/LBX1/SLIT2/SIX2/HOXA11	9
BP	GO:0014031	mesenchymal cell development	5|254	93|16362	0.0149033437089319	0.131108356458149	100146912/100272214/100073020/100066124/100058327	TBX1/TWIST1/HEY2/HAND2/SEMA3D	5
BP	GO:0060415	muscle tissue morphogenesis	5|254	93|16362	0.0149033437089319	0.131108356458149	100071830/100146912/100067330/100073020/100061514	RYR3/TBX1/TPM1/HEY2/DSP	5
BP	GO:0043271	negative regulation of monoatomic ion transport	8|254	205|16362	0.0149143551907554	0.131108356458149	100059622/100065681/100272214/100060336/100034238/102149608/100057478/100054684	CASQ2/CNR1/TWIST1/KCNQ1/ILT11B/HRH2/THBS1/LOC100054684	8
BP	GO:0097485	neuron projection guidance	16|254	563|16362	0.0149424183169237	0.131108356458149	100054527/100058356/100061710/100060422/100049011/100063615/100058060/100062164/100059475/100068338/100058621/106782960/100061158/100058327/100065867/100057648	EPHA3/PDLIM7/LGI1/CSF1R/FEZ1/GDF10/UNC5D/NCAM1/GDF6/SLIT2/RELN/LOC106782960/CHL1/SEMA3D/EPHA7/CDH4	16
BP	GO:0010647	positive regulation of cell communication	47|254	2214|16362	0.0150873642028139	0.131108356458149	100067259/100057055/100061513/100146912/100058296/100061710/100054366/100147245/100059361/100060422/100059216/100057556/100056966/100073239/100071881/106781721/100063615/100057696/100052467/100065098/100050106/100062164/100071055/100071540/100071039/100059475/100057765/100063931/100060957/100630171/100066351/100056433/100629247/100058621/100062793/100066124/102147500/100062332/100050353/100630057…	PRKRA/CCN3/CPE/TBX1/PTP4A3/LGI1/LOC100054366/LOC100147245/MLLT11/CSF1R/ERBB3/MEIS2/KHDRBS2/ADGRV1/DKK1/LOC106781721/GDF10/XCL1/CNTNAP1/TMEM108/LOC100050106/NCAM1/ADRA1B/CCL15/LOC100071039/GDF6/GREM1/WNT2B/PPP2R2B/LOC100630171/SIGLEC1/ABRA/SCEL/RELN/RIMS2/HAND2/LOC102147500/CCL22/FGF9/GAL/THBS1/C5AR1/IFT88/AGR2/FGG/HCAR2/TMIGD3	47
BP	GO:0006915	apoptotic process	21|254	811|16362	0.0152693122379438	0.131108356458149	100053893/100071830/100146912/100055681/100059361/100059216/106781721/100071540/100059475/100057765/100068338/100060957/100063542/102147945/100065885/100066124/100057863/100063511/100065997/100052697/100060366	ZNF385B/RYR3/TBX1/THEM4/MLLT11/ERBB3/LOC106781721/CCL15/GDF6/GREM1/SLIT2/PPP2R2B/KRT18/LOC102147945/TNFRSF11B/HAND2/DNASE1L3/KRT8/C5AR1/TRAIP/HCAR2	21
BP	GO:0010453	regulation of cell fate commitment	6|254	129|16362	0.0154020931752241	0.131108356458149	100053496/100057556/100071881/100070213/100052877/100051647	HOXD9/MEIS2/DKK1/LBX1/SOSTDC1/BRDT	6
BP	GO:0032026	response to magnesium ion	3|254	34|16362	0.0155185848137291	0.131108356458149	100071830/100065885/100057478	RYR3/TNFRSF11B/THBS1	3
BP	GO:0032925	regulation of activin receptor signaling pathway	3|254	34|16362	0.0155185848137291	0.131108356458149	100054366/100147245/100050353	LOC100054366/LOC100147245/FGF9	3
BP	GO:0060219	camera-type eye photoreceptor cell differentiation	3|254	34|16362	0.0155185848137291	0.131108356458149	100061116/100059475/100063931	SDK2/GDF6/WNT2B	3
BP	GO:0001697	histamine-induced gastric acid secretion	1|254	1|16362	0.0155237745996822	0.131108356458149	102149608	HRH2	1
BP	GO:0001698	gastrin-induced gastric acid secretion	1|254	1|16362	0.0155237745996822	0.131108356458149	102149608	HRH2	1
BP	GO:0001987	vasoconstriction of artery involved in baroreceptor response to lowering of systemic arterial blood pressure	1|254	1|16362	0.0155237745996822	0.131108356458149	100071055	ADRA1B	1
BP	GO:0002383	immune response in brain or nervous system	1|254	1|16362	0.0155237745996822	0.131108356458149	100060422	CSF1R	1
BP	GO:0003065	positive regulation of heart rate by epinephrine	1|254	1|16362	0.0155237745996822	0.131108356458149	100067330	TPM1	1
BP	GO:0014025	neural keel formation	1|254	1|16362	0.0155237745996822	0.131108356458149	100066405	HOXD1	1
BP	GO:0014055	acetylcholine secretion, neurotransmission	1|254	1|16362	0.0155237745996822	0.131108356458149	100061513	CPE	1
BP	GO:0018979	trichloroethylene metabolic process	1|254	1|16362	0.0155237745996822	0.131108356458149	100068315	CYP2F1	1
BP	GO:0021663	rhombomere 4 formation	1|254	1|16362	0.0155237745996822	0.131108356458149	100066405	HOXD1	1
BP	GO:0021972	corticospinal neuron axon guidance through spinal cord	1|254	1|16362	0.0155237745996822	0.131108356458149	100068338	SLIT2	1
BP	GO:0033231	carbohydrate export	1|254	1|16362	0.0155237745996822	0.131108356458149	100034074	ABCB1	1
BP	GO:0035705	T-helper 17 cell chemotaxis	1|254	1|16362	0.0155237745996822	0.131108356458149	100048936	CCR2	1
BP	GO:0035782	mature natural killer cell chemotaxis	1|254	1|16362	0.0155237745996822	0.131108356458149	100057696	XCL1	1
BP	GO:0039005	specification of pronephric tubule identity	1|254	1|16362	0.0155237745996822	0.131108356458149	100147058	IRX1	1
BP	GO:0043215	daunorubicin transport	1|254	1|16362	0.0155237745996822	0.131108356458149	100034074	ABCB1	1
BP	GO:0043310	negative regulation of eosinophil degranulation	1|254	1|16362	0.0155237745996822	0.131108356458149	100048936	CCR2	1
BP	GO:0043438	acetoacetic acid metabolic process	1|254	1|16362	0.0155237745996822	0.131108356458149	100033886	TYRP1	1
BP	GO:0046603	negative regulation of mitotic centrosome separation	1|254	1|16362	0.0155237745996822	0.131108356458149	100054755	KIF25	1
BP	GO:0051615	histamine uptake	1|254	1|16362	0.0155237745996822	0.131108356458149	100058287	SLC22A3	1
BP	GO:0061881	positive regulation of anterograde axonal transport of mitochondrion	1|254	1|16362	0.0155237745996822	0.131108356458149	100049011	FEZ1	1
BP	GO:0071217	cellular response to external biotic stimulus	1|254	1|16362	0.0155237745996822	0.131108356458149	100034074	ABCB1	1
BP	GO:0072005	maintenance of kidney identity	1|254	1|16362	0.0155237745996822	0.131108356458149	100147058	IRX1	1
BP	GO:0072196	proximal/distal pattern formation involved in pronephric nephron development	1|254	1|16362	0.0155237745996822	0.131108356458149	100147058	IRX1	1
BP	GO:0090497	mesenchymal cell migration	1|254	1|16362	0.0155237745996822	0.131108356458149	100052767	FBLN1	1
BP	GO:0097168	mesenchymal stem cell proliferation	1|254	1|16362	0.0155237745996822	0.131108356458149	100068793	SIX2	1
BP	GO:0098883	synapse pruning	1|254	1|16362	0.0155237745996822	0.131108356458149	100071881	DKK1	1
BP	GO:0099040	ceramide translocation	1|254	1|16362	0.0155237745996822	0.131108356458149	100034074	ABCB1	1
BP	GO:1902078	positive regulation of lateral motor column neuron migration	1|254	1|16362	0.0155237745996822	0.131108356458149	100058621	RELN	1
BP	GO:1902890	regulation of root hair elongation	1|254	1|16362	0.0155237745996822	0.131108356458149	100630057	GAL	1
BP	GO:1903141	negative regulation of establishment of endothelial barrier	1|254	1|16362	0.0155237745996822	0.131108356458149	100061893	S1PR3	1
BP	GO:1904025	positive regulation of glucose catabolic process to lactate via pyruvate	1|254	1|16362	0.0155237745996822	0.131108356458149	100033871	ACTN3	1
BP	GO:1904187	regulation of transformation of host cell by virus	1|254	1|16362	0.0155237745996822	0.131108356458149	100052767	FBLN1	1
BP	GO:1904188	negative regulation of transformation of host cell by virus	1|254	1|16362	0.0155237745996822	0.131108356458149	100052767	FBLN1	1
BP	GO:1904723	negative regulation of Wnt-Frizzled-LRP5/6 complex assembly	1|254	1|16362	0.0155237745996822	0.131108356458149	100071881	DKK1	1
BP	GO:1905421	regulation of plant organ morphogenesis	1|254	1|16362	0.0155237745996822	0.131108356458149	100630057	GAL	1
BP	GO:1990962	xenobiotic transport across blood-brain barrier	1|254	1|16362	0.0155237745996822	0.131108356458149	100034074	ABCB1	1
BP	GO:1990963	establishment of blood-retinal barrier	1|254	1|16362	0.0155237745996822	0.131108356458149	100034074	ABCB1	1
BP	GO:2000067	regulation of root morphogenesis	1|254	1|16362	0.0155237745996822	0.131108356458149	100630057	GAL	1
BP	GO:2000280	regulation of root development	1|254	1|16362	0.0155237745996822	0.131108356458149	100630057	GAL	1
BP	GO:2000464	positive regulation of astrocyte chemotaxis	1|254	1|16362	0.0155237745996822	0.131108356458149	100048936	CCR2	1
BP	GO:2000509	negative regulation of dendritic cell chemotaxis	1|254	1|16362	0.0155237745996822	0.131108356458149	100057842	SLAMF8	1
BP	GO:2000513	positive regulation of granzyme A production	1|254	1|16362	0.0155237745996822	0.131108356458149	100057696	XCL1	1
BP	GO:2000518	negative regulation of T-helper 1 cell activation	1|254	1|16362	0.0155237745996822	0.131108356458149	100057696	XCL1	1
BP	GO:2000802	positive regulation of endocardial cushion to mesenchymal transition involved in heart valve formation	1|254	1|16362	0.0155237745996822	0.131108356458149	100272214	TWIST1	1
BP	GO:0031640	killing of cells of another organism	5|254	94|16362	0.015547307479234	0.131108356458149	100048935/100057696/100071039/100062332/100034133	CCR5/XCL1/LOC100071039/CCL22/GNLY	5
BP	GO:0002009	morphogenesis of an epithelium	29|254	1228|16362	0.0155957229033292	0.131253603954418	100066405/100050894/100054527/100147058/100055978/100071830/100146912/102147756/100060422/100071208/100272214/100059216/100057556/100056059/100052467/106783080/100071544/100062164/100070213/100057765/100063931/100068338/100052877/100068793/100055552/100066124/100629946/100061158/100065867	HOXD1/ZIC4/EPHA3/IRX1/MICAL2/RYR3/TBX1/LOC102147756/CSF1R/TBX4/TWIST1/ERBB3/MEIS2/TBX5/CNTNAP1/HOXA13/ADAMTS16/NCAM1/LBX1/GREM1/WNT2B/SLIT2/SOSTDC1/SIX2/CXCR2/HAND2/HOXA11/CHL1/EPHA7	29
BP	GO:0023056	positive regulation of signaling	47|254	2220|16362	0.0157875384527869	0.13260271818229	100067259/100057055/100061513/100146912/100058296/100061710/100054366/100147245/100059361/100060422/100059216/100057556/100056966/100073239/100071881/106781721/100063615/100057696/100052467/100065098/100050106/100062164/100071055/100071540/100071039/100059475/100057765/100063931/100060957/100630171/100066351/100056433/100629247/100058621/100062793/100066124/102147500/100062332/100050353/100630057…	PRKRA/CCN3/CPE/TBX1/PTP4A3/LGI1/LOC100054366/LOC100147245/MLLT11/CSF1R/ERBB3/MEIS2/KHDRBS2/ADGRV1/DKK1/LOC106781721/GDF10/XCL1/CNTNAP1/TMEM108/LOC100050106/NCAM1/ADRA1B/CCL15/LOC100071039/GDF6/GREM1/WNT2B/PPP2R2B/LOC100630171/SIGLEC1/ABRA/SCEL/RELN/RIMS2/HAND2/LOC102147500/CCL22/FGF9/GAL/THBS1/C5AR1/IFT88/AGR2/FGG/HCAR2/TMIGD3	47
BP	GO:0048732	gland development	20|254	764|16362	0.0159202827890572	0.133451294773611	100053496/100146912/111767454/100053542/102147756/100060422/100147259/100059216/100057556/106783080/100068338/100052877/100068793/100054413/100066124/102149608/100034074/106783379/100054328/100058327	HOXD9/TBX1/LOC111767454/HOXD3/LOC102147756/CSF1R/TNNT3/ERBB3/MEIS2/HOXA13/SLIT2/SOSTDC1/SIX2/CCNB2/HAND2/HRH2/ABCB1/KLF1/IFT88/SEMA3D	20
BP	GO:0032526	response to retinoic acid	7|254	168|16362	0.0160386750799743	0.134029300085966	100054527/100146912/100054366/100147245/100056059/100071881/100066124	EPHA3/TBX1/LOC100054366/LOC100147245/TBX5/DKK1/HAND2	7
BP	GO:0043408	regulation of MAPK cascade	23|254	917|16362	0.0160529389836804	0.134029300085966	100146912/100052767/100054366/100147245/100067115/100060422/100147098/100071881/100063615/100057696/100071055/100071540/100059475/100630171/100066124/102147500/100062332/100050353/100057478/100065997/100147221/100055952/100065867	TBX1/FBLN1/LOC100054366/LOC100147245/ROS1/CSF1R/SBK2/DKK1/GDF10/XCL1/ADRA1B/CCL15/GDF6/LOC100630171/HAND2/LOC102147500/CCL22/FGF9/THBS1/C5AR1/FGG/ACE2/EPHA7	23
BP	GO:0009966	regulation of signal transduction	73|254	3736|16362	0.0161315190750763	0.134198613241029	100067259/100033871/100057055/100059622/100068206/100147058/100146912/100058296/100049947/100055681/100052767/100054366/100147245/100067115/100059361/100063073/100060422/100272214/100059216/100147098/100057556/100073020/100056966/100073239/100071881/106781721/100063615/100057696/100052467/100065098/100050106/106783080/100062164/100034238/100071055/100060489/100071540/100071039/100059475/100068127…	PRKRA/ACTN3/CCN3/CASQ2/FRZB/IRX1/TBX1/PTP4A3/FHL2/THEM4/FBLN1/LOC100054366/LOC100147245/ROS1/MLLT11/SLC7A1/CSF1R/TWIST1/ERBB3/SBK2/MEIS2/HEY2/KHDRBS2/ADGRV1/DKK1/LOC106781721/GDF10/XCL1/CNTNAP1/TMEM108/LOC100050106/HOXA13/NCAM1/ILT11B/ADRA1B/PDE6A/CCL15/LOC100071039/GDF6/VWA2/GREM1/WNT2B/SLIT2/PPP2R2B/SOSTDC1/LOC100630171/SIGLEC1/PENK/ABRA/SCEL/RELN/RIMS2/JPH4/TNFRSF11B/PADI2/HAND2/LOC102147500/C…	73
BP	GO:0001655	urogenital system development	14|254	473|16362	0.0161370005465686	0.134198613241029	100147058/100059216/100057556/106783080/100071544/100061416/100057765/100068338/100068793/100055552/100067044/100629946/100054328/100065867	IRX1/ERBB3/MEIS2/HOXA13/ADAMTS16/GCNT1/GREM1/SLIT2/SIX2/CXCR2/EMX2/HOXA11/IFT88/EPHA7	14
BP	GO:0007610	behavior	31|254	1339|16362	0.0162444070215294	0.13482537425364	100053496/100061513/100065681/100146912/111767454/100059216/100057556/100050114/100071881/100062164/100034238/100071055/100056410/100067723/100063616/100058621/100146374/106782960/100056400/100066124/102149608/102147500/100070646/100067568/100630057/100057478/100051922/100054328/100061158/100055952/100054684	HOXD9/CPE/CNR1/TBX1/LOC111767454/ERBB3/MEIS2/KCNK2/DKK1/NCAM1/ILT11B/ADRA1B/CADPS/PENK/CELF6/RELN/JPH4/LOC106782960/GRPR/HAND2/HRH2/LOC102147500/OPRD1/LHX8/GAL/THBS1/KCND1/IFT88/CHL1/ACE2/LOC100054684	31
BP	GO:0002275	myeloid cell activation involved in immune response	17|254	618|16362	0.0164674907744921	0.135032019443143	100066121/100630386/100034238/100071039/100051317/100630171/100069005/100055552/100050025/100057863/100065997/100054684/100060606/100061514/100058663/100063300/100056472	ALDOA/LOC100630386/ILT11B/LOC100071039/CFP/LOC100630171/MMP8/CXCR2/PADI2/DNASE1L3/C5AR1/LOC100054684/CLEC4D/DSP/SELL/TMIGD3/S100P	17
BP	GO:0050850	positive regulation of calcium-mediated signaling	4|254	63|16362	0.0165262410870962	0.135032019443143	100059216/100062164/100630171/100063300	ERBB3/NCAM1/LOC100630171/TMIGD3	4
BP	GO:0051930	regulation of sensory perception of pain	4|254	63|16362	0.0165262410870962	0.135032019443143	100057055/100062164/100630171/100070646	CCN3/NCAM1/LOC100630171/OPRD1	4
BP	GO:0001780	neutrophil homeostasis	2|254	13|16362	0.0167264599384721	0.135032019443143	100048936/100060366	CCR2/HCAR2	2
BP	GO:0010037	response to carbon dioxide	2|254	13|16362	0.0167264599384721	0.135032019443143	100061513/100056410	CPE/CADPS	2
BP	GO:0031622	positive regulation of fever generation	2|254	13|16362	0.0167264599384721	0.135032019443143	100065681/100048935	CNR1/CCR5	2
BP	GO:0071415	cellular response to purine-containing compound	2|254	13|16362	0.0167264599384721	0.135032019443143	100059622/100071830	CASQ2/RYR3	2
BP	GO:0072077	renal vesicle morphogenesis	2|254	13|16362	0.0167264599384721	0.135032019443143	100057765/100068793	GREM1/SIX2	2
BP	GO:0090594	inflammatory response to wounding	2|254	13|16362	0.0167264599384721	0.135032019443143	100048936/100072933	CCR2/LOC100072933	2
BP	GO:1900107	regulation of nodal signaling pathway	2|254	13|16362	0.0167264599384721	0.135032019443143	100054366/100147245	LOC100054366/LOC100147245	2
BP	GO:2001054	negative regulation of mesenchymal cell apoptotic process	2|254	13|16362	0.0167264599384721	0.135032019443143	100146912/100071720	TBX1/POU3F4	2
BP	GO:2001205	negative regulation of osteoclast development	2|254	13|16362	0.0167264599384721	0.135032019443143	100034238/100054684	ILT11B/LOC100054684	2
BP	GO:0060538	skeletal muscle organ development	9|254	251|16362	0.0167733310889391	0.135032019443143	100053496/100071830/100065683/100059367/100059216/100070213/100059475/111769338/100033911	HOXD9/RYR3/MYL11/MYL6B/ERBB3/LBX1/GDF6/MYMX/COMP	9
BP	GO:0043534	blood vessel endothelial cell migration	3|254	35|16362	0.0167827343556948	0.135032019443143	100057765/100068338/100058327	GREM1/SLIT2/SEMA3D	3
BP	GO:0072210	metanephric nephron development	3|254	35|16362	0.0167827343556948	0.135032019443143	100147058/100057765/100068793	IRX1/GREM1/SIX2	3
BP	GO:1903859	regulation of dendrite extension	3|254	35|16362	0.0167827343556948	0.135032019443143	100062793/100061158/100062937	RIMS2/CHL1/CACNG7	3
BP	GO:0001649	osteoblast differentiation	5|254	96|16362	0.0168904152378002	0.135639059772258	100049947/100272214/100630171/100067723/100050353	FHL2/TWIST1/LOC100630171/PENK/FGF9	5
BP	GO:2000147	positive regulation of cell motility	17|254	620|16362	0.0169408812029938	0.135785196385139	100066121/100052767/102148001/100060422/100272214/100057696/100033896/100048936/100630171/100055552/100058621/100050353/100057478/100065997/100058663/100063300/100061842	ALDOA/FBLN1/LOC102148001/CSF1R/TWIST1/XCL1/MMP1/CCR2/LOC100630171/CXCR2/RELN/FGF9/THBS1/C5AR1/SELL/TMIGD3/TMEM102	17
BP	GO:0043068	positive regulation of programmed cell death	22|254	871|16362	0.0170692083577083	0.136553666861666	100053496/100067259/100068206/111774423/100065681/100071830/111767454/100059361/100048935/106781721/106783080/100034238/100068338/100060957/100630171/100066351/100055552/100630057/100057478/100054684/100060366/100065867	HOXD9/PRKRA/FRZB/LOC111774423/CNR1/RYR3/LOC111767454/MLLT11/CCR5/LOC106781721/HOXA13/ILT11B/SLIT2/PPP2R2B/LOC100630171/SIGLEC1/CXCR2/GAL/THBS1/LOC100054684/HCAR2/EPHA7	22
BP	GO:0010454	negative regulation of cell fate commitment	4|254	64|16362	0.0174189439832361	0.138823705078518	100053496/100071881/100052877/100051647	HOXD9/DKK1/SOSTDC1/BRDT	4
BP	GO:0050919	negative chemotaxis	4|254	64|16362	0.0174189439832361	0.138823705078518	100068338/106782960/100058327/100065867	SLIT2/LOC106782960/SEMA3D/EPHA7	4
BP	GO:0032755	positive regulation of interleukin-6 production	5|254	97|16362	0.0175899589626711	0.139657636443245	100058487/100048935/100272214/100034238/100054684	IL1RL2/CCR5/TWIST1/ILT11B/LOC100054684	5
BP	GO:0045446	endothelial cell differentiation	5|254	97|16362	0.0175899589626711	0.139657636443245	100033840/100073020/106783080/100034074/100054328	TNMD/HEY2/HOXA13/ABCB1/IFT88	5
BP	GO:0071310	cellular response to organic substance	54|254	2636|16362	0.0176952352163861	0.140228907326841	100067259/100059622/100054129/100054527/100033840/100071830/100050378/100146912/100058296/100049947/111767454/100054366/100068247/100147245/100058487/100048935/100060422/100272214/100059216/100060336/100055409/100049011/100063615/100057696/100065098/100051640/100062164/100034238/100071540/100033896/100051584/100059475/100068338/100048936/100052877/100630171/100067723/100055552/100063542/100058621…	PRKRA/CASQ2/NEFM/EPHA3/TNMD/RYR3/PACRG/TBX1/PTP4A3/FHL2/LOC111767454/LOC100054366/MRC1/LOC100147245/IL1RL2/CCR5/CSF1R/TWIST1/ERBB3/KCNQ1/CCR8/FEZ1/GDF10/XCL1/TMEM108/ATP6V1G3/NCAM1/ILT11B/CCL15/MMP1/SERPINB2/GDF6/SLIT2/CCR2/SOSTDC1/LOC100630171/PENK/CXCR2/KRT18/RELN/FMOD/TNFRSF11B/PADI2/HAND2/HRH2/LOC102147500/CCL22/OPRD1/KRT8/ABCB1/FGF9/CGN/FGG/LOC100054684	54
BP	GO:0072001	renal system development	13|254	432|16362	0.0177488756696764	0.14038960304135	100147058/100059216/100057556/100071544/100061416/100057765/100068338/100068793/100055552/100067044/100629946/100054328/100065867	IRX1/ERBB3/MEIS2/ADAMTS16/GCNT1/GREM1/SLIT2/SIX2/CXCR2/EMX2/HOXA11/IFT88/EPHA7	13
BP	GO:0035640	exploration behavior	3|254	36|16362	0.0181028870332311	0.142653461864862	100067723/100054328/100061158	PENK/IFT88/CHL1	3
BP	GO:2000406	positive regulation of T cell migration	3|254	36|16362	0.0181028870332311	0.142653461864862	100057696/100048936/100061842	XCL1/CCR2/TMEM102	3
BP	GO:0060562	epithelial tube morphogenesis	23|254	928|16362	0.0182069153289454	0.142979950659717	100066405/100050894/100147058/100055978/100071830/100146912/102147756/100060422/100272214/100059216/100057556/100071544/100062164/100070213/100057765/100068338/100052877/100068793/100055552/100066124/100629946/100061158/100065867	HOXD1/ZIC4/IRX1/MICAL2/RYR3/TBX1/LOC102147756/CSF1R/TWIST1/ERBB3/MEIS2/ADAMTS16/NCAM1/LBX1/GREM1/SLIT2/SOSTDC1/SIX2/CXCR2/HAND2/HOXA11/CHL1/EPHA7	23
BP	GO:0007200	phospholipase C-activating G protein-coupled receptor signaling pathway	6|254	134|16362	0.0182462532091892	0.142979950659717	100068418/100071055/100055552/100056400/100070646/100065997	NPR3/ADRA1B/CXCR2/GRPR/OPRD1/C5AR1	6
BP	GO:0046496	nicotinamide nucleotide metabolic process	6|254	134|16362	0.0182462532091892	0.142979950659717	111774423/100066121/100051714/102148001/100070251/100061187	LOC111774423/ALDOA/PGAM2/LOC102148001/PFKFB3/ENO3	6
BP	GO:0046365	monosaccharide catabolic process	4|254	65|16362	0.0183411834101236	0.143456691059108	111774423/100066121/100051714/100061187	LOC111774423/ALDOA/PGAM2/ENO3	4
BP	GO:0002253	activation of immune response	13|254	436|16362	0.0189905130903498	0.146194723861264	100071667/100058097/100051358/100034238/100058056/100071039/100051317/102147500/100065997/100147221/100054684/100060606/100072933	C1QB/C1QA/CFH/ILT11B/C1QC/LOC100071039/CFP/LOC102147500/C5AR1/FGG/LOC100054684/CLEC4D/LOC100072933	13
BP	GO:0023052	signaling	104|254	5653|16362	0.0190288821135833	0.146194723861264	100050894/100057055/100059622/100068206/100054527/100068418/100053893/100061513/100065681/100063938/100071830/100146912/100058296/100049947/100055681/100054366/100068247/100051714/100147245/100067115/100053542/100058487/100059361/100058072/100048935/100060422/100071097/100272214/100059216/100147098/100061508/100073020/100056059/100050114/100060336/100073239/100061914/100055409/100071881/100058097…	ZIC4/CCN3/CASQ2/FRZB/EPHA3/NPR3/ZNF385B/CPE/CNR1/DNAJC5B/RYR3/TBX1/PTP4A3/FHL2/THEM4/LOC100054366/MRC1/PGAM2/LOC100147245/ROS1/HOXD3/IL1RL2/MLLT11/CRABP2/CCR5/CSF1R/UPK1B/TWIST1/ERBB3/SBK2/LOC100061508/HEY2/TBX5/KCNK2/KCNQ1/ADGRV1/GABRA2/CCR8/DKK1/C1QA/GDF10/XCL1/CNTNAP1/ATP6V1G3/S1PR3/NCAM1/ILT11B/ADGRE1/ADRA1B/PDE6A/C1QC/CCL15/MMP1/RGS1/LOC100071039/SERPINB2/GDF6/GREM1/WNT2B/SLIT2/CCR2/SOSTDC1/…	104
BP	GO:0007519	skeletal muscle tissue development	7|254	174|16362	0.0190677319834228	0.146194723861264	100053496/100071830/100065683/100059367/100059216/100070213/100059475	HOXD9/RYR3/MYL11/MYL6B/ERBB3/LBX1/GDF6	7
BP	GO:0048699	generation of neurons	51|254	2475|16362	0.0191811794724496	0.146194723861264	100053496/100066405/100061116/100054129/100054527/106782087/100147216/100065681/100058356/102149129/100061710/111767454/100053542/100058072/100048935/100060422/100272214/100059216/100057556/100073020/111772996/100073239/100049011/100071881/100063615/100052467/100065098/100071720/100058060/100062164/100070213/100059475/100063931/100068338/100060957/100048936/100058621/100062793/106782960/100066124…	HOXD9/HOXD1/SDK2/NEFM/EPHA3/ISLR2/IRX5/CNR1/PDLIM7/LRFN4/LGI1/LOC111767454/HOXD3/CRABP2/CCR5/CSF1R/TWIST1/ERBB3/MEIS2/HEY2/NANOS1/ADGRV1/FEZ1/DKK1/GDF10/CNTNAP1/TMEM108/POU3F4/UNC5D/NCAM1/LBX1/GDF6/WNT2B/SLIT2/PPP2R2B/CCR2/RELN/RIMS2/LOC106782960/HAND2/LOC102147500/EMX2/LHX8/FGF9/IFT88/BRDT/CHL1/SEMA3D/EPHA7/CACNG7/CDH4	51
BP	GO:1903707	negative regulation of hemopoiesis	8|254	215|16362	0.0192924250286237	0.146194723861264	100063299/100057556/100058097/100034238/100058056/100071039/100630171/100054684	TMEM176B/MEIS2/C1QA/ILT11B/C1QC/LOC100071039/LOC100630171/LOC100054684	8
BP	GO:0060688	regulation of morphogenesis of a branching structure	4|254	66|16362	0.019293215394451	0.146194723861264	100061513/100057765/100063931/100068793	CPE/GREM1/WNT2B/SIX2	4
BP	GO:0031620	regulation of fever generation	2|254	14|16362	0.0193166032478286	0.146194723861264	100065681/100048935	CNR1/CCR5	2
BP	GO:0032635	interleukin-6 production	2|254	14|16362	0.0193166032478286	0.146194723861264	100034238/100054684	ILT11B/LOC100054684	2
BP	GO:0034144	negative regulation of toll-like receptor 4 signaling pathway	2|254	14|16362	0.0193166032478286	0.146194723861264	100034238/100054684	ILT11B/LOC100054684	2
BP	GO:0035158	regulation of tube diameter, open tracheal system	2|254	14|16362	0.0193166032478286	0.146194723861264	102147756/100062164	LOC102147756/NCAM1	2
BP	GO:0043117	positive regulation of vascular permeability	2|254	14|16362	0.0193166032478286	0.146194723861264	100058296/100055552	PTP4A3/CXCR2	2
BP	GO:0045759	negative regulation of action potential	2|254	14|16362	0.0193166032478286	0.146194723861264	100065681/100061914	CNR1/GABRA2	2
BP	GO:0048664	neuron fate determination	2|254	14|16362	0.0193166032478286	0.146194723861264	100073020/100070213	HEY2/LBX1	2
BP	GO:0097106	postsynaptic density organization	2|254	14|16362	0.0193166032478286	0.146194723861264	100065098/100058621	TMEM108/RELN	2
BP	GO:0097284	hepatocyte apoptotic process	2|254	14|16362	0.0193166032478286	0.146194723861264	100063542/100063511	KRT18/KRT8	2
BP	GO:0099084	postsynaptic specialization organization	2|254	14|16362	0.0193166032478286	0.146194723861264	100065098/100058621	TMEM108/RELN	2
BP	GO:1900454	positive regulation of long-term synaptic depression	2|254	14|16362	0.0193166032478286	0.146194723861264	100034238/100054684	ILT11B/LOC100054684	2
BP	GO:2000562	negative regulation of CD4-positive, alpha-beta T cell proliferation	2|254	14|16362	0.0193166032478286	0.146194723861264	100057696/100630386	XCL1/LOC100630386	2
BP	GO:0048667	cell morphogenesis involved in neuron differentiation	23|254	934|16362	0.0194743894939891	0.146634162260621	100054527/100058356/102149129/100061710/100060422/100059216/111772996/100049011/100063615/100058060/100062164/100059475/100063931/100068338/100058621/106782960/100066124/100067044/100051647/100061158/100058327/100065867/100057648	EPHA3/PDLIM7/LRFN4/LGI1/CSF1R/ERBB3/NANOS1/FEZ1/GDF10/UNC5D/NCAM1/GDF6/WNT2B/SLIT2/RELN/LOC106782960/HAND2/EMX2/BRDT/CHL1/SEMA3D/EPHA7/CDH4	23
BP	GO:0060351	cartilage development involved in endochondral bone morphogenesis	3|254	37|16362	0.0194792054904199	0.146634162260621	100057478/100033911/100629946	THBS1/COMP/HOXA11	3
BP	GO:2001198	regulation of dendritic cell differentiation	3|254	37|16362	0.0194792054904199	0.146634162260621	100063299/100034238/100054684	TMEM176B/ILT11B/LOC100054684	3
BP	GO:0043065	positive regulation of apoptotic process	21|254	832|16362	0.0196981000693273	0.148017151949517	100053496/100067259/100068206/111774423/100065681/111767454/100059361/100048935/106781721/106783080/100034238/100068338/100060957/100630171/100066351/100055552/100630057/100057478/100054684/100060366/100065867	HOXD9/PRKRA/FRZB/LOC111774423/CNR1/LOC111767454/MLLT11/CCR5/LOC106781721/HOXA13/ILT11B/SLIT2/PPP2R2B/LOC100630171/SIGLEC1/CXCR2/GAL/THBS1/LOC100054684/HCAR2/EPHA7	21
BP	GO:0060359	response to ammonium ion	8|254	216|16362	0.0197757223774675	0.14833554325202	100065681/111767454/100060336/100062164/100071055/100060957/100067723/102149608	CNR1/LOC111767454/KCNQ1/NCAM1/ADRA1B/PPP2R2B/PENK/HRH2	8
BP	GO:0030336	negative regulation of cell migration	10|254	302|16362	0.0198770293150633	0.148638300194968	100057055/100067330/100048935/100056059/100057765/100068338/100050025/100057478/100057842/100063300	CCN3/TPM1/CCR5/TBX5/GREM1/SLIT2/PADI2/THBS1/SLAMF8/TMIGD3	10
BP	GO:0030510	regulation of BMP signaling pathway	6|254	137|16362	0.0201151903865558	0.148638300194968	100147058/100071881/106783080/100059475/100057765/100052877	IRX1/DKK1/HOXA13/GDF6/GREM1/SOSTDC1	6
BP	GO:0048863	stem cell differentiation	9|254	259|16362	0.0201176273897883	0.148638300194968	100147058/100146912/100272214/100059216/100057765/100066124/100067044/100051647/100058327	IRX1/TBX1/TWIST1/ERBB3/GREM1/HAND2/EMX2/BRDT/SEMA3D	9
BP	GO:0050866	negative regulation of cell activation	9|254	259|16362	0.0201176273897883	0.148638300194968	100065681/100057696/100630386/100034238/100071039/100048936/100630057/100147221/100054684	CNR1/XCL1/LOC100630386/ILT11B/LOC100071039/CCR2/GAL/FGG/LOC100054684	9
BP	GO:0002220	innate immune response activating cell surface receptor signaling pathway	4|254	67|16362	0.0202752814429448	0.148638300194968	100034238/100054684/100060606/100072933	ILT11B/LOC100054684/CLEC4D/LOC100072933	4
BP	GO:0003170	heart valve development	4|254	67|16362	0.0202752814429448	0.148638300194968	100272214/100073020/100056059/100068338	TWIST1/HEY2/TBX5/SLIT2	4
BP	GO:0007413	axonal fasciculation	4|254	67|16362	0.0202752814429448	0.148638300194968	100054527/100065681/100062164/100058327	EPHA3/CNR1/NCAM1/SEMA3D	4
BP	GO:0048538	thymus development	4|254	67|16362	0.0202752814429448	0.148638300194968	100146912/100054413/100066124/100058327	TBX1/CCNB2/HAND2/SEMA3D	4
BP	GO:0051931	regulation of sensory perception	4|254	67|16362	0.0202752814429448	0.148638300194968	100057055/100062164/100630171/100070646	CCN3/NCAM1/LOC100630171/OPRD1	4
BP	GO:0060395	SMAD protein signal transduction	4|254	67|16362	0.0202752814429448	0.148638300194968	100054366/100147245/100063615/100059475	LOC100054366/LOC100147245/GDF10/GDF6	4
BP	GO:0061337	cardiac conduction	4|254	67|16362	0.0202752814429448	0.148638300194968	100059622/100071830/100060336/100061514	CASQ2/RYR3/KCNQ1/DSP	4
BP	GO:0097553	calcium ion transmembrane import into cytosol	4|254	67|16362	0.0202752814429448	0.148638300194968	100071830/100048935/100057696/100630171	RYR3/CCR5/XCL1/LOC100630171	4
BP	GO:0106030	neuron projection fasciculation	4|254	67|16362	0.0202752814429448	0.148638300194968	100054527/100065681/100062164/100058327	EPHA3/CNR1/NCAM1/SEMA3D	4
BP	GO:0001704	formation of primary germ layer	7|254	177|16362	0.0207235541369069	0.151660375318442	100033858/100071881/100070213/100068338/100068793/100069005/100629946	COL12A1/DKK1/LBX1/SLIT2/SIX2/MMP8/HOXA11	7
BP	GO:0014902	myotube differentiation	6|254	138|16362	0.0207660374081411	0.151707439953919	111774423/100071830/100070213/100059475/100072628/111769338	LOC111774423/RYR3/LBX1/GDF6/BARX2/MYMX	6
BP	GO:0002719	negative regulation of cytokine production involved in immune response	3|254	38|16362	0.0209118003477231	0.151980752786215	100057696/100034238/100054684	XCL1/ILT11B/LOC100054684	3
BP	GO:0033032	regulation of myeloid cell apoptotic process	3|254	38|16362	0.0209118003477231	0.151980752786215	100048935/100055552/100060366	CCR5/CXCR2/HCAR2	3
BP	GO:0055026	negative regulation of cardiac muscle tissue development	3|254	38|16362	0.0209118003477231	0.151980752786215	100056059/100050114/100071881	TBX5/KCNK2/DKK1	3
BP	GO:0001819	positive regulation of cytokine production	14|254	490|16362	0.0211645366744052	0.153552362630857	100058487/100048935/100060422/100272214/100057696/100630386/100034238/100063931/100048936/100630171/102147500/100057478/100065997/100054684	IL1RL2/CCR5/CSF1R/TWIST1/XCL1/LOC100630386/ILT11B/WNT2B/CCR2/LOC100630171/LOC102147500/THBS1/C5AR1/LOC100054684	14
BP	GO:0071356	cellular response to tumor necrosis factor	8|254	219|16362	0.0212773728419963	0.153914530822427	100057696/100071540/100630171/100063542/100065885/100062332/100063511/100034074	XCL1/CCL15/LOC100630171/KRT18/TNFRSF11B/CCL22/KRT8/ABCB1	8
BP	GO:0021879	forebrain neuron differentiation	4|254	68|16362	0.0212876085880829	0.153914530822427	100060422/100071720/100068338/100067568	CSF1R/POU3F4/SLIT2/LHX8	4
BP	GO:0014033	neural crest cell differentiation	5|254	102|16362	0.0213751133477353	0.154262833083441	100147058/100146912/100272214/100066124/100058327	IRX1/TBX1/TWIST1/HAND2/SEMA3D	5
BP	GO:0060541	respiratory system development	15|254	539|16362	0.0214378554304496	0.154262833083441	100053496/102147756/100071208/100059216/100056059/100052467/100062164/100063931/100068338/100067044/100050353/100054328/100053075/100061158/111769798	HOXD9/LOC102147756/TBX4/ERBB3/TBX5/CNTNAP1/NCAM1/WNT2B/SLIT2/EMX2/FGF9/IFT88/AGR2/CHL1/LOC111769798	15
BP	GO:0019221	cytokine-mediated signaling pathway	18|254	687|16362	0.021445759827427	0.154262833083441	100058487/100048935/100060422/100272214/100055409/100057696/100062164/100071540/100033896/100051584/100048936/100630171/100055552/100063542/100065885/100062332/100070646/100063511	IL1RL2/CCR5/CSF1R/TWIST1/CCR8/XCL1/NCAM1/CCL15/MMP1/SERPINB2/CCR2/LOC100630171/CXCR2/KRT18/TNFRSF11B/CCL22/OPRD1/KRT8	18
BP	GO:0005513	detection of calcium ion	2|254	15|16362	0.0220629907330238	0.156035403369015	100059622/100071830	CASQ2/RYR3	2
BP	GO:0032926	negative regulation of activin receptor signaling pathway	2|254	15|16362	0.0220629907330238	0.156035403369015	100054366/100147245	LOC100054366/LOC100147245	2
BP	GO:0035225	determination of genital disc primordium	2|254	15|16362	0.0220629907330238	0.156035403369015	100053496/100059216	HOXD9/ERBB3	2
BP	GO:0035288	anterior head segmentation	2|254	15|16362	0.0220629907330238	0.156035403369015	100057556/100067044	MEIS2/EMX2	2
BP	GO:0051126	negative regulation of actin nucleation	2|254	15|16362	0.0220629907330238	0.156035403369015	100066121/102148001	ALDOA/LOC102148001	2
BP	GO:0051608	histamine transport	2|254	15|16362	0.0220629907330238	0.156035403369015	100058287/100063300	SLC22A3/TMIGD3	2
BP	GO:0060452	positive regulation of cardiac muscle contraction	2|254	15|16362	0.0220629907330238	0.156035403369015	100060336/100055952	KCNQ1/ACE2	2
BP	GO:0061303	cornea development in camera-type eye	2|254	15|16362	0.0220629907330238	0.156035403369015	100063705/100063931	KERA/WNT2B	2
BP	GO:0072087	renal vesicle development	2|254	15|16362	0.0220629907330238	0.156035403369015	100057765/100068793	GREM1/SIX2	2
BP	GO:2000669	negative regulation of dendritic cell apoptotic process	2|254	15|16362	0.0220629907330238	0.156035403369015	100034238/100054684	ILT11B/LOC100054684	2
BP	GO:0007586	digestion	6|254	140|16362	0.0221102897219262	0.15610754890917	100055369/100068418/100060336/102149608/100034074/100064555	LCT/NPR3/KCNQ1/HRH2/ABCB1/LOC100064555	6
BP	GO:0045933	positive regulation of muscle contraction	4|254	69|16362	0.0223304094460943	0.157366079145115	100033871/100060336/100071055/100055952	ACTN3/KCNQ1/ADRA1B/ACE2	4
BP	GO:0007611	learning or memory	15|254	542|16362	0.0223949853605015	0.157366079145115	100065681/100059216/100057556/100050114/100071881/100062164/100034238/100071055/100058621/100146374/100056400/102149608/100067568/100051922/100054684	CNR1/ERBB3/MEIS2/KCNK2/DKK1/NCAM1/ILT11B/ADRA1B/RELN/JPH4/GRPR/HRH2/LHX8/KCND1/LOC100054684	15
BP	GO:0051150	regulation of smooth muscle cell differentiation	3|254	39|16362	0.0224007322737462	0.157366079145115	100073020/100050353/100073092	HEY2/FGF9/PRDM6	3
BP	GO:0042391	regulation of membrane potential	14|254	495|16362	0.0228469591704801	0.160233340315634	100059622/100065681/100071830/100059361/100065337/100050114/100060336/100061914/100052467/100065098/100058621/100062793/100070646/100061514	CASQ2/CNR1/RYR3/MLLT11/KCNK5/KCNK2/KCNQ1/GABRA2/CNTNAP1/TMEM108/RELN/RIMS2/OPRD1/DSP	14
BP	GO:0050890	cognition	16|254	593|16362	0.0230454423450451	0.161356441577287	100065681/100059216/100057556/100050114/100071881/100062164/100034238/100071055/100058621/100146374/100056400/102149608/100067568/100051922/100061158/100054684	CNR1/ERBB3/MEIS2/KCNK2/DKK1/NCAM1/ILT11B/ADRA1B/RELN/JPH4/GRPR/HRH2/LHX8/KCND1/CHL1/LOC100054684	16
BP	GO:0032496	response to lipopolysaccharide	13|254	448|16362	0.0231100453574455	0.161539984824137	100054527/100065681/100066121/100068247/100048935/100034238/100630171/100067723/100065885/102147500/100034074/100065997/100054684	EPHA3/CNR1/ALDOA/MRC1/CCR5/ILT11B/LOC100630171/PENK/TNFRSF11B/LOC102147500/ABCB1/C5AR1/LOC100054684	13
BP	GO:0002443	leukocyte mediated immunity	19|254	744|16362	0.023276282443308	0.161979501089008	100066121/100071667/100058097/100630386/100034238/100058056/100071039/100051317/100630171/100069005/100055552/100050025/100065997/100054684/100060606/100061514/100058663/100063300/100056472	ALDOA/C1QB/C1QA/LOC100630386/ILT11B/C1QC/LOC100071039/CFP/LOC100630171/MMP8/CXCR2/PADI2/C5AR1/LOC100054684/CLEC4D/DSP/SELL/TMIGD3/S100P	19
BP	GO:0045666	positive regulation of neuron differentiation	16|254	594|16362	0.0233635712353537	0.161979501089008	100054527/106782087/100065681/100053542/100058072/100048935/100049011/100071881/100059475/100068338/100058621/100062793/102147500/100061158/100062937/100057648	EPHA3/ISLR2/CNR1/HOXD3/CRABP2/CCR5/FEZ1/DKK1/GDF6/SLIT2/RELN/RIMS2/LOC102147500/CHL1/CACNG7/CDH4	16
BP	GO:0030514	negative regulation of BMP signaling pathway	4|254	70|16362	0.0234038822866248	0.161979501089008	100147058/100071881/100057765/100052877	IRX1/DKK1/GREM1/SOSTDC1	4
BP	GO:0030539	male genitalia development	4|254	70|16362	0.0234038822866248	0.161979501089008	100053496/100059216/106783080/100062164	HOXD9/ERBB3/HOXA13/NCAM1	4
BP	GO:0035215	genital disc development	4|254	70|16362	0.0234038822866248	0.161979501089008	100053496/100059216/100062164/100070213	HOXD9/ERBB3/NCAM1/LBX1	4
BP	GO:0043470	regulation of carbohydrate catabolic process	4|254	70|16362	0.0234038822866248	0.161979501089008	100033871/100051714/100070251/100071055	ACTN3/PGAM2/PFKFB3/ADRA1B	4
BP	GO:0050896	response to stimulus	152|254	8755|16362	0.0237035751987632	0.163784309419369	100050894/100067259/100033871/100057055/100059622/100054129/100068206/100055369/100054527/111774423/100068418/100033840/100053893/100061513/100065681/100058287/100071830/100050378/100146912/100058296/100049947/100058356/100066121/100055681/100052767/100061710/111767454/100065683/100067330/100054366/100068247/100056353/100051714/100147245/100067115/100053542/100058487/100059361/100058072/100048935…	ZIC4/PRKRA/ACTN3/CCN3/CASQ2/NEFM/FRZB/LCT/EPHA3/LOC111774423/NPR3/TNMD/ZNF385B/CPE/CNR1/SLC22A3/RYR3/PACRG/TBX1/PTP4A3/FHL2/PDLIM7/ALDOA/THEM4/FBLN1/LGI1/LOC111767454/MYL11/TPM1/LOC100054366/MRC1/CD1C/PGAM2/LOC100147245/ROS1/HOXD3/IL1RL2/MLLT11/CRABP2/CCR5/CSF1R/UPK1B/TWIST1/ERBB3/SBK2/ENO3/MEIS2/HEY2/FNDC5/TBX5/KCNK2/ITGAD/KCNQ1/ADGRV1/C1QB/IDI1/GABRA2/CCR8/FEZ1/DKK1/C1QA/GDF10/XCL1/CNTNAP1/CFH/…	152
BP	GO:0003300	cardiac muscle hypertrophy	3|254	40|16362	0.0239460139980694	0.164648409973654	100071830/100073020/100071055	RYR3/HEY2/ADRA1B	3
BP	GO:0033563	dorsal/ventral axon guidance	3|254	40|16362	0.0239460139980694	0.164648409973654	100063615/100068338/100061158	GDF10/SLIT2/CHL1	3
BP	GO:0060603	mammary gland duct morphogenesis	3|254	40|16362	0.0239460139980694	0.164648409973654	100060422/100068338/100052877	CSF1R/SLIT2/SOSTDC1	3
BP	GO:0048641	regulation of skeletal muscle tissue development	4|254	71|16362	0.0245082111134689	0.168014964629382	100033871/100146912/100272214/100071881	ACTN3/TBX1/TWIST1/DKK1	4
BP	GO:0070848	response to growth factor	17|254	648|16362	0.0247383038283293	0.168014964629382	100033840/100146912/111767454/100054366/100147245/100049011/100063615/100057696/100065098/100059475/100052877/100067723/100009678/102147500/100070646/100050353/100059886	TNMD/TBX1/LOC111767454/LOC100054366/LOC100147245/FEZ1/GDF10/XCL1/TMEM108/GDF6/SOSTDC1/PENK/FMOD/LOC102147500/OPRD1/FGF9/CGN	17
BP	GO:0002175	protein localization to paranode region of axon	2|254	16|16362	0.0249601872418338	0.168014964629382	106781721/100052467	LOC106781721/CNTNAP1	2
BP	GO:0010463	mesenchymal cell proliferation	2|254	16|16362	0.0249601872418338	0.168014964629382	100068793/100066124	SIX2/HAND2	2
BP	GO:0014062	regulation of serotonin secretion	2|254	16|16362	0.0249601872418338	0.168014964629382	100034238/100054684	ILT11B/LOC100054684	2
BP	GO:0031665	negative regulation of lipopolysaccharide-mediated signaling pathway	2|254	16|16362	0.0249601872418338	0.168014964629382	100034238/100054684	ILT11B/LOC100054684	2
BP	GO:0033334	fin morphogenesis	2|254	16|16362	0.0249601872418338	0.168014964629382	100052767/100066124	FBLN1/HAND2	2
BP	GO:0042730	fibrinolysis	2|254	16|16362	0.0249601872418338	0.168014964629382	100051584/100147221	SERPINB2/FGG	2
BP	GO:0055015	ventricular cardiac muscle cell development	2|254	16|16362	0.0249601872418338	0.168014964629382	100049947/100073020	FHL2/HEY2	2
BP	GO:0060272	embryonic skeletal joint morphogenesis	2|254	16|16362	0.0249601872418338	0.168014964629382	100629946/100058327	HOXA11/SEMA3D	2
BP	GO:0071872	cellular response to epinephrine stimulus	2|254	16|16362	0.0249601872418338	0.168014964629382	100071830/100060336	RYR3/KCNQ1	2
BP	GO:2000192	negative regulation of fatty acid transport	2|254	16|16362	0.0249601872418338	0.168014964629382	102149608/100057478	HRH2/THBS1	2
BP	GO:0030335	positive regulation of cell migration	16|254	599|16362	0.0250043493233871	0.168014964629382	100066121/100052767/102148001/100060422/100057696/100033896/100048936/100630171/100055552/100058621/100050353/100057478/100065997/100058663/100063300/100061842	ALDOA/FBLN1/LOC102148001/CSF1R/XCL1/MMP1/CCR2/LOC100630171/CXCR2/RELN/FGF9/THBS1/C5AR1/SELL/TMIGD3/TMEM102	16
BP	GO:0043299	leukocyte degranulation	16|254	599|16362	0.0250043493233871	0.168014964629382	100066121/100630386/100034238/100071039/100051317/100630171/100069005/100055552/100050025/100065997/100054684/100060606/100061514/100058663/100063300/100056472	ALDOA/LOC100630386/ILT11B/LOC100071039/CFP/LOC100630171/MMP8/CXCR2/PADI2/C5AR1/LOC100054684/CLEC4D/DSP/SELL/TMIGD3/S100P	16
BP	GO:0048666	neuron development	33|254	1496|16362	0.0250345491498628	0.168014964629382	100053496/100054129/100054527/100147216/100065681/100058356/102149129/100061710/111767454/100060422/100059216/111772996/100073239/100049011/100063615/100052467/100065098/100058060/100062164/100059475/100063931/100068338/100058621/106782960/100066124/100067044/100067568/100054328/100051647/100061158/100058327/100065867/100057648	HOXD9/NEFM/EPHA3/IRX5/CNR1/PDLIM7/LRFN4/LGI1/LOC111767454/CSF1R/ERBB3/NANOS1/ADGRV1/FEZ1/GDF10/CNTNAP1/TMEM108/UNC5D/NCAM1/GDF6/WNT2B/SLIT2/RELN/LOC106782960/HAND2/EMX2/LHX8/IFT88/BRDT/CHL1/SEMA3D/EPHA7/CDH4	33
BP	GO:0031128	developmental induction	3|254	41|16362	0.0255476122665735	0.17091311990102	100147058/100063931/100629946	IRX1/WNT2B/HOXA11	3
BP	GO:2001185	regulation of CD8-positive, alpha-beta T cell activation	3|254	41|16362	0.0255476122665735	0.17091311990102	100057696/100034238/100054684	XCL1/ILT11B/LOC100054684	3
BP	GO:0061515	myeloid cell development	4|254	72|16362	0.025643565755792	0.170932356580865	100067330/100060422/100068779/106783379	TPM1/CSF1R/RHAG/KLF1	4
BP	GO:0098900	regulation of action potential	4|254	72|16362	0.025643565755792	0.170932356580865	100065681/100071830/100061914/100061514	CNR1/RYR3/GABRA2/DSP	4
BP	GO:0006959	humoral immune response	10|254	315|16362	0.0256723501328676	0.170932356580865	100071667/100058097/100057696/100051358/100058056/100071039/100051317/100048936/100062332/100034133	C1QB/C1QA/XCL1/CFH/C1QC/LOC100071039/CFP/CCR2/CCL22/GNLY	10
BP	GO:0051282	regulation of sequestering of calcium ion	6|254	145|16362	0.0257247455711583	0.171010630905899	100059622/100071830/100048935/100057696/100630171/100146374	CASQ2/RYR3/CCR5/XCL1/LOC100630171/JPH4	6
BP	GO:0050807	regulation of synapse organization	12|254	408|16362	0.0259831141954668	0.172455748477168	100061513/111772996/100071881/100069910/100062164/100034238/100052909/100058621/102147500/100070436/100054684/100065867	CPE/NANOS1/DKK1/TPBG/NCAM1/ILT11B/LRRN1/RELN/LOC102147500/ADGRB2/LOC100054684/EPHA7	12
BP	GO:0008037	cell recognition	10|254	316|16362	0.0261635164791803	0.17312707757385	100054527/100065681/100066121/100053379/100052467/100062164/100068338/106782960/100061158/100058327	EPHA3/CNR1/ALDOA/CADM3/CNTNAP1/NCAM1/SLIT2/LOC106782960/CHL1/SEMA3D	10
BP	GO:0071695	anatomical structure maturation	8|254	228|16362	0.0262650853786753	0.17312707757385	100054527/100147216/100071830/100052467/106783379/100061158/100147221/100065867	EPHA3/IRX5/RYR3/CNTNAP1/KLF1/CHL1/FGG/EPHA7	8
BP	GO:0042659	regulation of cell fate specification	5|254	108|16362	0.0265720945030688	0.17312707757385	100053496/100057556/100071881/100070213/100051647	HOXD9/MEIS2/DKK1/LBX1/BRDT	5
BP	GO:0060349	bone morphogenesis	5|254	108|16362	0.0265720945030688	0.17312707757385	100033871/100272214/100057478/100033911/100629946	ACTN3/TWIST1/THBS1/COMP/HOXA11	5
BP	GO:0002820	negative regulation of adaptive immune response	4|254	73|16362	0.0268101019692832	0.17312707757385	100057696/100034238/100056222/100054684	XCL1/ILT11B/C4BPA/LOC100054684	4
BP	GO:0048844	artery morphogenesis	4|254	73|16362	0.0268101019692832	0.17312707757385	100146912/100073020/106783080/100066124	TBX1/HEY2/HOXA13/HAND2	4
BP	GO:0072078	nephron tubule morphogenesis	4|254	73|16362	0.0268101019692832	0.17312707757385	100147058/100071544/100057765/100629946	IRX1/ADAMTS16/GREM1/HOXA11	4
BP	GO:0033993	response to lipid	28|254	1231|16362	0.0268505920993753	0.17312707757385	100054129/100054527/100065681/100146912/100049947/100066121/100054366/100068247/100147245/100048935/100056059/100071667/100071881/100034238/100071055/100068338/100630171/100067723/100058621/100065885/100050025/100066124/102147500/100034074/100057478/100065997/100054684/100058663	NEFM/EPHA3/CNR1/TBX1/FHL2/ALDOA/LOC100054366/MRC1/LOC100147245/CCR5/TBX5/C1QB/DKK1/ILT11B/ADRA1B/SLIT2/LOC100630171/PENK/RELN/TNFRSF11B/PADI2/HAND2/LOC102147500/ABCB1/THBS1/C5AR1/LOC100054684/SELL	28
BP	GO:0086004	regulation of cardiac muscle cell contraction	3|254	42|16362	0.027205449740662	0.17312707757385	100059622/100071830/100061514	CASQ2/RYR3/DSP	3
BP	GO:1904888	cranial skeletal system development	5|254	109|16362	0.0275098387779135	0.17312707757385	100147216/100146912/100272214/100068793/100066124	IRX5/TBX1/TWIST1/SIX2/HAND2	5
BP	GO:0001742	oenocyte differentiation	2|254	17|16362	0.0280028875550791	0.17312707757385	100059216/100057556	ERBB3/MEIS2	2
BP	GO:0001976	nervous system process involved in regulation of systemic arterial blood pressure	2|254	17|16362	0.0280028875550791	0.17312707757385	100071055/100055952	ADRA1B/ACE2	2
BP	GO:0021682	nerve maturation	2|254	17|16362	0.0280028875550791	0.17312707757385	100052467/100061158	CNTNAP1/CHL1	2
BP	GO:0031652	positive regulation of heat generation	2|254	17|16362	0.0280028875550791	0.17312707757385	100065681/100048935	CNR1/CCR5	2
BP	GO:0046642	negative regulation of alpha-beta T cell proliferation	2|254	17|16362	0.0280028875550791	0.17312707757385	100057696/100630386	XCL1/LOC100630386	2
BP	GO:0046645	positive regulation of gamma-delta T cell activation	2|254	17|16362	0.0280028875550791	0.17312707757385	100034238/100054684	ILT11B/LOC100054684	2
BP	GO:0048866	stem cell fate specification	2|254	17|16362	0.0280028875550791	0.17312707757385	100147058/100051647	IRX1/BRDT	2
BP	GO:0050901	leukocyte tethering or rolling	2|254	17|16362	0.0280028875550791	0.17312707757385	100061416/100058663	GCNT1/SELL	2
BP	GO:0060044	negative regulation of cardiac muscle cell proliferation	2|254	17|16362	0.0280028875550791	0.17312707757385	100056059/100050114	TBX5/KCNK2	2
BP	GO:0060231	mesenchymal to epithelial transition	2|254	17|16362	0.0280028875550791	0.17312707757385	100057765/100068793	GREM1/SIX2	2
BP	GO:0050729	positive regulation of inflammatory response	6|254	148|16362	0.0280719625091519	0.17312707757385	100065681/100048935/100630386/100048936/100630171/100063300	CNR1/CCR5/LOC100630386/CCR2/LOC100630171/TMIGD3	6
BP	GO:0002695	negative regulation of leukocyte activation	8|254	231|16362	0.0280948188100969	0.17312707757385	100065681/100057696/100630386/100034238/100071039/100048936/100630057/100054684	CNR1/XCL1/LOC100630386/ILT11B/LOC100071039/CCR2/GAL/LOC100054684	8
BP	GO:0007424	open tracheal system development	9|254	275|16362	0.0282092895899434	0.17312707757385	100053496/102147756/100059216/100052467/100062164/100063931/100068338/100067044/100061158	HOXD9/LOC102147756/ERBB3/CNTNAP1/NCAM1/WNT2B/SLIT2/EMX2/CHL1	9
BP	GO:0035152	regulation of tube architecture, open tracheal system	5|254	110|16362	0.0284683928744954	0.17312707757385	102147756/100059216/100052467/100062164/100061158	LOC102147756/ERBB3/CNTNAP1/NCAM1/CHL1	5
BP	GO:0035277	spiracle morphogenesis, open tracheal system	3|254	43|16362	0.0289194068417456	0.17312707757385	100053496/100059216/100067044	HOXD9/ERBB3/EMX2	3
BP	GO:0048841	regulation of axon extension involved in axon guidance	3|254	43|16362	0.0289194068417456	0.17312707757385	100068338/102147500/100050353	SLIT2/LOC102147500/FGF9	3
BP	GO:0002062	chondrocyte differentiation	4|254	75|16362	0.0292372724372823	0.17312707757385	100057055/100063931/100068793/100050353	CCN3/WNT2B/SIX2/FGF9	4
BP	GO:0030500	regulation of bone mineralization	4|254	75|16362	0.0292372724372823	0.17312707757385	100033871/100272214/100057765/100630171	ACTN3/TWIST1/GREM1/LOC100630171	4
BP	GO:0061098	positive regulation of protein tyrosine kinase activity	4|254	75|16362	0.0292372724372823	0.17312707757385	100060422/100059216/100057765/100058621	CSF1R/ERBB3/GREM1/RELN	4
BP	GO:0061371	determination of heart left/right asymmetry	5|254	111|16362	0.0294478784372801	0.17312707757385	100058492/100055978/100146912/100070213/100066124	UBXN10/MICAL2/TBX1/LBX1/HAND2	5
BP	GO:0009605	response to external stimulus	57|254	2890|16362	0.0295005557974655	0.17312707757385	100067259/100057055/100055369/100054527/111774423/100065681/100058287/100071830/100058356/100066121/100061710/100068247/100048935/100060422/100050114/100073239/100055409/100049011/100063615/100057696/100058060/100062164/100034238/100060489/100071540/100071039/100059475/100051317/100063931/100068338/100048936/100630171/100068793/100067723/100055552/100629247/100069988/100058621/106782960/100065885…	PRKRA/CCN3/LCT/EPHA3/LOC111774423/CNR1/SLC22A3/RYR3/PDLIM7/ALDOA/LGI1/MRC1/CCR5/CSF1R/KCNK2/ADGRV1/CCR8/FEZ1/GDF10/XCL1/UNC5D/NCAM1/ILT11B/PDE6A/CCL15/LOC100071039/GDF6/CFP/WNT2B/SLIT2/CCR2/LOC100630171/SIX2/PENK/CXCR2/SCEL/TLR12/RELN/LOC106782960/TNFRSF11B/GRPR/LOC102147500/CCL22/KRT8/ABCB1/THBS1/GNLY/C5AR1/SLAMF8/CHL1/RHO/LOC100054684/CLEC4D/SELL/SEMA3D/EPHA7/CDH4	57
BP	GO:0007154	cell communication	105|254	5810|16362	0.0302794927998519	0.17312707757385	100050894/100057055/100059622/100068206/100054527/111774423/100068418/100053893/100061513/100065681/100063938/100071830/100146912/100058296/100049947/100055681/100054366/100068247/100051714/100147245/100067115/100053542/100058487/100059361/100058072/100048935/100060422/100071097/100272214/100059216/100147098/100061508/100073020/100056059/100050114/100060336/100073239/100061914/100055409/100071881…	ZIC4/CCN3/CASQ2/FRZB/EPHA3/LOC111774423/NPR3/ZNF385B/CPE/CNR1/DNAJC5B/RYR3/TBX1/PTP4A3/FHL2/THEM4/LOC100054366/MRC1/PGAM2/LOC100147245/ROS1/HOXD3/IL1RL2/MLLT11/CRABP2/CCR5/CSF1R/UPK1B/TWIST1/ERBB3/SBK2/LOC100061508/HEY2/TBX5/KCNK2/KCNQ1/ADGRV1/GABRA2/CCR8/DKK1/C1QA/GDF10/XCL1/CNTNAP1/ATP6V1G3/S1PR3/NCAM1/ILT11B/ADGRE1/ADRA1B/PDE6A/C1QC/CCL15/MMP1/RGS1/LOC100071039/SERPINB2/GDF6/GREM1/WNT2B/SLIT2/…	105
BP	GO:0051048	negative regulation of secretion	10|254	324|16362	0.0303381470666079	0.17312707757385	100057055/100065681/100052767/100059216/100060336/100034238/100048936/102149608/100630057/100054684	CCN3/CNR1/FBLN1/ERBB3/KCNQ1/ILT11B/CCR2/HRH2/GAL/LOC100054684	10
BP	GO:0003158	endothelium development	5|254	112|16362	0.0304484114341283	0.17312707757385	100033840/100073020/106783080/100034074/100054328	TNMD/HEY2/HOXA13/ABCB1/IFT88	5
BP	GO:0030509	BMP signaling pathway	5|254	112|16362	0.0304484114341283	0.17312707757385	100054366/100147245/100063615/100059475/100052877	LOC100054366/LOC100147245/GDF10/GDF6/SOSTDC1	5
BP	GO:0048864	stem cell development	5|254	112|16362	0.0304484114341283	0.17312707757385	100146912/100272214/100066124/100067044/100058327	TBX1/TWIST1/HAND2/EMX2/SEMA3D	5
BP	GO:0002286	T cell activation involved in immune response	4|254	76|16362	0.0304981488745403	0.17312707757385	100056353/100034238/100054684/100060606	CD1C/ILT11B/LOC100054684/CLEC4D	4
BP	GO:0002758	innate immune response-activating signaling pathway	7|254	192|16362	0.0305161556471218	0.17312707757385	100034238/100071039/102147500/100147221/100054684/100060606/100072933	ILT11B/LOC100071039/LOC102147500/FGG/LOC100054684/CLEC4D/LOC100072933	7
BP	GO:0008306	associative learning	7|254	192|16362	0.0305161556471218	0.17312707757385	100059216/100057556/100062164/100071055/100058621/102149608/100051922	ERBB3/MEIS2/NCAM1/ADRA1B/RELN/HRH2/KCND1	7
BP	GO:0040013	negative regulation of locomotion	11|254	371|16362	0.030662275934993	0.17312707757385	100057055/100052767/100067330/100048935/100056059/100057765/100068338/100050025/100057478/100057842/100063300	CCN3/FBLN1/TPM1/CCR5/TBX5/GREM1/SLIT2/PADI2/THBS1/SLAMF8/TMIGD3	11
BP	GO:0014896	muscle hypertrophy	3|254	44|16362	0.0306893235423281	0.17312707757385	100071830/100073020/100071055	RYR3/HEY2/ADRA1B	3
BP	GO:0070884	regulation of calcineurin-NFAT signaling cascade	3|254	44|16362	0.0306893235423281	0.17312707757385	100033871/100049947/100059216	ACTN3/FHL2/ERBB3	3
BP	GO:0106056	regulation of calcineurin-mediated signaling	3|254	44|16362	0.0306893235423281	0.17312707757385	100033871/100049947/100059216	ACTN3/FHL2/ERBB3	3
BP	GO:2000404	regulation of T cell migration	3|254	44|16362	0.0306893235423281	0.17312707757385	100057696/100048936/100061842	XCL1/CCR2/TMEM102	3
BP	GO:0001928	regulation of exocyst assembly	1|254	2|16362	0.0308074957201323	0.17312707757385	100062164	NCAM1	1
BP	GO:0003051	angiotensin-mediated drinking behavior	1|254	2|16362	0.0308074957201323	0.17312707757385	100055952	ACE2	1
BP	GO:0003142	cardiogenic plate morphogenesis	1|254	2|16362	0.0308074957201323	0.17312707757385	100066124	HAND2	1
BP	GO:0003218	cardiac left ventricle formation	1|254	2|16362	0.0308074957201323	0.17312707757385	100056059	TBX5	1
BP	GO:0009585	red, far-red light phototransduction	1|254	2|16362	0.0308074957201323	0.17312707757385	100056641	RHO	1
BP	GO:0009639	response to red or far red light	1|254	2|16362	0.0308074957201323	0.17312707757385	100056641	RHO	1
BP	GO:0010017	red or far-red light signaling pathway	1|254	2|16362	0.0308074957201323	0.17312707757385	100056641	RHO	1
BP	GO:0014728	regulation of the force of skeletal muscle contraction	1|254	2|16362	0.0308074957201323	0.17312707757385	100033871	ACTN3	1
BP	GO:0016038	absorption of visible light	1|254	2|16362	0.0308074957201323	0.17312707757385	100056641	RHO	1
BP	GO:0019417	sulfur oxidation	1|254	2|16362	0.0308074957201323	0.17312707757385	100055978	MICAL2	1
BP	GO:0019546	arginine deiminase pathway	1|254	2|16362	0.0308074957201323	0.17312707757385	100049826	PADI4	1
BP	GO:0021519	spinal cord association neuron specification	1|254	2|16362	0.0308074957201323	0.17312707757385	100070213	LBX1	1
BP	GO:0021564	vagus nerve development	1|254	2|16362	0.0308074957201323	0.17312707757385	100146912	TBX1	1
BP	GO:0021644	vagus nerve morphogenesis	1|254	2|16362	0.0308074957201323	0.17312707757385	100146912	TBX1	1
BP	GO:0021836	chemorepulsion involved in postnatal olfactory bulb interneuron migration	1|254	2|16362	0.0308074957201323	0.17312707757385	100068338	SLIT2	1
BP	GO:0021966	corticospinal neuron axon guidance	1|254	2|16362	0.0308074957201323	0.17312707757385	100068338	SLIT2	1
BP	GO:0034230	enkephalin processing	1|254	2|16362	0.0308074957201323	0.17312707757385	100061513	CPE	1
BP	GO:0035122	embryonic medial fin morphogenesis	1|254	2|16362	0.0308074957201323	0.17312707757385	100052767	FBLN1	1
BP	GO:0035378	carbon dioxide transmembrane transport	1|254	2|16362	0.0308074957201323	0.17312707757385	100068779	RHAG	1
BP	GO:0036304	umbilical cord morphogenesis	1|254	2|16362	0.0308074957201323	0.17312707757385	100073020	HEY2	1
BP	GO:0036334	epidermal stem cell homeostasis	1|254	2|16362	0.0308074957201323	0.17312707757385	100054328	IFT88	1
BP	GO:0036345	platelet maturation	1|254	2|16362	0.0308074957201323	0.17312707757385	100147221	FGG	1
BP	GO:0038112	interleukin-8-mediated signaling pathway	1|254	2|16362	0.0308074957201323	0.17312707757385	100055552	CXCR2	1
BP	GO:0038178	complement component C5a signaling pathway	1|254	2|16362	0.0308074957201323	0.17312707757385	100065997	C5AR1	1
BP	GO:0039008	pronephric nephron tubule morphogenesis	1|254	2|16362	0.0308074957201323	0.17312707757385	100147058	IRX1	1
BP	GO:0042197	halogenated hydrocarbon metabolic process	1|254	2|16362	0.0308074957201323	0.17312707757385	100068315	CYP2F1	1
BP	GO:0042489	negative regulation of odontogenesis of dentin-containing tooth	1|254	2|16362	0.0308074957201323	0.17312707757385	100065885	TNFRSF11B	1
BP	GO:0045813	positive regulation of Wnt signaling pathway, calcium modulating pathway	1|254	2|16362	0.0308074957201323	0.17312707757385	100071881	DKK1	1
BP	GO:0045818	negative regulation of glycogen catabolic process	1|254	2|16362	0.0308074957201323	0.17312707757385	100071055	ADRA1B	1
BP	GO:0048071	sex-specific pigmentation	1|254	2|16362	0.0308074957201323	0.17312707757385	100053496	HOXD9	1
BP	GO:0048094	male pigmentation	1|254	2|16362	0.0308074957201323	0.17312707757385	100053496	HOXD9	1
BP	GO:0051867	general adaptation syndrome, behavioral process	1|254	2|16362	0.0308074957201323	0.17312707757385	100067723	PENK	1
BP	GO:0060062	Spemann organizer formation at the dorsal lip of the blastopore	1|254	2|16362	0.0308074957201323	0.17312707757385	100147058	IRX1	1
BP	GO:0060352	cell adhesion molecule production	1|254	2|16362	0.0308074957201323	0.17312707757385	100061416	GCNT1	1
BP	GO:0060980	cell migration involved in coronary vasculogenesis	1|254	2|16362	0.0308074957201323	0.17312707757385	100056059	TBX5	1
BP	GO:0061323	cell proliferation involved in heart morphogenesis	1|254	2|16362	0.0308074957201323	0.17312707757385	100066124	HAND2	1
BP	GO:0061325	cell proliferation involved in outflow tract morphogenesis	1|254	2|16362	0.0308074957201323	0.17312707757385	100066124	HAND2	1
BP	GO:0061526	acetylcholine secretion	1|254	2|16362	0.0308074957201323	0.17312707757385	100061513	CPE	1
BP	GO:0061837	neuropeptide processing	1|254	2|16362	0.0308074957201323	0.17312707757385	100061513	CPE	1
BP	GO:0070165	positive regulation of adiponectin secretion	1|254	2|16362	0.0308074957201323	0.17312707757385	100060366	HCAR2	1
BP	GO:0070254	mucus secretion	1|254	2|16362	0.0308074957201323	0.17312707757385	100053075	AGR2	1
BP	GO:0071489	cellular response to red or far red light	1|254	2|16362	0.0308074957201323	0.17312707757385	100056641	RHO	1
BP	GO:0071908	determination of intestine left/right asymmetry	1|254	2|16362	0.0308074957201323	0.17312707757385	100066124	HAND2	1
BP	GO:0072272	proximal/distal pattern formation involved in metanephric nephron development	1|254	2|16362	0.0308074957201323	0.17312707757385	100147058	IRX1	1
BP	GO:0090260	negative regulation of retinal ganglion cell axon guidance	1|254	2|16362	0.0308074957201323	0.17312707757385	100068338	SLIT2	1
BP	GO:0090265	positive regulation of immune complex clearance by monocytes and macrophages	1|254	2|16362	0.0308074957201323	0.17312707757385	100048936	CCR2	1
BP	GO:0090291	negative regulation of osteoclast proliferation	1|254	2|16362	0.0308074957201323	0.17312707757385	100057765	GREM1	1
BP	GO:0097152	mesenchymal cell apoptotic process	1|254	2|16362	0.0308074957201323	0.17312707757385	100146912	TBX1	1
BP	GO:0098749	cerebellar neuron development	1|254	2|16362	0.0308074957201323	0.17312707757385	111772996	NANOS1	1
BP	GO:0099039	sphingolipid translocation	1|254	2|16362	0.0308074957201323	0.17312707757385	100034074	ABCB1	1
BP	GO:1900039	positive regulation of cellular response to hypoxia	1|254	2|16362	0.0308074957201323	0.17312707757385	100050114	KCNK2	1
BP	GO:1900139	negative regulation of arachidonic acid secretion	1|254	2|16362	0.0308074957201323	0.17312707757385	102149608	HRH2	1
BP	GO:1900155	negative regulation of bone trabecula formation	1|254	2|16362	0.0308074957201323	0.17312707757385	100057765	GREM1	1
BP	GO:1902567	negative regulation of eosinophil activation	1|254	2|16362	0.0308074957201323	0.17312707757385	100048936	CCR2	1
BP	GO:1903598	positive regulation of gap junction assembly	1|254	2|16362	0.0308074957201323	0.17312707757385	100055952	ACE2	1
BP	GO:1904237	positive regulation of substrate-dependent cell migration, cell attachment to substrate	1|254	2|16362	0.0308074957201323	0.17312707757385	100052767	FBLN1	1
BP	GO:1904935	positive regulation of cell proliferation in midbrain	1|254	2|16362	0.0308074957201323	0.17312707757385	111767454	LOC111767454	1
BP	GO:1905931	negative regulation of vascular associated smooth muscle cell differentiation involved in phenotypic switching	1|254	2|16362	0.0308074957201323	0.17312707757385	100050353	FGF9	1
BP	GO:2000276	negative regulation of oxidative phosphorylation uncoupler activity	1|254	2|16362	0.0308074957201323	0.17312707757385	100272214	TWIST1	1
BP	GO:2000439	positive regulation of monocyte extravasation	1|254	2|16362	0.0308074957201323	0.17312707757385	100048936	CCR2	1
BP	GO:2000451	positive regulation of CD8-positive, alpha-beta T cell extravasation	1|254	2|16362	0.0308074957201323	0.17312707757385	100048936	CCR2	1
BP	GO:2000458	regulation of astrocyte chemotaxis	1|254	2|16362	0.0308074957201323	0.17312707757385	100048936	CCR2	1
BP	GO:2000471	regulation of hematopoietic stem cell migration	1|254	2|16362	0.0308074957201323	0.17312707757385	100048936	CCR2	1
BP	GO:2000473	positive regulation of hematopoietic stem cell migration	1|254	2|16362	0.0308074957201323	0.17312707757385	100048936	CCR2	1
BP	GO:2000538	positive regulation of B cell chemotaxis	1|254	2|16362	0.0308074957201323	0.17312707757385	100057696	XCL1	1
BP	GO:2000558	positive regulation of immunoglobulin production in mucosal tissue	1|254	2|16362	0.0308074957201323	0.17312707757385	100057696	XCL1	1
BP	GO:2000723	negative regulation of cardiac vascular smooth muscle cell differentiation	1|254	2|16362	0.0308074957201323	0.17312707757385	100073020	HEY2	1
BP	GO:2000793	cell proliferation involved in heart valve development	1|254	2|16362	0.0308074957201323	0.17312707757385	100272214	TWIST1	1
BP	GO:2001037	positive regulation of tongue muscle cell differentiation	1|254	2|16362	0.0308074957201323	0.17312707757385	100146912	TBX1	1
BP	GO:2001262	positive regulation of semaphorin-plexin signaling pathway	1|254	2|16362	0.0308074957201323	0.17312707757385	100066124	HAND2	1
BP	GO:0003184	pulmonary valve morphogenesis	2|254	18|16362	0.0311859136884454	0.17312707757385	100073020/100068338	HEY2/SLIT2	2
BP	GO:0007482	haltere development	2|254	18|16362	0.0311859136884454	0.17312707757385	100059216/100057556	ERBB3/MEIS2	2
BP	GO:0010763	positive regulation of fibroblast migration	2|254	18|16362	0.0311859136884454	0.17312707757385	100033896/100057478	MMP1/THBS1	2
BP	GO:0010881	regulation of cardiac muscle contraction by regulation of the release of sequestered calcium ion	2|254	18|16362	0.0311859136884454	0.17312707757385	100059622/100071830	CASQ2/RYR3	2
BP	GO:0035590	purinergic nucleotide receptor signaling pathway	2|254	18|16362	0.0311859136884454	0.17312707757385	100050641/100060366	GPR34/HCAR2	2
BP	GO:0042487	regulation of odontogenesis of dentin-containing tooth	2|254	18|16362	0.0311859136884454	0.17312707757385	100065885/100054328	TNFRSF11B/IFT88	2
BP	GO:0060347	heart trabecula formation	2|254	18|16362	0.0311859136884454	0.17312707757385	100049947/100073020	FHL2/HEY2	2
BP	GO:0060413	atrial septum morphogenesis	2|254	18|16362	0.0311859136884454	0.17312707757385	100073020/100056059	HEY2/TBX5	2
BP	GO:0060979	vasculogenesis involved in coronary vascular morphogenesis	2|254	18|16362	0.0311859136884454	0.17312707757385	100056059/100050353	TBX5/FGF9	2
BP	GO:0098911	regulation of ventricular cardiac muscle cell action potential	2|254	18|16362	0.0311859136884454	0.17312707757385	100071830/100061514	RYR3/DSP	2
BP	GO:0120036	plasma membrane bounded cell projection organization	36|254	1693|16362	0.0318723689621102	0.17670478075436	100054129/100054527/100068535/100058492/100065681/100058356/102149129/100061710/100067330/100060422/100059216/111772996/100073239/100049011/100070297/100063615/100052467/100065098/100071649/100058060/100062164/111767441/100059475/100063931/100068338/100058621/106782960/100066124/100067044/100054328/100051647/100061158/100058327/100065867/111769798/100057648	NEFM/EPHA3/KIF24/UBXN10/CNR1/PDLIM7/LRFN4/LGI1/TPM1/CSF1R/ERBB3/NANOS1/ADGRV1/FEZ1/DNAH7/GDF10/CNTNAP1/TMEM108/JHY/UNC5D/NCAM1/LOC111767441/GDF6/WNT2B/SLIT2/RELN/LOC106782960/HAND2/EMX2/IFT88/BRDT/CHL1/SEMA3D/EPHA7/LOC111769798/CDH4	36
BP	GO:0030516	regulation of axon extension	7|254	194|16362	0.0320219949207688	0.177067745895657	106782087/100048935/100068338/102147500/100050353/100058327/100057648	ISLR2/CCR5/SLIT2/LOC102147500/FGF9/SEMA3D/CDH4	7
BP	GO:0060348	bone development	7|254	194|16362	0.0320219949207688	0.177067745895657	100033871/100071830/100060422/100272214/100057478/100033911/100629946	ACTN3/RYR3/CSF1R/TWIST1/THBS1/COMP/HOXA11	7
BP	GO:0045785	positive regulation of cell adhesion	14|254	519|16362	0.0323480137860241	0.178419052855094	100052767/100067330/100058487/100048935/100073246/100057696/100034238/100068338/100048936/100057478/100053075/100147221/100054684/100061842	FBLN1/TPM1/IL1RL2/CCR5/EDIL3/XCL1/ILT11B/SLIT2/CCR2/THBS1/AGR2/FGG/LOC100054684/TMEM102	14
BP	GO:0007165	signal transduction	94|254	5141|16362	0.0323511733194954	0.178419052855094	100050894/100057055/100059622/100068206/100054527/100068418/100053893/100061513/100065681/100071830/100146912/100058296/100049947/100055681/100054366/100068247/100051714/100147245/100067115/100053542/100058487/100059361/100058072/100048935/100060422/100071097/100272214/100059216/100147098/100073020/100050114/100060336/100073239/100061914/100055409/100071881/100063615/100057696/100052467/100051640…	ZIC4/CCN3/CASQ2/FRZB/EPHA3/NPR3/ZNF385B/CPE/CNR1/RYR3/TBX1/PTP4A3/FHL2/THEM4/LOC100054366/MRC1/PGAM2/LOC100147245/ROS1/HOXD3/IL1RL2/MLLT11/CRABP2/CCR5/CSF1R/UPK1B/TWIST1/ERBB3/SBK2/HEY2/KCNK2/KCNQ1/ADGRV1/GABRA2/CCR8/DKK1/GDF10/XCL1/CNTNAP1/ATP6V1G3/S1PR3/NCAM1/ILT11B/ADGRE1/ADRA1B/PDE6A/CCL15/MMP1/RGS1/LOC100071039/SERPINB2/GDF6/GREM1/WNT2B/SLIT2/CCR2/SOSTDC1/LOC100630171/PENK/CXCR2/GPR34/KRT18/…	94
BP	GO:0003143	embryonic heart tube morphogenesis	5|254	114|16362	0.0325130551283564	0.178853757712216	100055978/100071830/100146912/100070213/100066124	MICAL2/RYR3/TBX1/LBX1/HAND2	5
BP	GO:0002710	negative regulation of T cell mediated immunity	3|254	45|16362	0.0325150011050013	0.178853757712216	100057696/100034238/100054684	XCL1/ILT11B/LOC100054684	3
BP	GO:0006873	intracellular monoatomic ion homeostasis	18|254	722|16362	0.0328862639272502	0.180659789302701	100059622/100071830/100048935/100147259/100055409/100057696/100061893/100071055/100060489/100071540/100068779/100048936/100630171/100055552/100069554/100146374/100065997/100057842	CASQ2/RYR3/CCR5/TNNT3/CCR8/XCL1/S1PR3/ADRA1B/PDE6A/CCL15/RHAG/CCR2/LOC100630171/CXCR2/PVALB/JPH4/C5AR1/SLAMF8	18
BP	GO:0001894	tissue homeostasis	9|254	283|16362	0.0330137747448879	0.181123812420454	100059216/111772996/100073239/106783080/100060489/100059475/100048936/100055996/100056641	ERBB3/NANOS1/ADGRV1/HOXA13/PDE6A/GDF6/CCR2/SLC28A2/RHO	9
BP	GO:0040008	regulation of growth	27|254	1200|16362	0.0331309200417596	0.181529832728808	100033871/100057055/100068206/106782087/100061513/100061710/100067115/100058072/100048935/100073020/100056059/100050114/111772996/100062164/100057765/100068338/100062793/100054413/102147500/100050353/100630057/100053075/100061158/100058327/100065867/100062937/100057648	ACTN3/CCN3/FRZB/ISLR2/CPE/LGI1/ROS1/CRABP2/CCR5/HEY2/TBX5/KCNK2/NANOS1/NCAM1/GREM1/SLIT2/RIMS2/CCNB2/LOC102147500/FGF9/GAL/AGR2/CHL1/SEMA3D/EPHA7/CACNG7/CDH4	27
BP	GO:0007219	Notch signaling pathway	6|254	154|16362	0.033180923408703	0.181567393633059	100058296/100051714/100053542/100073020/100061893/100054328	PTP4A3/PGAM2/HOXD3/HEY2/S1PR3/IFT88	6
BP	GO:0001707	mesoderm formation	5|254	115|16362	0.0335773692553147	0.183498142631642	100071881/100070213/100068338/100068793/100629946	DKK1/LBX1/SLIT2/SIX2/HOXA11	5
BP	GO:0022898	regulation of transmembrane transporter activity	9|254	284|16362	0.0336518261002642	0.18366651651091	100059622/100071830/100272214/100060336/100058621/100146374/100034074/100630057/100062937	CASQ2/RYR3/TWIST1/KCNQ1/RELN/JPH4/ABCB1/GAL/CACNG7	9
BP	GO:0002684	positive regulation of immune system process	25|254	1094|16362	0.0338249173202251	0.184022465313285	100065681/100058487/100060422/100071667/100058097/100057696/100051358/100034238/100058056/100071039/100051317/100048936/100630171/100055552/102147500/100057478/100065997/100147221/100054684/100060606/100060366/100072933/100058663/100063300/100061842	CNR1/IL1RL2/CSF1R/C1QB/C1QA/XCL1/CFH/ILT11B/C1QC/LOC100071039/CFP/CCR2/LOC100630171/CXCR2/LOC102147500/THBS1/C5AR1/FGG/LOC100054684/CLEC4D/HCAR2/LOC100072933/SELL/TMIGD3/TMEM102	25
BP	GO:0002366	leukocyte activation involved in immune response	18|254	725|16362	0.0340447037321541	0.184022465313285	100066121/100056353/100630386/100034238/100071039/100051317/100630171/100069005/100055552/100050025/100057863/100065997/100054684/100060606/100061514/100058663/100063300/100056472	ALDOA/CD1C/LOC100630386/ILT11B/LOC100071039/CFP/LOC100630171/MMP8/CXCR2/PADI2/DNASE1L3/C5AR1/LOC100054684/CLEC4D/DSP/SELL/TMIGD3/S100P	18
BP	GO:0006836	neurotransmitter transport	9|254	285|16362	0.0342983671157005	0.184022465313285	100061513/100063938/100058287/100061914/100052467/100056410/100062793/100071226/100063300	CPE/DNAJC5B/SLC22A3/GABRA2/CNTNAP1/CADPS/RIMS2/SLC13A3/TMIGD3	9
BP	GO:0035011	melanotic encapsulation of foreign target	3|254	46|16362	0.0343962037706273	0.184022465313285	100054527/100061158/100065867	EPHA3/CHL1/EPHA7	3
BP	GO:0055008	cardiac muscle tissue morphogenesis	4|254	79|16362	0.0344711109659027	0.184022465313285	100071830/100067330/100073020/100061514	RYR3/TPM1/HEY2/DSP	4
BP	GO:0002765	immune response-inhibiting signal transduction	2|254	19|16362	0.0345042122462409	0.184022465313285	100034238/100054684	ILT11B/LOC100054684	2
BP	GO:0002767	immune response-inhibiting cell surface receptor signaling pathway	2|254	19|16362	0.0345042122462409	0.184022465313285	100034238/100054684	ILT11B/LOC100054684	2
BP	GO:0003180	aortic valve morphogenesis	2|254	19|16362	0.0345042122462409	0.184022465313285	100272214/100068338	TWIST1/SLIT2	2
BP	GO:0030502	negative regulation of bone mineralization	2|254	19|16362	0.0345042122462409	0.184022465313285	100057765/100630171	GREM1/LOC100630171	2
BP	GO:0030853	negative regulation of granulocyte differentiation	2|254	19|16362	0.0345042122462409	0.184022465313285	100058097/100058056	C1QA/C1QC	2
BP	GO:0048642	negative regulation of skeletal muscle tissue development	2|254	19|16362	0.0345042122462409	0.184022465313285	100272214/100071881	TWIST1/DKK1	2
BP	GO:0051284	positive regulation of sequestering of calcium ion	2|254	19|16362	0.0345042122462409	0.184022465313285	100059622/100071830	CASQ2/RYR3	2
BP	GO:0051890	regulation of cardioblast differentiation	2|254	19|16362	0.0345042122462409	0.184022465313285	100053496/100056059	HOXD9/TBX5	2
BP	GO:0072202	cell differentiation involved in metanephros development	2|254	19|16362	0.0345042122462409	0.184022465313285	100057765/100068793	GREM1/SIX2	2
BP	GO:0072498	embryonic skeletal joint development	2|254	19|16362	0.0345042122462409	0.184022465313285	100629946/100058327	HOXA11/SEMA3D	2
BP	GO:0097186	amelogenesis	2|254	19|16362	0.0345042122462409	0.184022465313285	100146912/100067532	TBX1/LOC100067532	2
BP	GO:0099612	protein localization to axon	2|254	19|16362	0.0345042122462409	0.184022465313285	106781721/100052467	LOC106781721/CNTNAP1	2
BP	GO:2001204	regulation of osteoclast development	2|254	19|16362	0.0345042122462409	0.184022465313285	100034238/100054684	ILT11B/LOC100054684	2
BP	GO:0070374	positive regulation of ERK1 and ERK2 cascade	8|254	241|16362	0.0348281273210573	0.185514885781024	100060422/100057696/100071540/100630171/100066124/100062332/100065997/100147221	CSF1R/XCL1/CCL15/LOC100630171/HAND2/CCL22/C5AR1/FGG	8
BP	GO:0051234	establishment of localization	85|254	4603|16362	0.0348741321531575	0.185525092415281	100066405/100059622/100054129/100056191/100068418/100061513/102149817/100063938/100058287/100071830/100058356/100066121/100055681/100054366/100068247/100147245/102147756/100058072/100063073/100048935/100057556/100065337/100050114/100051577/100060336/100073239/100061914/100049011/106781721/100057696/100052467/100065098/100071649/100630386/100051640/100034238/111767441/100071039/100068779/100053003…	HOXD1/CASQ2/NEFM/SLC16A3/NPR3/CPE/CD163/DNAJC5B/SLC22A3/RYR3/PDLIM7/ALDOA/THEM4/LOC100054366/MRC1/LOC100147245/LOC102147756/CRABP2/SLC7A1/CCR5/MEIS2/KCNK5/KCNK2/KCNA6/KCNQ1/ADGRV1/GABRA2/FEZ1/LOC106781721/XCL1/CNTNAP1/TMEM108/JHY/LOC100630386/ATP6V1G3/ILT11B/LOC111767441/LOC100071039/RHAG/KCNJ16/CFP/PPP2R2B/CCR2/LOC100630171/SIX2/CADPS/MMP8/ABRA/CXCR2/SLC28A2/KRT18/RIMS2/CCNB2/JPH4/LOC102147945/S…	85
BP	GO:0045216	cell-cell junction organization	9|254	286|16362	0.0349534434971156	0.185712235146291	100061116/100033871/100060422/100053379/100052467/100059886/100061158/100061514/100057648	SDK2/ACTN3/CSF1R/CADM3/CNTNAP1/CGN/CHL1/DSP/CDH4	9
BP	GO:0032675	regulation of interleukin-6 production	6|254	156|16362	0.0350093885655052	0.185774914355165	100058487/100048935/100272214/100034238/102147500/100054684	IL1RL2/CCR5/TWIST1/ILT11B/LOC102147500/LOC100054684	6
BP	GO:0018108	peptidyl-tyrosine phosphorylation	7|254	198|16362	0.0351813127656474	0.186452095866302	100054527/100067115/100060422/100059216/100058621/100050353/100065867	EPHA3/ROS1/CSF1R/ERBB3/RELN/FGF9/EPHA7	7
BP	GO:0002263	cell activation involved in immune response	18|254	729|16362	0.0356360131891343	0.188612408779926	100066121/100056353/100630386/100034238/100071039/100051317/100630171/100069005/100055552/100050025/100057863/100065997/100054684/100060606/100061514/100058663/100063300/100056472	ALDOA/CD1C/LOC100630386/ILT11B/LOC100071039/CFP/LOC100630171/MMP8/CXCR2/PADI2/DNASE1L3/C5AR1/LOC100054684/CLEC4D/DSP/SELL/TMIGD3/S100P	18
BP	GO:0009914	hormone transport	5|254	117|16362	0.0357704477650922	0.188612408779926	100061513/100062793/100034074/100630057/100063300	CPE/RIMS2/ABCB1/GAL/TMIGD3	5
BP	GO:0021766	hippocampus development	5|254	117|16362	0.0357704477650922	0.188612408779926	100054129/100049011/100065098/100058621/100067044	NEFM/FEZ1/TMEM108/RELN/EMX2	5
BP	GO:0021872	forebrain generation of neurons	4|254	80|16362	0.0358591225111615	0.188612408779926	100060422/100071720/100068338/100067568	CSF1R/POU3F4/SLIT2/LHX8	4
BP	GO:0061035	regulation of cartilage development	4|254	80|16362	0.0358591225111615	0.188612408779926	100059475/100057765/100068793/100629946	GDF6/GREM1/SIX2/HOXA11	4
BP	GO:2000107	negative regulation of leukocyte apoptotic process	4|254	80|16362	0.0358591225111615	0.188612408779926	100048935/100034238/100055552/100054684	CCR5/ILT11B/CXCR2/LOC100054684	4
BP	GO:0030030	cell projection organization	36|254	1709|16362	0.0359375951672453	0.188612408779926	100054129/100054527/100068535/100058492/100065681/100058356/102149129/100061710/100067330/100060422/100059216/111772996/100073239/100049011/100070297/100063615/100052467/100065098/100071649/100058060/100062164/111767441/100059475/100063931/100068338/100058621/106782960/100066124/100067044/100054328/100051647/100061158/100058327/100065867/111769798/100057648	NEFM/EPHA3/KIF24/UBXN10/CNR1/PDLIM7/LRFN4/LGI1/TPM1/CSF1R/ERBB3/NANOS1/ADGRV1/FEZ1/DNAH7/GDF10/CNTNAP1/TMEM108/JHY/UNC5D/NCAM1/LOC111767441/GDF6/WNT2B/SLIT2/RELN/LOC106782960/HAND2/EMX2/IFT88/BRDT/CHL1/SEMA3D/EPHA7/LOC111769798/CDH4	36
BP	GO:0018958	phenol-containing compound metabolic process	6|254	157|16362	0.0359475170725999	0.188612408779926	100054527/100033885/100066124/100061158/100065867/100033886	EPHA3/PMEL/HAND2/CHL1/EPHA7/TYRP1	6
BP	GO:0002252	immune effector process	25|254	1101|16362	0.0360857673156224	0.189102003566798	100054527/100066121/100056353/100071667/100058097/100051358/100630386/100034238/100058056/100071039/100051317/100630171/100069005/100055552/100050025/100057863/100065997/100061158/100054684/100060606/100061514/100058663/100065867/100063300/100056472	EPHA3/ALDOA/CD1C/C1QB/C1QA/CFH/LOC100630386/ILT11B/C1QC/LOC100071039/CFP/LOC100630171/MMP8/CXCR2/PADI2/DNASE1L3/C5AR1/CHL1/LOC100054684/CLEC4D/DSP/SELL/EPHA7/TMIGD3/S100P	25
BP	GO:0007612	learning	9|254	288|16362	0.0362893817627566	0.189687140136983	100059216/100057556/100071881/100062164/100071055/100058621/100146374/102149608/100051922	ERBB3/MEIS2/DKK1/NCAM1/ADRA1B/RELN/JPH4/HRH2/KCND1	9
BP	GO:0006094	gluconeogenesis	3|254	47|16362	0.0363326603969602	0.189687140136983	100066121/100051714/100061187	ALDOA/PGAM2/ENO3	3
BP	GO:0030199	collagen fibril organization	3|254	47|16362	0.0363326603969602	0.189687140136983	100033858/100050106/100057765	COL12A1/LOC100050106/GREM1	3
BP	GO:0019674	NAD metabolic process	4|254	81|16362	0.0372790700330742	0.194387021932065	111774423/100066121/100051714/100061187	LOC111774423/ALDOA/PGAM2/ENO3	4
BP	GO:0018212	peptidyl-tyrosine modification	7|254	201|16362	0.0376820669643669	0.195239120396556	100054527/100067115/100060422/100059216/100058621/100050353/100065867	EPHA3/ROS1/CSF1R/ERBB3/RELN/FGF9/EPHA7	7
BP	GO:0030879	mammary gland development	6|254	159|16362	0.0378719355981805	0.195239120396556	100053496/100060422/100059216/100068338/100052877/100034074	HOXD9/CSF1R/ERBB3/SLIT2/SOSTDC1/ABCB1	6
BP	GO:0001759	organ induction	2|254	20|16362	0.0379528518261367	0.195239120396556	100063931/100629946	WNT2B/HOXA11	2
BP	GO:0002042	cell migration involved in sprouting angiogenesis	2|254	20|16362	0.0379528518261367	0.195239120396556	100057765/100068338	GREM1/SLIT2	2
BP	GO:0035641	locomotory exploration behavior	2|254	20|16362	0.0379528518261367	0.195239120396556	100067723/100054328	PENK/IFT88	2
BP	GO:0051712	positive regulation of killing of cells of another organism	2|254	20|16362	0.0379528518261367	0.195239120396556	100048935/100071039	CCR5/LOC100071039	2
BP	GO:0060536	cartilage morphogenesis	2|254	20|16362	0.0379528518261367	0.195239120396556	100146912/100066124	TBX1/HAND2	2
BP	GO:0072079	nephron tubule formation	2|254	20|16362	0.0379528518261367	0.195239120396556	100147058/100057765	IRX1/GREM1	2
BP	GO:0086005	ventricular cardiac muscle cell action potential	2|254	20|16362	0.0379528518261367	0.195239120396556	100071830/100060336	RYR3/KCNQ1	2
BP	GO:1900746	regulation of vascular endothelial growth factor signaling pathway	2|254	20|16362	0.0379528518261367	0.195239120396556	100058296/100050106	PTP4A3/LOC100050106	2
BP	GO:1901017	negative regulation of potassium ion transmembrane transporter activity	2|254	20|16362	0.0379528518261367	0.195239120396556	100059622/100060336	CASQ2/KCNQ1	2
BP	GO:0042063	gliogenesis	10|254	337|16362	0.0380940326973084	0.195726116715841	100060422/100059216/100052467/100068338/100630171/100068793/100067723/100058621/100061158/100057648	CSF1R/ERBB3/CNTNAP1/SLIT2/LOC100630171/SIX2/PENK/RELN/CHL1/CDH4	10
BP	GO:0050931	pigment cell differentiation	3|254	48|16362	0.0383240660489293	0.196428343403038	100061116/100060422/100033886	SDK2/CSF1R/TYRP1	3
BP	GO:1903779	regulation of cardiac conduction	3|254	48|16362	0.0383240660489293	0.196428343403038	100059622/100071830/100055952	CASQ2/RYR3/ACE2	3
BP	GO:0030855	epithelial cell differentiation	25|254	1108|16362	0.0384588241771992	0.196879236177195	100053496/100033840/100146912/100059218/111767454/100067115/100071097/100059216/100073020/106783080/100057765/100068793/100629247/100063542/106782960/100066124/102149608/100063511/100034074/100059886/100054328/100053075/100061158/100061514/100053273	HOXD9/TNMD/TBX1/EHF/LOC111767454/ROS1/UPK1B/ERBB3/HEY2/HOXA13/GREM1/SIX2/SCEL/KRT18/LOC106782960/HAND2/HRH2/KRT8/ABCB1/CGN/IFT88/AGR2/CHL1/DSP/LOC100053273	25
BP	GO:0009948	anterior/posterior axis specification	8|254	246|16362	0.0385736688969349	0.197227215939614	100629949/100054366/100147245/100059216/100073020/111772996/100068793/100051647	HOXD8/LOC100054366/LOC100147245/ERBB3/HEY2/NANOS1/SIX2/BRDT	8
BP	GO:0003281	ventricular septum development	4|254	82|16362	0.0387309885637402	0.197791261985702	100073020/100056059/106783080/100068338	HEY2/TBX5/HOXA13/SLIT2	4
BP	GO:0048332	mesoderm morphogenesis	5|254	120|16362	0.0392224166813012	0.200058096236261	100071881/100070213/100068338/100068793/100629946	DKK1/LBX1/SLIT2/SIX2/HOXA11	5
BP	GO:0034612	response to tumor necrosis factor	8|254	247|16362	0.0393539360468841	0.2004859114834	100057696/100071540/100630171/100063542/100065885/100062332/100063511/100034074	XCL1/CCL15/LOC100630171/KRT18/TNFRSF11B/CCL22/KRT8/ABCB1	8
BP	GO:0002283	neutrophil activation involved in immune response	15|254	584|16362	0.0394201689729019	0.20058049702294	100066121/100630386/100034238/100071039/100051317/100069005/100055552/100050025/100057863/100065997/100054684/100060606/100061514/100058663/100056472	ALDOA/LOC100630386/ILT11B/LOC100071039/CFP/MMP8/CXCR2/PADI2/DNASE1L3/C5AR1/LOC100054684/CLEC4D/DSP/SELL/S100P	15
BP	GO:0042471	ear morphogenesis	6|254	161|16362	0.039861027821691	0.20257875008898	100067259/100146912/100272214/100071720/100068793/100050353	PRKRA/TBX1/TWIST1/POU3F4/SIX2/FGF9	6
BP	GO:0032940	secretion by cell	27|254	1222|16362	0.0401419857252606	0.203428112477359	100061513/100063938/100066121/100054366/100147245/102147756/100052467/100630386/100034238/100071039/100051317/100630171/100056410/100069005/100055552/100062793/100050025/100630057/100057478/100065997/100147221/100054684/100060606/100061514/100058663/100063300/100056472	CPE/DNAJC5B/ALDOA/LOC100054366/LOC100147245/LOC102147756/CNTNAP1/LOC100630386/ILT11B/LOC100071039/CFP/LOC100630171/CADPS/MMP8/CXCR2/RIMS2/PADI2/GAL/THBS1/C5AR1/FGG/LOC100054684/CLEC4D/DSP/SELL/TMIGD3/S100P	27
BP	GO:0007178	transmembrane receptor protein serine/threonine kinase signaling pathway	8|254	248|16362	0.0401447025874852	0.203428112477359	100050894/100054366/100147245/100063615/100059475/100052877/100009678/100059886	ZIC4/LOC100054366/LOC100147245/GDF10/GDF6/SOSTDC1/FMOD/CGN	8
BP	GO:0055080	monoatomic cation homeostasis	19|254	792|16362	0.0401731847596685	0.203428112477359	100059622/100071830/100048935/100147259/100055409/100057696/100061893/100071055/100060489/100071540/100068779/100048936/100630171/100055552/100069554/100146374/100065997/100057842/100054028	CASQ2/RYR3/CCR5/TNNT3/CCR8/XCL1/S1PR3/ADRA1B/PDE6A/CCL15/RHAG/CCR2/LOC100630171/CXCR2/PVALB/JPH4/C5AR1/SLAMF8/CA12	19
BP	GO:0007379	segment specification	3|254	49|16362	0.0403700835417786	0.203934347591602	100053496/100147058/100057556	HOXD9/IRX1/MEIS2	3
BP	GO:0043114	regulation of vascular permeability	3|254	49|16362	0.0403700835417786	0.203934347591602	100058296/100068338/100055552	PTP4A3/SLIT2/CXCR2	3
BP	GO:0010720	positive regulation of cell development	20|254	847|16362	0.0411482104172566	0.20659235023115	100033871/100054527/106782087/100065681/100053542/100058072/100048935/100049011/100071881/100059475/100068338/100048936/100058621/100062793/102147500/100629946/100061158/100147221/100062937/100057648	ACTN3/EPHA3/ISLR2/CNR1/HOXD3/CRABP2/CCR5/FEZ1/DKK1/GDF6/SLIT2/CCR2/RELN/RIMS2/LOC102147500/HOXA11/CHL1/FGG/CACNG7/CDH4	20
BP	GO:0003177	pulmonary valve development	2|254	21|16362	0.0415270204739555	0.20659235023115	100073020/100068338	HEY2/SLIT2	2
BP	GO:0003215	cardiac right ventricle morphogenesis	2|254	21|16362	0.0415270204739555	0.20659235023115	100073020/100066124	HEY2/HAND2	2
BP	GO:0007512	adult heart development	2|254	21|16362	0.0415270204739555	0.20659235023115	100071055/100066124	ADRA1B/HAND2	2
BP	GO:0010818	T cell chemotaxis	2|254	21|16362	0.0415270204739555	0.20659235023115	100048936/100630171	CCR2/LOC100630171	2
BP	GO:0035287	head segmentation	2|254	21|16362	0.0415270204739555	0.20659235023115	100057556/100067044	MEIS2/EMX2	2
BP	GO:0042694	muscle cell fate specification	2|254	21|16362	0.0415270204739555	0.20659235023115	100146912/100059216	TBX1/ERBB3	2
BP	GO:0046459	short-chain fatty acid metabolic process	2|254	21|16362	0.0415270204739555	0.20659235023115	106782960/100033886	LOC106782960/TYRP1	2
BP	GO:0072273	metanephric nephron morphogenesis	2|254	21|16362	0.0415270204739555	0.20659235023115	100057765/100068793	GREM1/SIX2	2
BP	GO:0090190	positive regulation of branching involved in ureteric bud morphogenesis	2|254	21|16362	0.0415270204739555	0.20659235023115	100057765/100063931	GREM1/WNT2B	2
BP	GO:1900452	regulation of long-term synaptic depression	2|254	21|16362	0.0415270204739555	0.20659235023115	100034238/100054684	ILT11B/LOC100054684	2
BP	GO:0002274	myeloid leukocyte activation	17|254	691|16362	0.0416315291653947	0.20659235023115	100066121/100630386/100034238/100071039/100051317/100630171/100069005/100055552/100050025/100057863/100065997/100054684/100060606/100061514/100058663/100063300/100056472	ALDOA/LOC100630386/ILT11B/LOC100071039/CFP/LOC100630171/MMP8/CXCR2/PADI2/DNASE1L3/C5AR1/LOC100054684/CLEC4D/DSP/SELL/TMIGD3/S100P	17
BP	GO:0032945	negative regulation of mononuclear cell proliferation	5|254	122|16362	0.0416327833279294	0.20659235023115	100057696/100630386/100034238/100630057/100054684	XCL1/LOC100630386/ILT11B/GAL/LOC100054684	5
BP	GO:0050672	negative regulation of lymphocyte proliferation	5|254	122|16362	0.0416327833279294	0.20659235023115	100057696/100630386/100034238/100630057/100054684	XCL1/LOC100630386/ILT11B/GAL/LOC100054684	5
BP	GO:0046622	positive regulation of organ growth	4|254	84|16362	0.0417308158300866	0.20659235023115	100073020/100056059/100062164/100050353	HEY2/TBX5/NCAM1/FGF9	4
BP	GO:0061326	renal tubule development	6|254	163|16362	0.0419153019962958	0.20659235023115	100147058/100059216/100057556/100071544/100057765/100629946	IRX1/ERBB3/MEIS2/ADAMTS16/GREM1/HOXA11	6
BP	GO:0071560	cellular response to transforming growth factor beta stimulus	7|254	206|16362	0.0421048339579795	0.20659235023115	100054366/100147245/100063615/100057696/100067723/100009678/100059886	LOC100054366/LOC100147245/GDF10/XCL1/PENK/FMOD/CGN	7
BP	GO:0001658	branching involved in ureteric bud morphogenesis	3|254	50|16362	0.0424703449382332	0.20659235023115	100071544/100057765/100629946	ADAMTS16/GREM1/HOXA11	3
BP	GO:0001974	blood vessel remodeling	3|254	50|16362	0.0424703449382332	0.20659235023115	100146912/100071055/100048936	TBX1/ADRA1B/CCR2	3
BP	GO:0003044	regulation of systemic arterial blood pressure mediated by a chemical signal	3|254	50|16362	0.0424703449382332	0.20659235023115	100067330/100071055/100055952	TPM1/ADRA1B/ACE2	3
BP	GO:0009435	NAD biosynthetic process	3|254	50|16362	0.0424703449382332	0.20659235023115	100066121/100051714/100061187	ALDOA/PGAM2/ENO3	3
BP	GO:0010665	regulation of cardiac muscle cell apoptotic process	3|254	50|16362	0.0424703449382332	0.20659235023115	100073020/100055552/100066124	HEY2/CXCR2/HAND2	3
BP	GO:0045777	positive regulation of blood pressure	3|254	50|16362	0.0424703449382332	0.20659235023115	100065681/100067330/100071055	CNR1/TPM1/ADRA1B	3
BP	GO:0048333	mesodermal cell differentiation	3|254	50|16362	0.0424703449382332	0.20659235023115	100070213/100068793/100629946	LBX1/SIX2/HOXA11	3
BP	GO:0098815	modulation of excitatory postsynaptic potential	3|254	50|16362	0.0424703449382332	0.20659235023115	100065098/100058621/100062793	TMEM108/RELN/RIMS2	3
BP	GO:0042221	response to chemical	95|254	5262|16362	0.0426387157493924	0.20659235023115	100067259/100057055/100059622/100054129/100055369/100054527/111774423/100033840/100061513/100065681/100058287/100071830/100050378/100146912/100058296/100049947/100058356/100066121/100061710/111767454/100067330/100054366/100068247/100051714/100147245/100058487/100048935/100060422/100272214/100059216/100061187/100056059/100050114/100060336/100073239/100071667/100630801/100055409/100049011/100071881…	PRKRA/CCN3/CASQ2/NEFM/LCT/EPHA3/LOC111774423/TNMD/CPE/CNR1/SLC22A3/RYR3/PACRG/TBX1/PTP4A3/FHL2/PDLIM7/ALDOA/LGI1/LOC111767454/TPM1/LOC100054366/MRC1/PGAM2/LOC100147245/IL1RL2/CCR5/CSF1R/TWIST1/ERBB3/ENO3/TBX5/KCNK2/KCNQ1/ADGRV1/C1QB/IDI1/CCR8/FEZ1/DKK1/C1QA/GDF10/XCL1/TMEM108/ATP6V1G3/UNC5D/NCAM1/ILT11B/ADRA1B/CCL15/MMP1/LOC100071039/SERPINB2/RHAG/GDF6/SLIT2/PPP2R2B/CCR2/SOSTDC1/LOC100630171/CADP…	95
BP	GO:0045927	positive regulation of growth	14|254	540|16362	0.0427858163376206	0.20659235023115	100033871/106782087/100061513/100061710/100058072/100073020/100056059/100062164/100062793/102147500/100050353/100053075/100062937/100057648	ACTN3/ISLR2/CPE/LGI1/CRABP2/HEY2/TBX5/NCAM1/RIMS2/LOC102147500/FGF9/AGR2/CACNG7/CDH4	14
BP	GO:0007179	transforming growth factor beta receptor signaling pathway	5|254	123|16362	0.0428708595469019	0.20659235023115	100054366/100147245/100063615/100009678/100059886	LOC100054366/LOC100147245/GDF10/FMOD/CGN	5
BP	GO:0051153	regulation of striated muscle cell differentiation	6|254	164|16362	0.0429670280133761	0.20659235023115	100033871/100057055/100146912/100071881/100070213/100057765	ACTN3/CCN3/TBX1/DKK1/LBX1/GREM1	6
BP	GO:0042119	neutrophil activation	15|254	592|16362	0.0435043530988043	0.20659235023115	100066121/100630386/100034238/100071039/100051317/100069005/100055552/100050025/100057863/100065997/100054684/100060606/100061514/100058663/100056472	ALDOA/LOC100630386/ILT11B/LOC100071039/CFP/MMP8/CXCR2/PADI2/DNASE1L3/C5AR1/LOC100054684/CLEC4D/DSP/SELL/S100P	15
BP	GO:0050804	modulation of chemical synaptic transmission	15|254	592|16362	0.0435043530988043	0.20659235023115	100061513/100065681/100063938/100061710/100071881/100065098/100062164/100034238/100058621/100062793/100146374/106782960/102149608/100054684/100062937	CPE/CNR1/DNAJC5B/LGI1/DKK1/TMEM108/NCAM1/ILT11B/RELN/RIMS2/JPH4/LOC106782960/HRH2/LOC100054684/CACNG7	15
BP	GO:0048640	negative regulation of developmental growth	7|254	208|16362	0.0439643980677471	0.20659235023115	100048935/100056059/100050114/111772996/100068338/100630057/100065867	CCR5/TBX5/KCNK2/NANOS1/SLIT2/GAL/EPHA7	7
BP	GO:0032409	regulation of transporter activity	9|254	299|16362	0.0442656704700272	0.20659235023115	100059622/100071830/100272214/100060336/100058621/100146374/100034074/100630057/100062937	CASQ2/RYR3/TWIST1/KCNQ1/RELN/JPH4/ABCB1/GAL/CACNG7	9
BP	GO:0019319	hexose biosynthetic process	3|254	51|16362	0.044624453000834	0.20659235023115	100066121/100051714/100061187	ALDOA/PGAM2/ENO3	3
BP	GO:0032480	negative regulation of type I interferon production	3|254	51|16362	0.044624453000834	0.20659235023115	100034238/100052697/100054684	ILT11B/TRAIP/LOC100054684	3
BP	GO:0050881	musculoskeletal movement	3|254	51|16362	0.044624453000834	0.20659235023115	100062893/100147259/106781214	MYH8/TNNT3/TNNI2	3
BP	GO:1900271	regulation of long-term synaptic potentiation	3|254	51|16362	0.044624453000834	0.20659235023115	100034238/100058621/100054684	ILT11B/RELN/LOC100054684	3
BP	GO:0007156	homophilic cell adhesion via plasma membrane adhesion molecules	4|254	86|16362	0.0448586353006326	0.20659235023115	100061116/100053379/100062164/100057648	SDK2/CADM3/NCAM1/CDH4	4
BP	GO:0001822	kidney development	10|254	347|16362	0.0449247127213986	0.20659235023115	100147058/100071544/100061416/100057765/100068338/100068793/100055552/100629946/100054328/100065867	IRX1/ADAMTS16/GCNT1/GREM1/SLIT2/SIX2/CXCR2/HOXA11/IFT88/EPHA7	10
BP	GO:0003176	aortic valve development	2|254	22|16362	0.0452220231875897	0.20659235023115	100272214/100068338	TWIST1/SLIT2	2
BP	GO:0003417	growth plate cartilage development	2|254	22|16362	0.0452220231875897	0.20659235023115	100057478/100033911	THBS1/COMP	2
BP	GO:0007432	salivary gland boundary specification	2|254	22|16362	0.0452220231875897	0.20659235023115	100057556/100068338	MEIS2/SLIT2	2
BP	GO:0007479	leg disc proximal/distal pattern formation	2|254	22|16362	0.0452220231875897	0.20659235023115	100059216/100057556	ERBB3/MEIS2	2
BP	GO:0030322	stabilization of membrane potential	2|254	22|16362	0.0452220231875897	0.20659235023115	100065337/100050114	KCNK5/KCNK2	2
BP	GO:0031998	regulation of fatty acid beta-oxidation	2|254	22|16362	0.0452220231875897	0.20659235023115	100065681/100272214	CNR1/TWIST1	2
BP	GO:0032494	response to peptidoglycan	2|254	22|16362	0.0452220231875897	0.20659235023115	100071039/100065997	LOC100071039/C5AR1	2
BP	GO:0032793	positive regulation of CREB transcription factor activity	2|254	22|16362	0.0452220231875897	0.20659235023115	100058621/100070646	RELN/OPRD1	2
BP	GO:0048262	determination of dorsal/ventral asymmetry	2|254	22|16362	0.0452220231875897	0.20659235023115	100059475/100057765	GDF6/GREM1	2
BP	GO:0097065	anterior head development	2|254	22|16362	0.0452220231875897	0.20659235023115	100057556/100067044	MEIS2/EMX2	2
BP	GO:0098655	monoatomic cation transmembrane transport	18|254	751|16362	0.045383022717553	0.20659235023115	100058287/100071830/100063073/100048935/100065337/100050114/100051577/100060336/100061914/100057696/100051640/100068779/100053003/100630171/100055996/100051922/100071226/100062937	SLC22A3/RYR3/SLC7A1/CCR5/KCNK5/KCNK2/KCNA6/KCNQ1/GABRA2/XCL1/ATP6V1G3/RHAG/KCNJ16/LOC100630171/SLC28A2/KCND1/SLC13A3/CACNG7	18
BP	GO:0002158	osteoclast proliferation	1|254	3|16362	0.0458548610066288	0.20659235023115	100068418	NPR3	1
BP	GO:0002581	negative regulation of antigen processing and presentation of peptide or polysaccharide antigen via MHC class II	1|254	3|16362	0.0458548610066288	0.20659235023115	100057478	THBS1	1
BP	GO:0003278	apoptotic process involved in heart morphogenesis	1|254	3|16362	0.0458548610066288	0.20659235023115	100066124	HAND2	1
BP	GO:0003342	proepicardium development	1|254	3|16362	0.0458548610066288	0.20659235023115	100066124	HAND2	1
BP	GO:0006113	fermentation	1|254	3|16362	0.0458548610066288	0.20659235023115	111774423	LOC111774423	1
BP	GO:0006583	melanin biosynthetic process from tyrosine	1|254	3|16362	0.0458548610066288	0.20659235023115	100033886	TYRP1	1
BP	GO:0007161	calcium-independent cell-matrix adhesion	1|254	3|16362	0.0458548610066288	0.20659235023115	100068127	VWA2	1
BP	GO:0007383	specification of segmental identity, antennal segment	1|254	3|16362	0.0458548610066288	0.20659235023115	100057556	MEIS2	1
BP	GO:0008591	regulation of Wnt signaling pathway, calcium modulating pathway	1|254	3|16362	0.0458548610066288	0.20659235023115	100071881	DKK1	1
BP	GO:0010045	response to nickel cation	1|254	3|16362	0.0458548610066288	0.20659235023115	100055369	LCT	1
BP	GO:0010751	negative regulation of nitric oxide mediated signal transduction	1|254	3|16362	0.0458548610066288	0.20659235023115	100057478	THBS1	1
BP	GO:0015827	tryptophan transport	1|254	3|16362	0.0458548610066288	0.20659235023115	100055952	ACE2	1
BP	GO:0016037	light absorption	1|254	3|16362	0.0458548610066288	0.20659235023115	100056641	RHO	1
BP	GO:0019660	glycolytic fermentation	1|254	3|16362	0.0458548610066288	0.20659235023115	111774423	LOC111774423	1
BP	GO:0019661	glucose catabolic process to lactate via pyruvate	1|254	3|16362	0.0458548610066288	0.20659235023115	111774423	LOC111774423	1
BP	GO:0030887	positive regulation of myeloid dendritic cell activation	1|254	3|16362	0.0458548610066288	0.20659235023115	100060606	CLEC4D	1
BP	GO:0031448	positive regulation of fast-twitch skeletal muscle fiber contraction	1|254	3|16362	0.0458548610066288	0.20659235023115	100033871	ACTN3	1
BP	GO:0031989	bombesin receptor signaling pathway	1|254	3|16362	0.0458548610066288	0.20659235023115	100056400	GRPR	1
BP	GO:0033693	neurofilament bundle assembly	1|254	3|16362	0.0458548610066288	0.20659235023115	100054129	NEFM	1
BP	GO:0034421	post-translational protein acetylation	1|254	3|16362	0.0458548610066288	0.20659235023115	100066222	DSCC1	1
BP	GO:0035271	ring gland development	1|254	3|16362	0.0458548610066288	0.20659235023115	100068793	SIX2	1
BP	GO:0035747	natural killer cell chemotaxis	1|254	3|16362	0.0458548610066288	0.20659235023115	100057696	XCL1	1
BP	GO:0038026	reelin-mediated signaling pathway	1|254	3|16362	0.0458548610066288	0.20659235023115	100058621	RELN	1
BP	GO:0050929	induction of negative chemotaxis	1|254	3|16362	0.0458548610066288	0.20659235023115	100068338	SLIT2	1
BP	GO:0050936	xanthophore differentiation	1|254	3|16362	0.0458548610066288	0.20659235023115	100060422	CSF1R	1
BP	GO:0051866	general adaptation syndrome	1|254	3|16362	0.0458548610066288	0.20659235023115	100067723	PENK	1
BP	GO:0060480	lung goblet cell differentiation	1|254	3|16362	0.0458548610066288	0.20659235023115	100053075	AGR2	1
BP	GO:0060492	lung induction	1|254	3|16362	0.0458548610066288	0.20659235023115	100063931	WNT2B	1
BP	GO:0061364	apoptotic process involved in luteolysis	1|254	3|16362	0.0458548610066288	0.20659235023115	100068338	SLIT2	1
BP	GO:0071663	positive regulation of granzyme B production	1|254	3|16362	0.0458548610066288	0.20659235023115	100057696	XCL1	1
BP	GO:0072038	mesenchymal stem cell maintenance involved in nephron morphogenesis	1|254	3|16362	0.0458548610066288	0.20659235023115	100068793	SIX2	1
BP	GO:0072137	condensed mesenchymal cell proliferation	1|254	3|16362	0.0458548610066288	0.20659235023115	100068793	SIX2	1
BP	GO:0090275	negative regulation of somatostatin secretion	1|254	3|16362	0.0458548610066288	0.20659235023115	100630057	GAL	1
BP	GO:0097477	lateral motor column neuron migration	1|254	3|16362	0.0458548610066288	0.20659235023115	100058621	RELN	1
BP	GO:0098759	cellular response to interleukin-8	1|254	3|16362	0.0458548610066288	0.20659235023115	100055552	CXCR2	1
BP	GO:0098907	regulation of SA node cell action potential	1|254	3|16362	0.0458548610066288	0.20659235023115	100071830	RYR3	1
BP	GO:0099553	trans-synaptic signaling by endocannabinoid, modulating synaptic transmission	1|254	3|16362	0.0458548610066288	0.20659235023115	100065681	CNR1	1
BP	GO:0110024	positive regulation of cardiac muscle myoblast proliferation	1|254	3|16362	0.0458548610066288	0.20659235023115	100057556	MEIS2	1
BP	GO:1900159	positive regulation of bone mineralization involved in bone maturation	1|254	3|16362	0.0458548610066288	0.20659235023115	100033871	ACTN3	1
BP	GO:1901624	negative regulation of lymphocyte chemotaxis	1|254	3|16362	0.0458548610066288	0.20659235023115	100050025	PADI2	1
BP	GO:1902608	positive regulation of large conductance calcium-activated potassium channel activity	1|254	3|16362	0.0458548610066288	0.20659235023115	100630057	GAL	1
BP	GO:1902731	negative regulation of chondrocyte proliferation	1|254	3|16362	0.0458548610066288	0.20659235023115	100057055	CCN3	1
BP	GO:1903596	regulation of gap junction assembly	1|254	3|16362	0.0458548610066288	0.20659235023115	100055952	ACE2	1
BP	GO:1904800	negative regulation of neuron remodeling	1|254	3|16362	0.0458548610066288	0.20659235023115	100062164	NCAM1	1
BP	GO:1990790	response to glial cell derived neurotrophic factor	1|254	3|16362	0.0458548610066288	0.20659235023115	111767454	LOC111767454	1
BP	GO:1990792	cellular response to glial cell derived neurotrophic factor	1|254	3|16362	0.0458548610066288	0.20659235023115	111767454	LOC111767454	1
BP	GO:2000016	negative regulation of determination of dorsal identity	1|254	3|16362	0.0458548610066288	0.20659235023115	100052877	SOSTDC1	1
BP	GO:2000412	positive regulation of thymocyte migration	1|254	3|16362	0.0458548610066288	0.20659235023115	100057696	XCL1	1
BP	GO:2000495	regulation of cell proliferation involved in compound eye morphogenesis	1|254	3|16362	0.0458548610066288	0.20659235023115	100057556	MEIS2	1
BP	GO:2000497	positive regulation of cell proliferation involved in compound eye morphogenesis	1|254	3|16362	0.0458548610066288	0.20659235023115	100057556	MEIS2	1
BP	GO:2001055	positive regulation of mesenchymal cell apoptotic process	1|254	3|16362	0.0458548610066288	0.20659235023115	106783080	HOXA13	1
BP	GO:0051592	response to calcium ion	6|254	167|16362	0.046221188671057	0.20802006623295	100059622/100071830/100073239/100067723/100057478/100147221	CASQ2/RYR3/ADGRV1/PENK/THBS1/FGG	6
BP	GO:0043525	positive regulation of neuron apoptotic process	4|254	87|16362	0.0464704988037238	0.208918652741528	111767454/100060957/100630171/100065867	LOC111767454/PPP2R2B/LOC100630171/EPHA7	4
BP	GO:0034109	homotypic cell-cell adhesion	3|254	52|16362	0.0468319826005579	0.209736884854828	100062164/100147221/100061514	NCAM1/FGG/DSP	3
BP	GO:0048483	autonomic nervous system development	3|254	52|16362	0.0468319826005579	0.209736884854828	100146912/100066124/100058327	TBX1/HAND2/SEMA3D	3
BP	GO:0071869	response to catecholamine	3|254	52|16362	0.0468319826005579	0.209736884854828	100071830/100060336/100067723	RYR3/KCNQ1/PENK	3
BP	GO:0046034	ATP metabolic process	7|254	211|16362	0.0468518706662401	0.209736884854828	100062893/111774423/100066121/100051714/102148001/100070251/100061187	MYH8/LOC111774423/ALDOA/PGAM2/LOC102148001/PFKFB3/ENO3	7
BP	GO:0007218	neuropeptide signaling pathway	5|254	127|16362	0.0480434947720954	0.214022103940087	100061513/100067723/100056400/100070646/100630057	CPE/PENK/GRPR/OPRD1/GAL	5
BP	GO:0048771	tissue remodeling	5|254	127|16362	0.0480434947720954	0.214022103940087	100146912/100059216/100071055/100048936/100072933	TBX1/ERBB3/ADRA1B/CCR2/LOC100072933	5
BP	GO:0061333	renal tubule morphogenesis	5|254	127|16362	0.0480434947720954	0.214022103940087	100147058/100059216/100071544/100057765/100629946	IRX1/ERBB3/ADAMTS16/GREM1/HOXA11	5
BP	GO:0030003	intracellular monoatomic cation homeostasis	17|254	704|16362	0.0480837346194321	0.214022103940087	100059622/100071830/100048935/100147259/100055409/100057696/100061893/100071055/100060489/100071540/100048936/100630171/100055552/100069554/100146374/100065997/100057842	CASQ2/RYR3/CCR5/TNNT3/CCR8/XCL1/S1PR3/ADRA1B/PDE6A/CCL15/CCR2/LOC100630171/CXCR2/PVALB/JPH4/C5AR1/SLAMF8	17
BP	GO:0014032	neural crest cell development	4|254	88|16362	0.0481142847736033	0.214022103940087	100146912/100272214/100066124/100058327	TBX1/TWIST1/HAND2/SEMA3D	4
BP	GO:0035094	response to nicotine	4|254	88|16362	0.0481142847736033	0.214022103940087	100065681/100066121/100067723/102147500	CNR1/ALDOA/PENK/LOC102147500	4
BP	GO:0098771	inorganic ion homeostasis	19|254	810|16362	0.0483988985828607	0.21506078694475	100059622/100071830/100048935/100147259/100055409/100057696/100061893/100071055/100060489/100071540/100068779/100048936/100630171/100055552/100069554/100146374/100065997/100057842/100054028	CASQ2/RYR3/CCR5/TNNT3/CCR8/XCL1/S1PR3/ADRA1B/PDE6A/CCL15/RHAG/CCR2/LOC100630171/CXCR2/PVALB/JPH4/C5AR1/SLAMF8/CA12	19
BP	GO:0002761	regulation of myeloid leukocyte differentiation	6|254	169|16362	0.0484735763748837	0.215165410744209	100060422/100058097/100034238/100058056/100630171/100054684	CSF1R/C1QA/ILT11B/C1QC/LOC100630171/LOC100054684	6
BP	GO:0007605	sensory perception of sound	7|254	213|16362	0.0488427703881995	0.215377912323759	100146912/100062839/100060336/100073239/100070297/100071720/100054328	TBX1/OTOR/KCNQ1/ADGRV1/DNAH7/POU3F4/IFT88	7
BP	GO:0003283	atrial septum development	2|254	23|16362	0.0490332794691447	0.215377912323759	100073020/100056059	HEY2/TBX5	2
BP	GO:0030813	positive regulation of nucleotide catabolic process	2|254	23|16362	0.0490332794691447	0.215377912323759	100033871/100070251	ACTN3/PFKFB3	2
BP	GO:0034315	regulation of Arp2/3 complex-mediated actin nucleation	2|254	23|16362	0.0490332794691447	0.215377912323759	100066121/102148001	ALDOA/LOC102148001	2
BP	GO:0055012	ventricular cardiac muscle cell differentiation	2|254	23|16362	0.0490332794691447	0.215377912323759	100049947/100073020	FHL2/HEY2	2
BP	GO:0060456	positive regulation of digestive system process	2|254	23|16362	0.0490332794691447	0.215377912323759	100061513/100060336	CPE/KCNQ1	2
BP	GO:0060857	establishment of glial blood-brain barrier	2|254	23|16362	0.0490332794691447	0.215377912323759	100052467/100061158	CNTNAP1/CHL1	2
BP	GO:0060900	embryonic camera-type eye formation	2|254	23|16362	0.0490332794691447	0.215377912323759	100272214/100063931	TWIST1/WNT2B	2
BP	GO:0071636	positive regulation of transforming growth factor beta production	2|254	23|16362	0.0490332794691447	0.215377912323759	100057696/100057478	XCL1/THBS1	2
BP	GO:2000561	regulation of CD4-positive, alpha-beta T cell proliferation	2|254	23|16362	0.0490332794691447	0.215377912323759	100057696/100630386	XCL1/LOC100630386	2
BP	GO:0035006	melanization defense response	3|254	53|16362	0.049092482082817	0.215413101777366	100054527/100061158/100065867	EPHA3/CHL1/EPHA7	3
BP	GO:0060249	anatomical structure homeostasis	13|254	501|16362	0.049501769381877	0.216736114684254	100063938/100066121/100147259/100059216/111772996/100073239/106783080/100060489/100059475/100048936/100055996/100051647/100056641	DNAJC5B/ALDOA/TNNT3/ERBB3/NANOS1/ADGRV1/HOXA13/PDE6A/GDF6/CCR2/SLC28A2/BRDT/RHO	13
BP	GO:0050803	regulation of synapse structure or activity	12|254	451|16362	0.0495129179660414	0.216736114684254	100061513/111772996/100071881/100069910/100062164/100034238/100052909/100058621/102147500/100070436/100054684/100065867	CPE/NANOS1/DKK1/TPBG/NCAM1/ILT11B/LRRN1/RELN/LOC102147500/ADGRB2/LOC100054684/EPHA7	12
BP	GO:0009167	purine ribonucleoside monophosphate metabolic process	8|254	259|16362	0.049548512910231	0.216736114684254	100062893/111774423/100066121/100051714/102148001/100070251/100061187/100060489	MYH8/LOC111774423/ALDOA/PGAM2/LOC102148001/PFKFB3/ENO3/PDE6A	8
BP	GO:0050769	positive regulation of neurogenesis	17|254	709|16362	0.0507455038277735	0.221169843820663	100054527/106782087/100065681/100053542/100058072/100048935/100049011/100071881/100059475/100068338/100048936/100058621/100062793/102147500/100061158/100062937/100057648	EPHA3/ISLR2/CNR1/HOXD3/CRABP2/CCR5/FEZ1/DKK1/GDF6/SLIT2/CCR2/RELN/RIMS2/LOC102147500/CHL1/CACNG7/CDH4	17
BP	GO:0006606	protein import into nucleus	5|254	129|16362	0.0507624607777668	0.221169843820663	100057556/100068793/100056433/100070646/100050353	MEIS2/SIX2/ABRA/OPRD1/FGF9	5
BP	GO:0043627	response to estrogen	5|254	129|16362	0.0507624607777668	0.221169843820663	100055369/111774423/100066121/100065885/100630057	LCT/LOC111774423/ALDOA/TNFRSF11B/GAL	5
BP	GO:0045937	positive regulation of phosphate metabolic process	28|254	1306|16362	0.0507723548314545	0.221169843820663	100033871/100146912/100054366/100147245/100060422/100059216/100070251/100147098/100071881/100063615/100057696/100034238/100071055/100071540/100059475/100057765/100630171/100058621/100066124/102147500/100062332/100070646/100050353/100057478/100065997/100147221/100054684/100065867	ACTN3/TBX1/LOC100054366/LOC100147245/CSF1R/ERBB3/PFKFB3/SBK2/DKK1/GDF10/XCL1/ILT11B/ADRA1B/CCL15/GDF6/GREM1/LOC100630171/RELN/HAND2/LOC102147500/CCL22/OPRD1/FGF9/THBS1/C5AR1/FGG/LOC100054684/EPHA7	28
BP	GO:0071559	response to transforming growth factor beta	7|254	215|16362	0.0508867662908957	0.221438999536804	100054366/100147245/100063615/100057696/100067723/100009678/100059886	LOC100054366/LOC100147245/GDF10/XCL1/PENK/FMOD/CGN	7
BP	GO:0001960	negative regulation of cytokine-mediated signaling pathway	3|254	54|16362	0.0514054745919022	0.222774703483753	100068338/100050025/100052697	SLIT2/PADI2/TRAIP	3
BP	GO:0007455	eye-antennal disc morphogenesis	3|254	54|16362	0.0514054745919022	0.222774703483753	100050894/100059216/100068793	ZIC4/ERBB3/SIX2	3
BP	GO:0009996	negative regulation of cell fate specification	3|254	54|16362	0.0514054745919022	0.222774703483753	100053496/100071881/100051647	HOXD9/DKK1/BRDT	3
BP	GO:0032963	collagen metabolic process	3|254	54|16362	0.0514054745919022	0.222774703483753	100050106/100033896/100069005	LOC100050106/MMP1/MMP8	3
BP	GO:0014910	regulation of smooth muscle cell migration	4|254	90|16362	0.0514974150280031	0.222943541602713	100067330/100033896/100068338/100050353	TPM1/MMP1/SLIT2/FGF9	4
BP	GO:0001915	negative regulation of T cell mediated cytotoxicity	2|254	24|16362	0.0529563209244237	0.22727547490227	100034238/100054684	ILT11B/LOC100054684	2
BP	GO:0002666	positive regulation of T cell tolerance induction	2|254	24|16362	0.0529563209244237	0.22727547490227	100034238/100054684	ILT11B/LOC100054684	2
BP	GO:0010882	regulation of cardiac muscle contraction by calcium ion signaling	2|254	24|16362	0.0529563209244237	0.22727547490227	100059622/100071830	CASQ2/RYR3	2
BP	GO:0014912	negative regulation of smooth muscle cell migration	2|254	24|16362	0.0529563209244237	0.22727547490227	100067330/100068338	TPM1/SLIT2	2
BP	GO:0032332	positive regulation of chondrocyte differentiation	2|254	24|16362	0.0529563209244237	0.22727547490227	100059475/100629946	GDF6/HOXA11	2
BP	GO:0033033	negative regulation of myeloid cell apoptotic process	2|254	24|16362	0.0529563209244237	0.22727547490227	100048935/100055552	CCR5/CXCR2	2
BP	GO:0045117	azole transmembrane transport	2|254	24|16362	0.0529563209244237	0.22727547490227	100058287/100063300	SLC22A3/TMIGD3	2
BP	GO:0045649	regulation of macrophage differentiation	2|254	24|16362	0.0529563209244237	0.22727547490227	100058097/100058056	C1QA/C1QC	2
BP	GO:0002218	activation of innate immune response	7|254	217|16362	0.0529841351899067	0.22727547490227	100034238/100071039/102147500/100147221/100054684/100060606/100072933	ILT11B/LOC100071039/LOC102147500/FGG/LOC100054684/CLEC4D/LOC100072933	7
BP	GO:0051966	regulation of synaptic transmission, glutamatergic	4|254	91|16362	0.0532366267453831	0.228125993222578	100065681/100071881/100058621/100062937	CNR1/DKK1/RELN/CACNG7	4
BP	GO:0050778	positive regulation of immune response	17|254	714|16362	0.0535099318201438	0.229063879042894	100065681/100071667/100058097/100057696/100051358/100034238/100058056/100071039/100051317/100048936/102147500/100065997/100147221/100054684/100060606/100072933/100063300	CNR1/C1QB/C1QA/XCL1/CFH/ILT11B/C1QC/LOC100071039/CFP/CCR2/LOC102147500/C5AR1/FGG/LOC100054684/CLEC4D/LOC100072933/TMIGD3	17
BP	GO:0032648	regulation of interferon-beta production	3|254	55|16362	0.0537704593549167	0.229478796111044	100034238/100052697/100054684	ILT11B/TRAIP/LOC100054684	3
BP	GO:0035010	encapsulation of foreign target	3|254	55|16362	0.0537704593549167	0.229478796111044	100054527/100061158/100065867	EPHA3/CHL1/EPHA7	3
BP	GO:0045104	intermediate filament cytoskeleton organization	3|254	55|16362	0.0537704593549167	0.229478796111044	100054129/100063542/100061514	NEFM/KRT18/DSP	3
BP	GO:0043433	negative regulation of DNA-binding transcription factor activity	6|254	174|16362	0.0543970667765198	0.231069917148786	100058356/100272214/100057696/100066124/100052697/100063300	PDLIM7/TWIST1/XCL1/HAND2/TRAIP/TMIGD3	6
BP	GO:0021675	nerve development	5|254	132|16362	0.0550071325188493	0.231069917148786	100146912/100053542/100059216/100052467/100061158	TBX1/HOXD3/ERBB3/CNTNAP1/CHL1	5
BP	GO:0008347	glial cell migration	4|254	92|16362	0.0550074962050584	0.231069917148786	100068338/100630171/100068793/100058621	SLIT2/LOC100630171/SIX2/RELN	4
BP	GO:0046879	hormone secretion	4|254	92|16362	0.0550074962050584	0.231069917148786	100061513/100062793/100630057/100063300	CPE/RIMS2/GAL/TMIGD3	4
BP	GO:0034097	response to cytokine	26|254	1205|16362	0.055048991132037	0.231069917148786	100054527/100058296/100068247/100058487/100048935/100060422/100272214/100055409/100057696/100062164/100071540/100033896/100051584/100048936/100630171/100055552/100063542/100065885/100050025/102147500/100062332/100070646/100063511/100034074/100147221/100061842	EPHA3/PTP4A3/MRC1/IL1RL2/CCR5/CSF1R/TWIST1/CCR8/XCL1/NCAM1/CCL15/MMP1/SERPINB2/CCR2/LOC100630171/CXCR2/KRT18/TNFRSF11B/PADI2/LOC102147500/CCL22/OPRD1/KRT8/ABCB1/FGG/TMEM102	26
BP	GO:0046661	male sex differentiation	9|254	312|16362	0.0551138513698802	0.231069917148786	100053496/100059216/100060336/100063615/106783080/100062164/100063931/100050353/100629946	HOXD9/ERBB3/KCNQ1/GDF10/HOXA13/NCAM1/WNT2B/FGF9/HOXA11	9
BP	GO:0001503	ossification	7|254	219|16362	0.0551351241014526	0.231069917148786	100071830/100049947/100272214/100630171/100067723/100069005/100050353	RYR3/FHL2/TWIST1/LOC100630171/PENK/MMP8/FGF9	7
BP	GO:0044058	regulation of digestive system process	3|254	56|16362	0.0561869129262189	0.231069917148786	100061513/100060336/100034074	CPE/KCNQ1/ABCB1	3
BP	GO:0071867	response to monoamine	3|254	56|16362	0.0561869129262189	0.231069917148786	100071830/100060336/100067723	RYR3/KCNQ1/PENK	3
BP	GO:0044070	regulation of monoatomic anion transport	5|254	133|16362	0.0564663678420852	0.231069917148786	100067115/102149608/100034074/100057478/100055952	ROS1/HRH2/ABCB1/THBS1/ACE2	5
BP	GO:0010976	positive regulation of neuron projection development	12|254	461|16362	0.0565897368397708	0.231069917148786	100054527/106782087/100065681/100058072/100049011/100068338/100058621/100062793/102147500/100061158/100062937/100057648	EPHA3/ISLR2/CNR1/CRABP2/FEZ1/SLIT2/RELN/RIMS2/LOC102147500/CHL1/CACNG7/CDH4	12
BP	GO:0001944	vasculature development	14|254	563|16362	0.0567380675093203	0.231069917148786	100057055/100146912/100071208/100073020/100056059/106783080/100059475/100057765/100068338/100048936/100066124/100050353/100057478/100054328	CCN3/TBX1/TBX4/HEY2/TBX5/HOXA13/GDF6/GREM1/SLIT2/CCR2/HAND2/FGF9/THBS1/IFT88	14
BP	GO:0072080	nephron tubule development	4|254	93|16362	0.0568099300251091	0.231069917148786	100147058/100071544/100057765/100629946	IRX1/ADAMTS16/GREM1/HOXA11	4
BP	GO:0008299	isoprenoid biosynthetic process	2|254	25|16362	0.0569867889088792	0.231069917148786	100058072/100630801	CRABP2/IDI1	2
BP	GO:0035223	leg disc pattern formation	2|254	25|16362	0.0569867889088792	0.231069917148786	100059216/100057556	ERBB3/MEIS2	2
BP	GO:0051709	regulation of killing of cells of another organism	2|254	25|16362	0.0569867889088792	0.231069917148786	100048935/100071039	CCR5/LOC100071039	2
BP	GO:0060314	regulation of ryanodine-sensitive calcium-release channel activity	2|254	25|16362	0.0569867889088792	0.231069917148786	100059622/100146374	CASQ2/JPH4	2
BP	GO:0034765	regulation of monoatomic ion transmembrane transport	11|254	412|16362	0.0573170832203882	0.231069917148786	100059622/100071830/100272214/100060336/100057696/100058621/100146374/100034074/100630057/100057478/100062937	CASQ2/RYR3/TWIST1/KCNQ1/XCL1/RELN/JPH4/ABCB1/GAL/THBS1/CACNG7	11
BP	GO:0032787	monocarboxylic acid metabolic process	14|254	564|16362	0.0574077457014707	0.231069917148786	100056191/111774423/100066121/100055681/100051714/102148001/100058072/100070251/100061187/100073251/100052853/106782960/100068315/100033886	SLC16A3/LOC111774423/ALDOA/THEM4/PGAM2/LOC102148001/CRABP2/PFKFB3/ENO3/ACOT12/PC/LOC106782960/CYP2F1/TYRP1	14
BP	GO:0050801	monoatomic ion homeostasis	20|254	882|16362	0.0578499486485478	0.231069917148786	100059622/100071830/100059361/100048935/100147259/100055409/100057696/100061893/100071055/100060489/100071540/100068779/100048936/100630171/100055552/100069554/100146374/100065997/100057842/100054028	CASQ2/RYR3/MLLT11/CCR5/TNNT3/CCR8/XCL1/S1PR3/ADRA1B/PDE6A/CCL15/RHAG/CCR2/LOC100630171/CXCR2/PVALB/JPH4/C5AR1/SLAMF8/CA12	20
BP	GO:0001578	microtubule bundle formation	5|254	134|16362	0.057947767634058	0.231069917148786	100070297/100071649/111767441/100054328/111769798	DNAH7/JHY/LOC111767441/IFT88/LOC111769798	5
BP	GO:0007160	cell-matrix adhesion	5|254	134|16362	0.057947767634058	0.231069917148786	100033871/100053542/100068127/100066351/100147221	ACTN3/HOXD3/VWA2/SIGLEC1/FGG	5
BP	GO:0001947	heart looping	4|254	94|16362	0.0586438243604813	0.231069917148786	100055978/100146912/100070213/100066124	MICAL2/TBX1/LBX1/HAND2	4
BP	GO:0010830	regulation of myotube differentiation	4|254	94|16362	0.0586438243604813	0.231069917148786	100033871/100057055/100146912/100070213	ACTN3/CCN3/TBX1/LBX1	4
BP	GO:0060042	retina morphogenesis in camera-type eye	4|254	94|16362	0.0586438243604813	0.231069917148786	100061116/100147216/100059475/100063931	SDK2/IRX5/GDF6/WNT2B	4
BP	GO:0045103	intermediate filament-based process	3|254	57|16362	0.0586542903933707	0.231069917148786	100054129/100063542/100061514	NEFM/KRT18/DSP	3
BP	GO:0048662	negative regulation of smooth muscle cell proliferation	3|254	57|16362	0.0586542903933707	0.231069917148786	100068418/100067330/100055952	NPR3/TPM1/ACE2	3
BP	GO:0090183	regulation of kidney development	3|254	57|16362	0.0586542903933707	0.231069917148786	100057765/100063931/100068793	GREM1/WNT2B/SIX2	3
BP	GO:0099172	presynapse organization	3|254	57|16362	0.0586542903933707	0.231069917148786	100052467/100062164/106782960	CNTNAP1/NCAM1/LOC106782960	3
BP	GO:2001025	positive regulation of response to drug	3|254	57|16362	0.0586542903933707	0.231069917148786	100061513/100034074/100630057	CPE/ABCB1/GAL	3
BP	GO:0048593	camera-type eye morphogenesis	6|254	178|16362	0.0594385308935835	0.231069917148786	100061116/100147216/111767454/100272214/100059475/100063931	SDK2/IRX5/LOC111767454/TWIST1/GDF6/WNT2B	6
BP	GO:0051279	regulation of release of sequestered calcium ion into cytosol	4|254	95|16362	0.0605090651146723	0.231069917148786	100059622/100071830/100057696/100146374	CASQ2/RYR3/XCL1/JPH4	4
BP	GO:0001781	neutrophil apoptotic process	1|254	4|16362	0.0606695113706068	0.231069917148786	100060366	HCAR2	1
BP	GO:0001994	norepinephrine-epinephrine vasoconstriction involved in regulation of systemic arterial blood pressure	1|254	4|16362	0.0606695113706068	0.231069917148786	100071055	ADRA1B	1
BP	GO:0001997	positive regulation of the force of heart contraction by epinephrine-norepinephrine	1|254	4|16362	0.0606695113706068	0.231069917148786	100071055	ADRA1B	1
BP	GO:0002447	eosinophil mediated immunity	1|254	4|16362	0.0606695113706068	0.231069917148786	100630171	LOC100630171	1
BP	GO:0002553	histamine secretion by mast cell	1|254	4|16362	0.0606695113706068	0.231069917148786	100063300	TMIGD3	1
BP	GO:0003166	bundle of His development	1|254	4|16362	0.0606695113706068	0.231069917148786	100056059	TBX5	1
BP	GO:0003199	endocardial cushion to mesenchymal transition involved in heart valve formation	1|254	4|16362	0.0606695113706068	0.231069917148786	100073020	HEY2	1
BP	GO:0003219	cardiac right ventricle formation	1|254	4|16362	0.0606695113706068	0.231069917148786	100066124	HAND2	1
BP	GO:0003220	left ventricular cardiac muscle tissue morphogenesis	1|254	4|16362	0.0606695113706068	0.231069917148786	100071830	RYR3	1
BP	GO:0006965	positive regulation of biosynthetic process of antibacterial peptides active against Gram-positive bacteria	1|254	4|16362	0.0606695113706068	0.231069917148786	100071039	LOC100071039	1
BP	GO:0007181	transforming growth factor beta receptor complex assembly	1|254	4|16362	0.0606695113706068	0.231069917148786	100009678	FMOD	1
BP	GO:0007385	specification of segmental identity, abdomen	1|254	4|16362	0.0606695113706068	0.231069917148786	100053496	HOXD9	1
BP	GO:0007421	stomatogastric nervous system development	1|254	4|16362	0.0606695113706068	0.231069917148786	100059216	ERBB3	1
BP	GO:0007481	haltere disc morphogenesis	1|254	4|16362	0.0606695113706068	0.231069917148786	100057556	MEIS2	1
BP	GO:0008071	maternal determination of dorsal/ventral axis, ovarian follicular epithelium, soma encoded	1|254	4|16362	0.0606695113706068	0.231069917148786	100059216	ERBB3	1
BP	GO:0009240	isopentenyl diphosphate biosynthetic process	1|254	4|16362	0.0606695113706068	0.231069917148786	100630801	IDI1	1
BP	GO:0010573	vascular endothelial growth factor production	1|254	4|16362	0.0606695113706068	0.231069917148786	100050106	LOC100050106	1
BP	GO:0010748	negative regulation of long-chain fatty acid import across plasma membrane	1|254	4|16362	0.0606695113706068	0.231069917148786	100057478	THBS1	1
BP	GO:0014036	neural crest cell fate specification	1|254	4|16362	0.0606695113706068	0.231069917148786	100147058	IRX1	1
BP	GO:0015744	succinate transport	1|254	4|16362	0.0606695113706068	0.231069917148786	100071226	SLC13A3	1
BP	GO:0015746	citrate transport	1|254	4|16362	0.0606695113706068	0.231069917148786	100071226	SLC13A3	1
BP	GO:0015810	aspartate transmembrane transport	1|254	4|16362	0.0606695113706068	0.231069917148786	100071226	SLC13A3	1
BP	GO:0021563	glossopharyngeal nerve development	1|254	4|16362	0.0606695113706068	0.231069917148786	100053542	HOXD3	1
BP	GO:0021615	glossopharyngeal nerve morphogenesis	1|254	4|16362	0.0606695113706068	0.231069917148786	100053542	HOXD3	1
BP	GO:0021661	rhombomere 4 morphogenesis	1|254	4|16362	0.0606695113706068	0.231069917148786	100066405	HOXD1	1
BP	GO:0035359	negative regulation of peroxisome proliferator activated receptor signaling pathway	1|254	4|16362	0.0606695113706068	0.231069917148786	100272214	TWIST1	1
BP	GO:0035441	cell migration involved in vasculogenesis	1|254	4|16362	0.0606695113706068	0.231069917148786	100056059	TBX5	1
BP	GO:0035990	tendon cell differentiation	1|254	4|16362	0.0606695113706068	0.231069917148786	100033840	TNMD	1
BP	GO:0035992	tendon formation	1|254	4|16362	0.0606695113706068	0.231069917148786	100033840	TNMD	1
BP	GO:0036343	psychomotor behavior	1|254	4|16362	0.0606695113706068	0.231069917148786	100056400	GRPR	1
BP	GO:0038145	macrophage colony-stimulating factor signaling pathway	1|254	4|16362	0.0606695113706068	0.231069917148786	100060422	CSF1R	1
BP	GO:0038171	cannabinoid signaling pathway	1|254	4|16362	0.0606695113706068	0.231069917148786	100065681	CNR1	1
BP	GO:0043308	eosinophil degranulation	1|254	4|16362	0.0606695113706068	0.231069917148786	100630171	LOC100630171	1
BP	GO:0045105	intermediate filament polymerization or depolymerization	1|254	4|16362	0.0606695113706068	0.231069917148786	100054129	NEFM	1
BP	GO:0045959	negative regulation of complement activation, classical pathway	1|254	4|16362	0.0606695113706068	0.231069917148786	100056222	C4BPA	1
BP	GO:0046490	isopentenyl diphosphate metabolic process	1|254	4|16362	0.0606695113706068	0.231069917148786	100630801	IDI1	1
BP	GO:0048735	haltere morphogenesis	1|254	4|16362	0.0606695113706068	0.231069917148786	100057556	MEIS2	1
BP	GO:0051464	positive regulation of cortisol secretion	1|254	4|16362	0.0606695113706068	0.231069917148786	100630057	GAL	1
BP	GO:0051795	positive regulation of timing of catagen	1|254	4|16362	0.0606695113706068	0.231069917148786	100630057	GAL	1
BP	GO:0055014	atrial cardiac muscle cell development	1|254	4|16362	0.0606695113706068	0.231069917148786	100049947	FHL2	1
BP	GO:0060266	negative regulation of respiratory burst involved in inflammatory response	1|254	4|16362	0.0606695113706068	0.231069917148786	100057842	SLAMF8	1
BP	GO:0060392	negative regulation of SMAD protein signal transduction	1|254	4|16362	0.0606695113706068	0.231069917148786	100057055	CCN3	1
BP	GO:0060481	lobar bronchus epithelium development	1|254	4|16362	0.0606695113706068	0.231069917148786	100053075	AGR2	1
BP	GO:0060648	mammary gland bud morphogenesis	1|254	4|16362	0.0606695113706068	0.231069917148786	100052877	SOSTDC1	1
BP	GO:0060844	arterial endothelial cell fate commitment	1|254	4|16362	0.0606695113706068	0.231069917148786	100073020	HEY2	1
BP	GO:0060853	Notch signaling pathway involved in arterial endothelial cell fate commitment	1|254	4|16362	0.0606695113706068	0.231069917148786	100073020	HEY2	1
BP	GO:0061075	positive regulation of neural retina development	1|254	4|16362	0.0606695113706068	0.231069917148786	100060422	CSF1R	1
BP	GO:0061737	leukotriene signaling pathway	1|254	4|16362	0.0606695113706068	0.231069917148786	100034151	RGS1	1
BP	GO:0070543	response to linoleic acid	1|254	4|16362	0.0606695113706068	0.231069917148786	100058663	SELL	1
BP	GO:0071422	succinate transmembrane transport	1|254	4|16362	0.0606695113706068	0.231069917148786	100071226	SLC13A3	1
BP	GO:0071672	negative regulation of smooth muscle cell chemotaxis	1|254	4|16362	0.0606695113706068	0.231069917148786	100068338	SLIT2	1
BP	GO:0072086	specification of loop of Henle identity	1|254	4|16362	0.0606695113706068	0.231069917148786	100147058	IRX1	1
BP	GO:0072268	pattern specification involved in metanephros development	1|254	4|16362	0.0606695113706068	0.231069917148786	100147058	IRX1	1
BP	GO:0090024	negative regulation of neutrophil chemotaxis	1|254	4|16362	0.0606695113706068	0.231069917148786	100068338	SLIT2	1
BP	GO:0090191	negative regulation of branching involved in ureteric bud morphogenesis	1|254	4|16362	0.0606695113706068	0.231069917148786	100057765	GREM1	1
BP	GO:0097324	melanocyte migration	1|254	4|16362	0.0606695113706068	0.231069917148786	100060422	CSF1R	1
BP	GO:0097350	neutrophil clearance	1|254	4|16362	0.0606695113706068	0.231069917148786	100048936	CCR2	1
BP	GO:0097476	spinal cord motor neuron migration	1|254	4|16362	0.0606695113706068	0.231069917148786	100058621	RELN	1
BP	GO:0097623	potassium ion export across plasma membrane	1|254	4|16362	0.0606695113706068	0.231069917148786	100060336	KCNQ1	1
BP	GO:0099011	neuronal dense core vesicle exocytosis	1|254	4|16362	0.0606695113706068	0.231069917148786	100056410	CADPS	1
BP	GO:0099525	presynaptic dense core vesicle exocytosis	1|254	4|16362	0.0606695113706068	0.231069917148786	100056410	CADPS	1
BP	GO:1900158	negative regulation of bone mineralization involved in bone maturation	1|254	4|16362	0.0606695113706068	0.231069917148786	100057765	GREM1	1
BP	GO:1901529	positive regulation of anion channel activity	1|254	4|16362	0.0606695113706068	0.231069917148786	100034074	ABCB1	1
BP	GO:1901656	glycoside transport	1|254	4|16362	0.0606695113706068	0.231069917148786	100034074	ABCB1	1
BP	GO:1901750	leukotriene D4 biosynthetic process	1|254	4|16362	0.0606695113706068	0.231069917148786	100060762	GGT6	1
BP	GO:1902688	regulation of NAD metabolic process	1|254	4|16362	0.0606695113706068	0.231069917148786	100033871	ACTN3	1
BP	GO:1902811	positive regulation of skeletal muscle fiber differentiation	1|254	4|16362	0.0606695113706068	0.231069917148786	100146912	TBX1	1
BP	GO:1903027	regulation of opsonization	1|254	4|16362	0.0606695113706068	0.231069917148786	100056222	C4BPA	1
BP	GO:1903588	negative regulation of blood vessel endothelial cell proliferation involved in sprouting angiogenesis	1|254	4|16362	0.0606695113706068	0.231069917148786	100057478	THBS1	1
BP	GO:1903899	positive regulation of PERK-mediated unfolded protein response	1|254	4|16362	0.0606695113706068	0.231069917148786	100053075	AGR2	1
BP	GO:1903937	response to acrylamide	1|254	4|16362	0.0606695113706068	0.231069917148786	100054129	NEFM	1
BP	GO:1904057	negative regulation of sensory perception of pain	1|254	4|16362	0.0606695113706068	0.231069917148786	100057055	CCN3	1
BP	GO:1904958	positive regulation of midbrain dopaminergic neuron differentiation	1|254	4|16362	0.0606695113706068	0.231069917148786	100071881	DKK1	1
BP	GO:1905870	positive regulation of 3'-UTR-mediated mRNA stabilization	1|254	4|16362	0.0606695113706068	0.231069917148786	102147500	LOC102147500	1
BP	GO:1990009	retinal cell apoptotic process	1|254	4|16362	0.0606695113706068	0.231069917148786	100059475	GDF6	1
BP	GO:1990523	bone regeneration	1|254	4|16362	0.0606695113706068	0.231069917148786	100057055	CCN3	1
BP	GO:2000294	positive regulation of defecation	1|254	4|16362	0.0606695113706068	0.231069917148786	100061513	CPE	1
BP	GO:2000409	positive regulation of T cell extravasation	1|254	4|16362	0.0606695113706068	0.231069917148786	100048936	CCR2	1
BP	GO:2000410	regulation of thymocyte migration	1|254	4|16362	0.0606695113706068	0.231069917148786	100057696	XCL1	1
BP	GO:2001027	negative regulation of endothelial cell chemotaxis	1|254	4|16362	0.0606695113706068	0.231069917148786	100057478	THBS1	1
BP	GO:0046434	organophosphate catabolic process	6|254	179|16362	0.0607410852068061	0.231069917148786	111774423/100066121/100051714/102148001/100070251/100061187	LOC111774423/ALDOA/PGAM2/LOC102148001/PFKFB3/ENO3	6
BP	GO:0071805	potassium ion transmembrane transport	6|254	179|16362	0.0607410852068061	0.231069917148786	100065337/100050114/100051577/100060336/100053003/100051922	KCNK5/KCNK2/KCNA6/KCNQ1/KCNJ16/KCND1	6
BP	GO:0030239	myofibril assembly	5|254	136|16362	0.0609770045374453	0.231069917148786	100059622/100067330/100147259/100063994/100063511	CASQ2/TPM1/TNNT3/MYOZ2/KRT8	5
BP	GO:0014850	response to muscle activity	2|254	26|16362	0.0611204322191799	0.231069917148786	100071830/100146454	RYR3/FNDC5	2
BP	GO:0032438	melanosome organization	2|254	26|16362	0.0611204322191799	0.231069917148786	100033885/100033886	PMEL/TYRP1	2
BP	GO:0033333	fin development	2|254	26|16362	0.0611204322191799	0.231069917148786	100052767/100066124	FBLN1/HAND2	2
BP	GO:0033688	regulation of osteoblast proliferation	2|254	26|16362	0.0611204322191799	0.231069917148786	100068418/100057765	NPR3/GREM1	2
BP	GO:0034143	regulation of toll-like receptor 4 signaling pathway	2|254	26|16362	0.0611204322191799	0.231069917148786	100034238/100054684	ILT11B/LOC100054684	2
BP	GO:0045924	regulation of female receptivity	2|254	26|16362	0.0611204322191799	0.231069917148786	100053496/100061158	HOXD9/CHL1	2
BP	GO:0097105	presynaptic membrane assembly	2|254	26|16362	0.0611204322191799	0.231069917148786	100052467/106782960	CNTNAP1/LOC106782960	2
BP	GO:0097503	sialylation	2|254	26|16362	0.0611204322191799	0.231069917148786	100147651/100064415	ST8SIA2/ST8SIA1	2
BP	GO:0099068	postsynapse assembly	2|254	26|16362	0.0611204322191799	0.231069917148786	100058621/106782960	RELN/LOC106782960	2
BP	GO:1901380	negative regulation of potassium ion transmembrane transport	2|254	26|16362	0.0611204322191799	0.231069917148786	100059622/100060336	CASQ2/KCNQ1	2
BP	GO:1903861	positive regulation of dendrite extension	2|254	26|16362	0.0611204322191799	0.231069917148786	100062793/100062937	RIMS2/CACNG7	2
BP	GO:0042098	T cell proliferation	3|254	58|16362	0.0611720265455675	0.231069917148786	100064753/100034238/100054684	ITGAD/ILT11B/LOC100054684	3
BP	GO:0060761	negative regulation of response to cytokine stimulus	3|254	58|16362	0.0611720265455675	0.231069917148786	100068338/100050025/100052697	SLIT2/PADI2/TRAIP	3
BP	GO:0060021	roof of mouth development	4|254	96|16362	0.0624055281527972	0.235334848498983	100146912/100055958/100066124/100054328	TBX1/ALX4/HAND2/IFT88	4
BP	GO:0010468	regulation of gene expression	83|254	4606|16362	0.0625229034515295	0.235334848498983	100053496/100066405/100050894/100058896/100629949/100067259/100057055/100147058/100055446/100147216/100055978/100146912/100059218/100058296/100049947/100058356/100052767/111767454/100054366/100147245/100067115/100053542/100059361/100058072/100048935/100071208/100272214/100059216/106781214/100057556/100073020/100056966/100056059/100060336/111772996/100071667/100071881/100058097/100063615/100057696…	HOXD9/HOXD1/ZIC4/DDN/HOXD8/PRKRA/CCN3/IRX1/SP6/IRX5/MICAL2/TBX1/EHF/PTP4A3/FHL2/PDLIM7/FBLN1/LOC111767454/LOC100054366/LOC100147245/ROS1/HOXD3/MLLT11/CRABP2/CCR5/TBX4/TWIST1/ERBB3/TNNI2/MEIS2/HEY2/KHDRBS2/TBX5/KCNQ1/NANOS1/C1QB/DKK1/C1QA/GDF10/XCL1/CFH/POU3F4/HOXA13/ILT11B/LBX1/C1QC/ALX4/GDF6/BARX2/CFP/GREM1/SLIT2/SOSTDC1/LOC100630171/SIX2/ABRA/C4BPA/CELF6/RELN/RIMS2/LOC106782960/PADI2/HAND2/LOC1…	83
BP	GO:0045667	regulation of osteoblast differentiation	5|254	137|16362	0.0625248005280093	0.235334848498983	100058356/100272214/100063615/100057765/100066124	PDLIM7/TWIST1/GDF10/GREM1/HAND2	5
BP	GO:0048066	developmental pigmentation	5|254	137|16362	0.0625248005280093	0.235334848498983	100053496/100061116/100060422/100033885/100033886	HOXD9/SDK2/CSF1R/PMEL/TYRP1	5
BP	GO:0012501	programmed cell death	22|254	1000|16362	0.0627172381689966	0.2358482021583	100053893/100071830/100146912/100055681/100059361/100059216/106781721/100071540/100059475/100057765/100068338/100060957/100063542/102147945/100065885/100066124/100057863/100063511/100065997/100052697/100060366/100061514	ZNF385B/RYR3/TBX1/THEM4/MLLT11/ERBB3/LOC106781721/CCL15/GDF6/GREM1/SLIT2/PPP2R2B/KRT18/LOC102147945/TNFRSF11B/HAND2/DNASE1L3/KRT8/C5AR1/TRAIP/HCAR2/DSP	22
BP	GO:0030308	negative regulation of cell growth	7|254	226|16362	0.0630887053297903	0.237033278596212	100057055/100068206/100048935/100057765/100068338/100630057/100065867	CCN3/FRZB/CCR5/GREM1/SLIT2/GAL/EPHA7	7
BP	GO:0034767	positive regulation of monoatomic ion transmembrane transport	6|254	181|16362	0.0633968828556687	0.23797866463573	100071830/100060336/100057696/100058621/100034074/100630057	RYR3/KCNQ1/XCL1/RELN/ABCB1/GAL	6
BP	GO:0031076	embryonic camera-type eye development	3|254	59|16362	0.0637395370055012	0.239051668198885	100272214/100059475/100063931	TWIST1/GDF6/WNT2B	3
BP	GO:0002576	platelet degranulation	5|254	138|16362	0.0640946788407863	0.240169553483552	100066121/100054366/100147245/100057478/100147221	ALDOA/LOC100054366/LOC100147245/THBS1/FGG	5
BP	GO:0008219	cell death	23|254	1058|16362	0.0642881925507483	0.240634309868927	100053893/100071830/100146912/100055681/100059361/100048935/100059216/106781721/100071540/100059475/100057765/100068338/100060957/100063542/102147945/100065885/100066124/100057863/100063511/100065997/100052697/100060366/100061514	ZNF385B/RYR3/TBX1/THEM4/MLLT11/CCR5/ERBB3/LOC106781721/CCL15/GDF6/GREM1/SLIT2/PPP2R2B/KRT18/LOC102147945/TNFRSF11B/HAND2/DNASE1L3/KRT8/C5AR1/TRAIP/HCAR2/DSP	23
BP	GO:1905809	negative regulation of synapse organization	4|254	97|16362	0.0643330795158134	0.240634309868927	111772996/100034238/100054684/100065867	NANOS1/ILT11B/LOC100054684/EPHA7	4
BP	GO:0010770	positive regulation of cell morphogenesis	8|254	274|16362	0.0645176642096035	0.240896478255556	106782087/100058072/100068338/100058621/102147500/100061158/100147221/100057648	ISLR2/CRABP2/SLIT2/RELN/LOC102147500/CHL1/FGG/CDH4	8
BP	GO:0051963	regulation of synapse assembly	8|254	274|16362	0.0645176642096035	0.240896478255556	100061513/111772996/100069910/100062164/100052909/102147500/100070436/100065867	CPE/NANOS1/TPBG/NCAM1/LRRN1/LOC102147500/ADGRB2/EPHA7	8
BP	GO:0002645	positive regulation of tolerance induction	2|254	27|16362	0.0653531048295493	0.242295916407703	100034238/100054684	ILT11B/LOC100054684	2
BP	GO:0002827	positive regulation of T-helper 1 type immune response	2|254	27|16362	0.0653531048295493	0.242295916407703	100057696/100048936	XCL1/CCR2	2
BP	GO:0007280	pole cell migration	2|254	27|16362	0.0653531048295493	0.242295916407703	100053496/111772996	HOXD9/NANOS1	2
BP	GO:0055022	negative regulation of cardiac muscle tissue growth	2|254	27|16362	0.0653531048295493	0.242295916407703	100056059/100050114	TBX5/KCNK2	2
BP	GO:0070168	negative regulation of biomineral tissue development	2|254	27|16362	0.0653531048295493	0.242295916407703	100057765/100630171	GREM1/LOC100630171	2
BP	GO:0072148	epithelial cell fate commitment	2|254	27|16362	0.0653531048295493	0.242295916407703	100073020/106783080	HEY2/HOXA13	2
BP	GO:2000252	negative regulation of feeding behavior	2|254	27|16362	0.0653531048295493	0.242295916407703	100061513/100056410	CPE/CADPS	2
BP	GO:2000311	regulation of AMPA receptor activity	2|254	27|16362	0.0653531048295493	0.242295916407703	100058621/100062937	RELN/CACNG7	2
BP	GO:0090288	negative regulation of cellular response to growth factor stimulus	6|254	183|16362	0.066120281040358	0.244293062923946	100147058/100071881/100057765/100068338/100052877/100057478	IRX1/DKK1/GREM1/SLIT2/SOSTDC1/THBS1	6
BP	GO:0042220	response to cocaine	4|254	98|16362	0.0662915756356858	0.244293062923946	100065681/111767454/100062164/100071055	CNR1/LOC111767454/NCAM1/ADRA1B	4
BP	GO:1901888	regulation of cell junction assembly	4|254	98|16362	0.0662915756356858	0.244293062923946	100054527/100057765/100057478/100055952	EPHA3/GREM1/THBS1/ACE2	4
BP	GO:0008354	germ cell migration	3|254	60|16362	0.0663562193255871	0.244293062923946	100053496/100050894/111772996	HOXD9/ZIC4/NANOS1	3
BP	GO:0046364	monosaccharide biosynthetic process	3|254	60|16362	0.0663562193255871	0.244293062923946	100066121/100051714/100061187	ALDOA/PGAM2/ENO3	3
BP	GO:0060323	head morphogenesis	3|254	60|16362	0.0663562193255871	0.244293062923946	100146912/100057556/100071881	TBX1/MEIS2/DKK1	3
BP	GO:0060675	ureteric bud morphogenesis	3|254	60|16362	0.0663562193255871	0.244293062923946	100071544/100057765/100629946	ADAMTS16/GREM1/HOXA11	3
BP	GO:0060795	cell fate commitment involved in formation of primary germ layer	3|254	60|16362	0.0663562193255871	0.244293062923946	100070213/100068793/100629946	LBX1/SIX2/HOXA11	3
BP	GO:0030155	regulation of cell adhesion	19|254	843|16362	0.0664993231657314	0.244605901994229	100054527/100052767/100067330/100058487/100048935/100059216/100073246/100057696/100630386/100034238/100057765/100068338/100048936/100057478/100053075/100147221/100054684/100065867/100061842	EPHA3/FBLN1/TPM1/IL1RL2/CCR5/ERBB3/EDIL3/XCL1/LOC100630386/ILT11B/GREM1/SLIT2/CCR2/THBS1/AGR2/FGG/LOC100054684/EPHA7/TMEM102	19
BP	GO:0032412	regulation of monoatomic ion transmembrane transporter activity	8|254	276|16362	0.0667047916401799	0.245147391460155	100059622/100071830/100060336/100058621/100146374/100034074/100630057/100062937	CASQ2/RYR3/KCNQ1/RELN/JPH4/ABCB1/GAL/CACNG7	8
BP	GO:0019233	sensory perception of pain	5|254	140|16362	0.0673005436969163	0.24712101908955	100066405/100065681/100048936/100067723/100070646	HOXD1/CNR1/CCR2/PENK/OPRD1	5
BP	GO:0010631	epithelial cell migration	9|254	325|16362	0.0675628633347153	0.247867941510446	100057055/100058296/100060422/100059216/111772996/100057765/100068338/100058327/100056472	CCN3/PTP4A3/CSF1R/ERBB3/NANOS1/GREM1/SLIT2/SEMA3D/S100P	9
BP	GO:0001568	blood vessel development	13|254	527|16362	0.0680874397901446	0.249428572626136	100057055/100146912/100071208/100073020/100056059/106783080/100059475/100057765/100068338/100048936/100066124/100050353/100057478	CCN3/TBX1/TBX4/HEY2/TBX5/HOXA13/GDF6/GREM1/SLIT2/CCR2/HAND2/FGF9/THBS1	13
BP	GO:0043312	neutrophil degranulation	14|254	579|16362	0.0681068036947315	0.249428572626136	100066121/100630386/100034238/100071039/100051317/100069005/100055552/100050025/100065997/100054684/100060606/100061514/100058663/100056472	ALDOA/LOC100630386/ILT11B/LOC100071039/CFP/MMP8/CXCR2/PADI2/C5AR1/LOC100054684/CLEC4D/DSP/SELL/S100P	14
BP	GO:0033555	multicellular organismal response to stress	4|254	99|16362	0.0682808635512868	0.249631515051099	100062164/100067723/100058621/100057478	NCAM1/PENK/RELN/THBS1	4
BP	GO:0045214	sarcomere organization	4|254	99|16362	0.0682808635512868	0.249631515051099	100059622/100067330/100147259/100063511	CASQ2/TPM1/TNNT3/KRT8	4
BP	GO:0016485	protein processing	6|254	185|16362	0.0689112563981525	0.250826906357566	100061513/100050106/100071769/100070438/100147221/100055952	CPE/LOC100050106/SCG5/CPZ/FGG/ACE2	6
BP	GO:2001257	regulation of cation channel activity	6|254	185|16362	0.0689112563981525	0.250826906357566	100059622/100060336/100058621/100146374/100630057/100062937	CASQ2/KCNQ1/RELN/JPH4/GAL/CACNG7	6
BP	GO:0007159	leukocyte cell-cell adhesion	3|254	61|16362	0.0690214540494648	0.250826906357566	100061416/100048936/100058663	GCNT1/CCR2/SELL	3
BP	GO:0045671	negative regulation of osteoclast differentiation	3|254	61|16362	0.0690214540494648	0.250826906357566	100034238/100630171/100054684	ILT11B/LOC100630171/LOC100054684	3
BP	GO:0046552	photoreceptor cell fate commitment	3|254	61|16362	0.0690214540494648	0.250826906357566	100059216/100057556/100059475	ERBB3/MEIS2/GDF6	3
BP	GO:1901016	regulation of potassium ion transmembrane transporter activity	3|254	61|16362	0.0690214540494648	0.250826906357566	100059622/100060336/100630057	CASQ2/KCNQ1/GAL	3
BP	GO:0010810	regulation of cell-substrate adhesion	7|254	231|16362	0.069177125874664	0.250826906357566	100054527/100052767/100073246/100057765/100057478/100053075/100147221	EPHA3/FBLN1/EDIL3/GREM1/THBS1/AGR2/FGG	7
BP	GO:0043207	response to external biotic stimulus	26|254	1235|16362	0.0694842482023048	0.250826906357566	100067259/100054527/100065681/100066121/100068247/100048935/100057696/100062164/100034238/100071039/100051317/100630171/100067723/100069988/106782960/100065885/100056400/102147500/100062332/100063511/100034074/100034133/100065997/100057842/100054684/100060606	PRKRA/EPHA3/CNR1/ALDOA/MRC1/CCR5/XCL1/NCAM1/ILT11B/LOC100071039/CFP/LOC100630171/PENK/TLR12/LOC106782960/TNFRSF11B/GRPR/LOC102147500/CCL22/KRT8/ABCB1/GNLY/C5AR1/SLAMF8/LOC100054684/CLEC4D	26
BP	GO:0003338	metanephros morphogenesis	2|254	28|16362	0.069680763672052	0.250826906357566	100057765/100068793	GREM1/SIX2	2
BP	GO:0006688	glycosphingolipid biosynthetic process	2|254	28|16362	0.069680763672052	0.250826906357566	100147651/100064415	ST8SIA2/ST8SIA1	2
BP	GO:0007158	neuron cell-cell adhesion	2|254	28|16362	0.069680763672052	0.250826906357566	106782960/100061158	LOC106782960/CHL1	2
BP	GO:0016082	synaptic vesicle priming	2|254	28|16362	0.069680763672052	0.250826906357566	100056410/100062793	CADPS/RIMS2	2
BP	GO:0030852	regulation of granulocyte differentiation	2|254	28|16362	0.069680763672052	0.250826906357566	100058097/100058056	C1QA/C1QC	2
BP	GO:0031529	ruffle organization	2|254	28|16362	0.069680763672052	0.250826906357566	100067330/100060422	TPM1/CSF1R	2
BP	GO:0042675	compound eye cone cell differentiation	2|254	28|16362	0.069680763672052	0.250826906357566	100061116/100059216	SDK2/ERBB3	2
BP	GO:0048246	macrophage chemotaxis	2|254	28|16362	0.069680763672052	0.250826906357566	100060422/100630171	CSF1R/LOC100630171	2
BP	GO:0061343	cell adhesion involved in heart morphogenesis	2|254	28|16362	0.069680763672052	0.250826906357566	100052467/100061158	CNTNAP1/CHL1	2
BP	GO:0070723	response to cholesterol	2|254	28|16362	0.069680763672052	0.250826906357566	100048935/100630171	CCR5/LOC100630171	2
BP	GO:0001570	vasculogenesis	4|254	100|16362	0.0703007811248299	0.251727483349034	100073020/100056059/106783080/100050353	HEY2/TBX5/HOXA13/FGF9	4
BP	GO:0034103	regulation of tissue remodeling	4|254	100|16362	0.0703007811248299	0.251727483349034	100060422/100057765/100065885/100066124	CSF1R/GREM1/TNFRSF11B/HAND2	4
BP	GO:0051289	protein homotetramerization	4|254	100|16362	0.0703007811248299	0.251727483349034	100071830/100066121/102148001/100054755	RYR3/ALDOA/LOC102148001/KIF25	4
BP	GO:0017038	protein import	6|254	186|16362	0.0703320653161246	0.251727483349034	100057556/100068793/100056433/102147945/100070646/100050353	MEIS2/SIX2/ABRA/LOC102147945/OPRD1/FGF9	6
BP	GO:1901343	negative regulation of vasculature development	5|254	142|16362	0.0705942714264747	0.251727483349034	100033840/100073020/100048936/100050353/100057478	TNMD/HEY2/CCR2/FGF9/THBS1	5
BP	GO:0006027	glycosaminoglycan catabolic process	3|254	62|16362	0.071734605739662	0.251727483349034	100071039/100063705/100009678	LOC100071039/KERA/FMOD	3
BP	GO:0022617	extracellular matrix disassembly	3|254	62|16362	0.071734605739662	0.251727483349034	100033896/100069005/100067532	MMP1/MMP8/LOC100067532	3
BP	GO:0002792	negative regulation of peptide secretion	6|254	187|16362	0.0717697384349034	0.251727483349034	100057055/100052767/100060336/100034238/100630057/100054684	CCN3/FBLN1/KCNQ1/ILT11B/GAL/LOC100054684	6
BP	GO:0003407	neural retina development	4|254	101|16362	0.0723511572586523	0.251727483349034	100061116/100147216/100059475/100063931	SDK2/IRX5/GDF6/WNT2B	4
BP	GO:0022600	digestive system process	4|254	101|16362	0.0723511572586523	0.251727483349034	100068418/100060336/102149608/100034074	NPR3/KCNQ1/HRH2/ABCB1	4
BP	GO:0097191	extrinsic apoptotic signaling pathway	4|254	101|16362	0.0723511572586523	0.251727483349034	100059361/100059216/100063542/100063511	MLLT11/ERBB3/KRT18/KRT8	4
BP	GO:0045637	regulation of myeloid cell differentiation	8|254	282|16362	0.0735390358749307	0.251727483349034	100060422/100057556/100058097/100034238/100058056/100630171/100057478/100054684	CSF1R/MEIS2/C1QA/ILT11B/C1QC/LOC100630171/THBS1/LOC100054684	8
BP	GO:0090132	epithelium migration	9|254	331|16362	0.0738605451057515	0.251727483349034	100057055/100058296/100060422/100059216/111772996/100057765/100068338/100058327/100056472	CCN3/PTP4A3/CSF1R/ERBB3/NANOS1/GREM1/SLIT2/SEMA3D/S100P	9
BP	GO:0021510	spinal cord development	5|254	144|16362	0.0739754552413373	0.251727483349034	100054129/100070213/100068338/100058621/100054328	NEFM/LBX1/SLIT2/RELN/IFT88	5
BP	GO:0032649	regulation of type II interferon production	5|254	144|16362	0.0739754552413373	0.251727483349034	100057696/100034238/100071039/100048936/100054684	XCL1/ILT11B/LOC100071039/CCR2/LOC100054684	5
BP	GO:0072006	nephron development	5|254	144|16362	0.0739754552413373	0.251727483349034	100147058/100071544/100057765/100068793/100629946	IRX1/ADAMTS16/GREM1/SIX2/HOXA11	5
BP	GO:0003416	endochondral bone growth	2|254	29|16362	0.0740994664600191	0.251727483349034	100057478/100033911	THBS1/COMP	2
BP	GO:0010880	regulation of release of sequestered calcium ion into cytosol by sarcoplasmic reticulum	2|254	29|16362	0.0740994664600191	0.251727483349034	100059622/100071830	CASQ2/RYR3	2
BP	GO:0018146	keratan sulfate biosynthetic process	2|254	29|16362	0.0740994664600191	0.251727483349034	100063705/100009678	KERA/FMOD	2
BP	GO:0021871	forebrain regionalization	2|254	29|16362	0.0740994664600191	0.251727483349034	100063931/100067044	WNT2B/EMX2	2
BP	GO:0071353	cellular response to interleukin-4	2|254	29|16362	0.0740994664600191	0.251727483349034	100068247/100057696	MRC1/XCL1	2
BP	GO:0072378	blood coagulation, fibrin clot formation	2|254	29|16362	0.0740994664600191	0.251727483349034	100052767/100147221	FBLN1/FGG	2
BP	GO:0090325	regulation of locomotion involved in locomotory behavior	2|254	29|16362	0.0740994664600191	0.251727483349034	100061513/100056410	CPE/CADPS	2
BP	GO:0001657	ureteric bud development	4|254	102|16362	0.0744318121121591	0.251727483349034	100071544/100057765/100068338/100629946	ADAMTS16/GREM1/SLIT2/HOXA11	4
BP	GO:0045494	photoreceptor cell maintenance	3|254	63|16362	0.0744950239722903	0.251727483349034	100073239/100060489/100056641	ADGRV1/PDE6A/RHO	3
BP	GO:0006813	potassium ion transport	6|254	189|16362	0.0746956099955249	0.251727483349034	100065337/100050114/100051577/100060336/100053003/100051922	KCNK5/KCNK2/KCNA6/KCNQ1/KCNJ16/KCND1	6
BP	GO:0071346	cellular response to type II interferon	6|254	189|16362	0.0746956099955249	0.251727483349034	100068247/100057696/100062164/100071540/100630171/100062332	MRC1/XCL1/NCAM1/CCL15/LOC100630171/CCL22	6
BP	GO:0001763	morphogenesis of a branching structure	8|254	283|16362	0.0747179525623502	0.251727483349034	100146912/102147756/106783080/100071544/100057765/100068338/100629946/100065867	TBX1/LOC102147756/HOXA13/ADAMTS16/GREM1/SLIT2/HOXA11/EPHA7	8
BP	GO:0000461	endonucleolytic cleavage to generate mature 3'-end of SSU-rRNA from (SSU-rRNA, 5.8S rRNA, LSU-rRNA)	1|254	5|16362	0.0752550318567217	0.251727483349034	100053273	LOC100053273	1
BP	GO:0001744	insect visual primordium formation	1|254	5|16362	0.0752550318567217	0.251727483349034	100068793	SIX2	1
BP	GO:0002232	leukocyte chemotaxis involved in inflammatory response	1|254	5|16362	0.0752550318567217	0.251727483349034	100057842	SLAMF8	1
BP	GO:0002605	negative regulation of dendritic cell antigen processing and presentation	1|254	5|16362	0.0752550318567217	0.251727483349034	100057478	THBS1	1
BP	GO:0003025	regulation of systemic arterial blood pressure by baroreceptor feedback	1|254	5|16362	0.0752550318567217	0.251727483349034	100071055	ADRA1B	1
BP	GO:0003099	positive regulation of the force of heart contraction by chemical signal	1|254	5|16362	0.0752550318567217	0.251727483349034	100071055	ADRA1B	1
BP	GO:0003150	muscular septum morphogenesis	1|254	5|16362	0.0752550318567217	0.251727483349034	100073020	HEY2	1
BP	GO:0003195	tricuspid valve formation	1|254	5|16362	0.0752550318567217	0.251727483349034	100073020	HEY2	1
BP	GO:0003308	negative regulation of Wnt signaling pathway involved in heart development	1|254	5|16362	0.0752550318567217	0.251727483349034	100071881	DKK1	1
BP	GO:0006842	tricarboxylic acid transport	1|254	5|16362	0.0752550318567217	0.251727483349034	100071226	SLC13A3	1
BP	GO:0006957	complement activation, alternative pathway	1|254	5|16362	0.0752550318567217	0.251727483349034	100051317	CFP	1
BP	GO:0010621	negative regulation of transcription by transcription factor localization	1|254	5|16362	0.0752550318567217	0.251727483349034	100073020	HEY2	1
BP	GO:0015801	aromatic amino acid transport	1|254	5|16362	0.0752550318567217	0.251727483349034	100055952	ACE2	1
BP	GO:0019244	lactate biosynthetic process from pyruvate	1|254	5|16362	0.0752550318567217	0.251727483349034	111774423	LOC111774423	1
BP	GO:0030070	insulin processing	1|254	5|16362	0.0752550318567217	0.251727483349034	100061513	CPE	1
BP	GO:0030450	regulation of complement activation, classical pathway	1|254	5|16362	0.0752550318567217	0.251727483349034	100056222	C4BPA	1
BP	GO:0033028	myeloid cell apoptotic process	1|254	5|16362	0.0752550318567217	0.251727483349034	100060366	HCAR2	1
BP	GO:0033031	positive regulation of neutrophil apoptotic process	1|254	5|16362	0.0752550318567217	0.251727483349034	100060366	HCAR2	1
BP	GO:0035261	external genitalia morphogenesis	1|254	5|16362	0.0752550318567217	0.251727483349034	100053496	HOXD9	1
BP	GO:0035674	tricarboxylic acid transmembrane transport	1|254	5|16362	0.0752550318567217	0.251727483349034	100071226	SLC13A3	1
BP	GO:0035905	ascending aorta development	1|254	5|16362	0.0752550318567217	0.251727483349034	100073020	HEY2	1
BP	GO:0035910	ascending aorta morphogenesis	1|254	5|16362	0.0752550318567217	0.251727483349034	100073020	HEY2	1
BP	GO:0042483	negative regulation of odontogenesis	1|254	5|16362	0.0752550318567217	0.251727483349034	100065885	TNFRSF11B	1
BP	GO:0043456	regulation of pentose-phosphate shunt	1|254	5|16362	0.0752550318567217	0.251727483349034	100051714	PGAM2	1
BP	GO:0045201	maintenance of neuroblast polarity	1|254	5|16362	0.0752550318567217	0.251727483349034	100060957	PPP2R2B	1
BP	GO:0045752	positive regulation of Toll signaling pathway	1|254	5|16362	0.0752550318567217	0.251727483349034	100071039	LOC100071039	1
BP	GO:0046693	sperm storage	1|254	5|16362	0.0752550318567217	0.251727483349034	100053496	HOXD9	1
BP	GO:0050432	catecholamine secretion	1|254	5|16362	0.0752550318567217	0.251727483349034	100056410	CADPS	1
BP	GO:0051208	sequestering of calcium ion	1|254	5|16362	0.0752550318567217	0.251727483349034	100059622	CASQ2	1
BP	GO:0051414	response to cortisol	1|254	5|16362	0.0752550318567217	0.251727483349034	100068338	SLIT2	1
BP	GO:0051794	regulation of timing of catagen	1|254	5|16362	0.0752550318567217	0.251727483349034	100630057	GAL	1
BP	GO:0055011	atrial cardiac muscle cell differentiation	1|254	5|16362	0.0752550318567217	0.251727483349034	100049947	FHL2	1
BP	GO:0060023	soft palate development	1|254	5|16362	0.0752550318567217	0.251727483349034	100146912	TBX1	1
BP	GO:0060264	regulation of respiratory burst involved in inflammatory response	1|254	5|16362	0.0752550318567217	0.251727483349034	100057842	SLAMF8	1
BP	GO:0060482	lobar bronchus development	1|254	5|16362	0.0752550318567217	0.251727483349034	100053075	AGR2	1
BP	GO:0060633	negative regulation of transcription initiation by RNA polymerase II	1|254	5|16362	0.0752550318567217	0.251727483349034	100073020	HEY2	1
BP	GO:0060676	ureteric bud formation	1|254	5|16362	0.0752550318567217	0.251727483349034	100057765	GREM1	1
BP	GO:0060847	endothelial cell fate specification	1|254	5|16362	0.0752550318567217	0.251727483349034	106783080	HOXA13	1
BP	GO:0060948	cardiac vascular smooth muscle cell development	1|254	5|16362	0.0752550318567217	0.251727483349034	100073020	HEY2	1
BP	GO:0061047	positive regulation of branching involved in lung morphogenesis	1|254	5|16362	0.0752550318567217	0.251727483349034	100063931	WNT2B	1
BP	GO:0061669	spontaneous neurotransmitter secretion	1|254	5|16362	0.0752550318567217	0.251727483349034	100062793	RIMS2	1
BP	GO:0061743	motor learning	1|254	5|16362	0.0752550318567217	0.251727483349034	100071881	DKK1	1
BP	GO:0071205	protein localization to juxtaparanode region of axon	1|254	5|16362	0.0752550318567217	0.251727483349034	100052467	CNTNAP1	1
BP	GO:0071504	cellular response to heparin	1|254	5|16362	0.0752550318567217	0.251727483349034	100068338	SLIT2	1
BP	GO:0071603	endothelial cell-cell adhesion	1|254	5|16362	0.0752550318567217	0.251727483349034	100057055	CCN3	1
BP	GO:0071965	multicellular organismal locomotion	1|254	5|16362	0.0752550318567217	0.251727483349034	100051647	BRDT	1
BP	GO:0090271	positive regulation of fibroblast growth factor production	1|254	5|16362	0.0752550318567217	0.251727483349034	100063931	WNT2B	1
BP	GO:0090500	endocardial cushion to mesenchymal transition	1|254	5|16362	0.0752550318567217	0.251727483349034	100073020	HEY2	1
BP	GO:0097050	type B pancreatic cell apoptotic process	1|254	5|16362	0.0752550318567217	0.251727483349034	100071830	RYR3	1
BP	GO:0097155	fasciculation of sensory neuron axon	1|254	5|16362	0.0752550318567217	0.251727483349034	100054527	EPHA3	1
BP	GO:0098904	regulation of AV node cell action potential	1|254	5|16362	0.0752550318567217	0.251727483349034	100071830	RYR3	1
BP	GO:0098914	membrane repolarization during atrial cardiac muscle cell action potential	1|254	5|16362	0.0752550318567217	0.251727483349034	100060336	KCNQ1	1
BP	GO:1901078	negative regulation of relaxation of muscle	1|254	5|16362	0.0752550318567217	0.251727483349034	100033871	ACTN3	1
BP	GO:1902732	positive regulation of chondrocyte proliferation	1|254	5|16362	0.0752550318567217	0.251727483349034	100068793	SIX2	1
BP	GO:1902809	regulation of skeletal muscle fiber differentiation	1|254	5|16362	0.0752550318567217	0.251727483349034	100146912	TBX1	1
BP	GO:1903238	positive regulation of leukocyte tethering or rolling	1|254	5|16362	0.0752550318567217	0.251727483349034	100048936	CCR2	1
BP	GO:1903367	positive regulation of fear response	1|254	5|16362	0.0752550318567217	0.251727483349034	100067723	PENK	1
BP	GO:1903416	response to glycoside	1|254	5|16362	0.0752550318567217	0.251727483349034	100034074	ABCB1	1
BP	GO:1903826	L-arginine transmembrane transport	1|254	5|16362	0.0752550318567217	0.251727483349034	100063073	SLC7A1	1
BP	GO:1904313	response to methamphetamine hydrochloride	1|254	5|16362	0.0752550318567217	0.251727483349034	111767454	LOC111767454	1
BP	GO:2000987	positive regulation of behavioral fear response	1|254	5|16362	0.0752550318567217	0.251727483349034	100067723	PENK	1
BP	GO:0001906	cell killing	5|254	145|16362	0.0756986948724151	0.252809609542161	100048935/100057696/100071039/100062332/100034133	CCR5/XCL1/LOC100071039/CCL22/GNLY	5
BP	GO:0010811	positive regulation of cell-substrate adhesion	5|254	145|16362	0.0756986948724151	0.252809609542161	100052767/100073246/100057478/100053075/100147221	FBLN1/EDIL3/THBS1/AGR2/FGG	5
BP	GO:0006811	monoatomic ion transport	28|254	1360|16362	0.0758088876390057	0.252976843128419	100059622/100056191/100061513/100058287/100071830/100063073/100048935/100065337/100050114/100051577/100060336/100061914/100057696/100051640/100068779/100053003/100630171/100056410/100055996/100146374/100034074/100051922/100067967/100071226/100055952/100062937/100063300/100054028	CASQ2/SLC16A3/CPE/SLC22A3/RYR3/SLC7A1/CCR5/KCNK5/KCNK2/KCNA6/KCNQ1/GABRA2/XCL1/ATP6V1G3/RHAG/KCNJ16/LOC100630171/CADPS/SLC28A2/JPH4/ABCB1/KCND1/LCN12/SLC13A3/ACE2/CACNG7/TMIGD3/CA12	28
BP	GO:1903531	negative regulation of secretion by cell	8|254	284|16362	0.0759082750684976	0.253107782478794	100057055/100065681/100052767/100060336/100034238/100048936/100630057/100054684	CCN3/CNR1/FBLN1/KCNQ1/ILT11B/CCR2/GAL/LOC100054684	8
BP	GO:0010717	regulation of epithelial to mesenchymal transition	4|254	103|16362	0.07654255731876	0.25461745549197	100054527/100272214/100056059/100057765	EPHA3/TWIST1/TBX5/GREM1	4
BP	GO:0016319	mushroom body development	4|254	103|16362	0.07654255731876	0.25461745549197	100054527/100062164/100061158/100065867	EPHA3/NCAM1/CHL1/EPHA7	4
BP	GO:0060840	artery development	4|254	103|16362	0.07654255731876	0.25461745549197	100146912/100073020/106783080/100066124	TBX1/HEY2/HOXA13/HAND2	4
BP	GO:0050777	negative regulation of immune response	7|254	237|16362	0.0769328006603054	0.255713448008345	100057696/100034238/100071039/100048936/100056222/100057842/100054684	XCL1/ILT11B/LOC100071039/CCR2/C4BPA/SLAMF8/LOC100054684	7
BP	GO:0001525	angiogenesis	8|254	285|16362	0.0771100052620801	0.256100159544462	100057055/100146912/100071208/100057765/100068338/100048936/100050353/100057478	CCN3/TBX1/TBX4/GREM1/SLIT2/CCR2/FGF9/THBS1	8
BP	GO:0048865	stem cell fate commitment	3|254	64|16362	0.0773020442996207	0.256131497962838	100147058/100059216/100051647	IRX1/ERBB3/BRDT	3
BP	GO:0060350	endochondral bone morphogenesis	3|254	64|16362	0.0773020442996207	0.256131497962838	100057478/100033911/100629946	THBS1/COMP/HOXA11	3
BP	GO:2000677	regulation of transcription regulatory region DNA binding	3|254	64|16362	0.0773020442996207	0.256131497962838	100272214/100073020/100066124	TWIST1/HEY2/HAND2	3
BP	GO:0031328	positive regulation of cellular biosynthetic process	43|254	2233|16362	0.077371219577462	0.256159002346153	100053496/100050894/100058896/100629949/100033871/100147058/100055978/100146912/100059218/100049947/111767454/100053542/100059361/100272214/100070251/106781214/100057556/100073020/100056059/100066222/100033885/106783080/100034238/100071039/100055958/100059475/100072628/100057765/100048936/100630171/100068793/100056433/100050025/100066124/102147500/100050353/100630057/106783379/100057478/100629946…	HOXD9/ZIC4/DDN/HOXD8/ACTN3/IRX1/MICAL2/TBX1/EHF/FHL2/LOC111767454/HOXD3/MLLT11/TWIST1/PFKFB3/TNNI2/MEIS2/HEY2/TBX5/DSCC1/PMEL/HOXA13/ILT11B/LOC100071039/ALX4/GDF6/BARX2/GREM1/CCR2/LOC100630171/SIX2/ABRA/PADI2/HAND2/LOC102147500/FGF9/GAL/KLF1/THBS1/HOXA11/BRDT/LOC100054684/TYRP1	43
BP	GO:0001502	cartilage condensation	2|254	30|16362	0.0786053695538117	0.257264094499354	100062839/100072628	OTOR/BARX2	2
BP	GO:0007288	sperm axoneme assembly	2|254	30|16362	0.0786053695538117	0.257264094499354	100054328/111769798	IFT88/LOC111769798	2
BP	GO:0007449	proximal/distal pattern formation, imaginal disc	2|254	30|16362	0.0786053695538117	0.257264094499354	100059216/100057556	ERBB3/MEIS2	2
BP	GO:0010667	negative regulation of cardiac muscle cell apoptotic process	2|254	30|16362	0.0786053695538117	0.257264094499354	100073020/100066124	HEY2/HAND2	2
BP	GO:0016056	rhodopsin mediated signaling pathway	2|254	30|16362	0.0786053695538117	0.257264094499354	100060489/100056641	PDE6A/RHO	2
BP	GO:0030318	melanocyte differentiation	2|254	30|16362	0.0786053695538117	0.257264094499354	100060422/100033886	CSF1R/TYRP1	2
BP	GO:0031664	regulation of lipopolysaccharide-mediated signaling pathway	2|254	30|16362	0.0786053695538117	0.257264094499354	100034238/100054684	ILT11B/LOC100054684	2
BP	GO:0035909	aorta morphogenesis	2|254	30|16362	0.0786053695538117	0.257264094499354	100146912/100073020	TBX1/HEY2	2
BP	GO:0046851	negative regulation of bone remodeling	2|254	30|16362	0.0786053695538117	0.257264094499354	100057765/100065885	GREM1/TNFRSF11B	2
BP	GO:0048643	positive regulation of skeletal muscle tissue development	2|254	30|16362	0.0786053695538117	0.257264094499354	100033871/100146912	ACTN3/TBX1	2
BP	GO:1900745	positive regulation of p38MAPK cascade	2|254	30|16362	0.0786053695538117	0.257264094499354	100059475/100066124	GDF6/HAND2	2
BP	GO:1902043	positive regulation of extrinsic apoptotic signaling pathway via death domain receptors	2|254	30|16362	0.0786053695538117	0.257264094499354	106781721/100057478	LOC106781721/THBS1	2
BP	GO:1905517	macrophage migration	2|254	30|16362	0.0786053695538117	0.257264094499354	100060422/100630171	CSF1R/LOC100630171	2
BP	GO:0042130	negative regulation of T cell proliferation	4|254	104|16362	0.0786831962026303	0.257264094499354	100057696/100630386/100034238/100054684	XCL1/LOC100630386/ILT11B/LOC100054684	4
BP	GO:0072163	mesonephric epithelium development	4|254	104|16362	0.0786831962026303	0.257264094499354	100071544/100057765/100068338/100629946	ADAMTS16/GREM1/SLIT2/HOXA11	4
BP	GO:0072164	mesonephric tubule development	4|254	104|16362	0.0786831962026303	0.257264094499354	100071544/100057765/100068338/100629946	ADAMTS16/GREM1/SLIT2/HOXA11	4
BP	GO:0006810	transport	79|254	4414|16362	0.0789901435401472	0.258067177031785	100059622/100054129/100056191/100068418/100061513/102149817/100063938/100058287/100071830/100058356/100066121/100055681/100054366/100068247/100147245/102147756/100058072/100063073/100048935/100057556/100065337/100050114/100051577/100060336/100061914/106781721/100057696/100052467/100065098/100071649/100630386/100051640/100034238/111767441/100071039/100068779/100053003/100051317/100060957/100048936…	CASQ2/NEFM/SLC16A3/NPR3/CPE/CD163/DNAJC5B/SLC22A3/RYR3/PDLIM7/ALDOA/THEM4/LOC100054366/MRC1/LOC100147245/LOC102147756/CRABP2/SLC7A1/CCR5/MEIS2/KCNK5/KCNK2/KCNA6/KCNQ1/GABRA2/LOC106781721/XCL1/CNTNAP1/TMEM108/JHY/LOC100630386/ATP6V1G3/ILT11B/LOC111767441/LOC100071039/RHAG/KCNJ16/CFP/PPP2R2B/CCR2/LOC100630171/SIX2/CADPS/MMP8/ABRA/CXCR2/SLC28A2/KRT18/RIMS2/JPH4/LOC102147945/SCG5/LOC106782960/PADI2/H…	79
BP	GO:0008284	positive regulation of cell population proliferation	24|254	1140|16362	0.079141294617127	0.258360409425035	100067259/100055446/100146912/100052767/111767454/100060422/100272214/100059216/100057556/100073020/100056059/100057696/100061893/100062164/100034238/100057765/100048936/100068793/100055552/100064415/100050353/100057478/100065997/100054684	PRKRA/SP6/TBX1/FBLN1/LOC111767454/CSF1R/TWIST1/ERBB3/MEIS2/HEY2/TBX5/XCL1/S1PR3/NCAM1/ILT11B/GREM1/CCR2/SIX2/CXCR2/ST8SIA1/FGF9/THBS1/C5AR1/LOC100054684	24
BP	GO:0008045	motor neuron axon guidance	5|254	147|16362	0.0792101315165237	0.258384677070955	100063615/100062164/100068338/106782960/100061158	GDF10/NCAM1/SLIT2/LOC106782960/CHL1	5
BP	GO:0021953	central nervous system neuron differentiation	7|254	239|16362	0.0796269585153722	0.259543176942437	100060422/111772996/100071720/100058060/100070213/100068338/100067568	CSF1R/NANOS1/POU3F4/UNC5D/LBX1/SLIT2/LHX8	7
BP	GO:0002040	sprouting angiogenesis	3|254	65|16362	0.0801549891813706	0.26106207002725	100057765/100068338/100057478	GREM1/SLIT2/THBS1	3
BP	GO:0043410	positive regulation of MAPK cascade	15|254	648|16362	0.0807274718121158	0.262723280267118	100146912/100060422/100071881/100057696/100071055/100071540/100059475/100630171/100066124/102147500/100062332/100050353/100057478/100065997/100147221	TBX1/CSF1R/DKK1/XCL1/ADRA1B/CCL15/GDF6/LOC100630171/HAND2/LOC102147500/CCL22/FGF9/THBS1/C5AR1/FGG	15
BP	GO:0048678	response to axon injury	4|254	105|16362	0.0808535239951392	0.262802284679875	100054129/100050114/100062164/100058621	NEFM/KCNK2/NCAM1/RELN	4
BP	GO:0035150	regulation of tube size	7|254	240|16362	0.0809944260959339	0.262802284679875	102147756/100052467/100062164/100071055/100061158/100147221/100055952	LOC102147756/CNTNAP1/NCAM1/ADRA1B/CHL1/FGG/ACE2	7
BP	GO:0071216	cellular response to biotic stimulus	7|254	240|16362	0.0809944260959339	0.262802284679875	100068247/100048935/100062164/100034238/100630171/100034074/100054684	MRC1/CCR5/NCAM1/ILT11B/LOC100630171/ABCB1/LOC100054684	7
BP	GO:0071345	cellular response to cytokine stimulus	23|254	1087|16362	0.0810015597028986	0.262802284679875	100058296/100068247/100058487/100048935/100060422/100272214/100055409/100057696/100062164/100071540/100033896/100051584/100048936/100630171/100055552/100063542/100065885/100050025/100062332/100070646/100063511/100034074/100147221	PTP4A3/MRC1/IL1RL2/CCR5/CSF1R/TWIST1/CCR8/XCL1/NCAM1/CCL15/MMP1/SERPINB2/CCR2/LOC100630171/CXCR2/KRT18/TNFRSF11B/PADI2/CCL22/OPRD1/KRT8/ABCB1/FGG	23
BP	GO:0002446	neutrophil mediated immunity	14|254	596|16362	0.0817486442594677	0.265021798955193	100066121/100630386/100034238/100071039/100051317/100069005/100055552/100050025/100065997/100054684/100060606/100061514/100058663/100056472	ALDOA/LOC100630386/ILT11B/LOC100071039/CFP/MMP8/CXCR2/PADI2/C5AR1/LOC100054684/CLEC4D/DSP/SELL/S100P	14
BP	GO:0032879	regulation of localization	61|254	3322|16362	0.0821408802588677	0.266088394248895	100057055/100059622/100054527/100061513/100065681/100071830/100058296/100058356/100066121/100052767/100067330/100067115/102147756/102148001/100048935/100060422/100272214/100059216/100056059/100051760/100060336/100049011/100071881/100057696/100058060/100062164/100034238/100033896/100057765/100068338/100048936/100630171/100056410/100055552/100056222/100058621/100062793/100146374/100071769/100050025…	CCN3/CASQ2/EPHA3/CPE/CNR1/RYR3/PTP4A3/PDLIM7/ALDOA/FBLN1/TPM1/ROS1/LOC102147756/LOC102148001/CCR5/CSF1R/TWIST1/ERBB3/TBX5/DDX4/KCNQ1/FEZ1/DKK1/XCL1/UNC5D/NCAM1/ILT11B/MMP1/GREM1/SLIT2/CCR2/LOC100630171/CADPS/CXCR2/C4BPA/RELN/RIMS2/JPH4/SCG5/PADI2/HRH2/LOC102147500/OPRD1/ABCB1/FGF9/GAL/THBS1/C5AR1/SLAMF8/AGR2/CHL1/FGG/ACE2/LOC100054684/HCAR2/DSP/SELL/EPHA7/CACNG7/TMIGD3/TMEM102	61
BP	GO:0051170	import into nucleus	5|254	149|16362	0.0828076732635296	0.267239241567297	100057556/100068793/100056433/100070646/100050353	MEIS2/SIX2/ABRA/OPRD1/FGF9	5
BP	GO:0001706	endoderm formation	3|254	66|16362	0.0830531688855097	0.267239241567297	100033858/100071881/100069005	COL12A1/DKK1/MMP8	3
BP	GO:0045670	regulation of osteoclast differentiation	4|254	106|16362	0.0830533280507935	0.267239241567297	100060422/100034238/100630171/100054684	CSF1R/ILT11B/LOC100630171/LOC100054684	4
BP	GO:0045824	negative regulation of innate immune response	4|254	106|16362	0.0830533280507935	0.267239241567297	100034238/100071039/100057842/100054684	ILT11B/LOC100071039/SLAMF8/LOC100054684	4
BP	GO:0007141	male meiosis I	2|254	31|16362	0.0831947258681462	0.267239241567297	100051760/100051647	DDX4/BRDT	2
BP	GO:0032968	positive regulation of transcription elongation by RNA polymerase II	2|254	31|16362	0.0831947258681462	0.267239241567297	100066124/100051647	HAND2/BRDT	2
BP	GO:0045662	negative regulation of myoblast differentiation	2|254	31|16362	0.0831947258681462	0.267239241567297	100071540/100052877	CCL15/SOSTDC1	2
BP	GO:0045672	positive regulation of osteoclast differentiation	2|254	31|16362	0.0831947258681462	0.267239241567297	100060422/100630171	CSF1R/LOC100630171	2
BP	GO:0048670	regulation of collateral sprouting	2|254	31|16362	0.0831947258681462	0.267239241567297	100058072/100065867	CRABP2/EPHA7	2
BP	GO:0071599	otic vesicle development	2|254	31|16362	0.0831947258681462	0.267239241567297	100066405/100146912	HOXD1/TBX1	2
BP	GO:0097090	presynaptic membrane organization	2|254	31|16362	0.0831947258681462	0.267239241567297	100052467/106782960	CNTNAP1/LOC106782960	2
BP	GO:0009123	nucleoside monophosphate metabolic process	8|254	291|16362	0.0845598911887999	0.271279121558099	100062893/111774423/100066121/100051714/102148001/100070251/100061187/100060489	MYH8/LOC111774423/ALDOA/PGAM2/LOC102148001/PFKFB3/ENO3/PDE6A	8
BP	GO:0009607	response to biotic stimulus	26|254	1262|16362	0.0845813230713466	0.271279121558099	100067259/100054527/100065681/100066121/100068247/100048935/100057696/100062164/100034238/100071039/100051317/100630171/100067723/100069988/106782960/100065885/100056400/102147500/100062332/100063511/100034074/100034133/100065997/100057842/100054684/100060606	PRKRA/EPHA3/CNR1/ALDOA/MRC1/CCR5/XCL1/NCAM1/ILT11B/LOC100071039/CFP/LOC100630171/PENK/TLR12/LOC106782960/TNFRSF11B/GRPR/LOC102147500/CCL22/KRT8/ABCB1/GNLY/C5AR1/SLAMF8/LOC100054684/CLEC4D	26
BP	GO:0097435	supramolecular fiber organization	14|254	600|16362	0.0851970880620598	0.273045960826464	100059622/100054129/100068535/100055978/100033858/100066121/100067330/100147259/100063994/100050106/100057765/100063511/100054328/100061514	CASQ2/NEFM/KIF24/MICAL2/COL12A1/ALDOA/TPM1/TNNT3/MYOZ2/LOC100050106/GREM1/KRT8/IFT88/DSP	14
BP	GO:0007193	adenylate cyclase-inhibiting G protein-coupled receptor signaling pathway	4|254	107|16362	0.0852823880625524	0.273111331025282	100068418/100061893/100034151/100070646	NPR3/S1PR3/RGS1/OPRD1	4
BP	GO:0009152	purine ribonucleotide biosynthetic process	6|254	196|16362	0.0854640860290857	0.273485075293074	111774423/100066121/100051714/102148001/100070251/100061187	LOC111774423/ALDOA/PGAM2/LOC102148001/PFKFB3/ENO3	6
BP	GO:0007018	microtubule-based movement	9|254	342|16362	0.0863211858882738	0.273657271484894	100054129/100068535/102147756/100070297/100065098/100054413/100054755/100054328/111769798	NEFM/KIF24/LOC102147756/DNAH7/TMEM108/CCNB2/KIF25/IFT88/LOC111769798	9
BP	GO:0090130	tissue migration	9|254	343|16362	0.0875127867779925	0.273657271484894	100057055/100058296/100060422/100059216/111772996/100057765/100068338/100058327/100056472	CCN3/PTP4A3/CSF1R/ERBB3/NANOS1/GREM1/SLIT2/SEMA3D/S100P	9
BP	GO:0001823	mesonephros development	4|254	108|16362	0.0875404762763787	0.273657271484894	100071544/100057765/100068338/100629946	ADAMTS16/GREM1/SLIT2/HOXA11	4
BP	GO:0002664	regulation of T cell tolerance induction	2|254	32|16362	0.0878638828202079	0.273657271484894	100034238/100054684	ILT11B/LOC100054684	2
BP	GO:0032693	negative regulation of interleukin-10 production	2|254	32|16362	0.0878638828202079	0.273657271484894	100034238/100054684	ILT11B/LOC100054684	2
BP	GO:0090103	cochlea morphogenesis	2|254	32|16362	0.0878638828202079	0.273657271484894	100146912/100071720	TBX1/POU3F4	2
BP	GO:0098868	bone growth	2|254	32|16362	0.0878638828202079	0.273657271484894	100057478/100033911	THBS1/COMP	2
BP	GO:0098901	regulation of cardiac muscle cell action potential	2|254	32|16362	0.0878638828202079	0.273657271484894	100071830/100061514	RYR3/DSP	2
BP	GO:2000679	positive regulation of transcription regulatory region DNA binding	2|254	32|16362	0.0878638828202079	0.273657271484894	100272214/100066124	TWIST1/HAND2	2
BP	GO:0007187	G protein-coupled receptor signaling pathway, coupled to cyclic nucleotide second messenger	7|254	245|16362	0.0880350708894773	0.273657271484894	100068418/100065681/100061893/100071055/100034151/102149608/100070646	NPR3/CNR1/S1PR3/ADRA1B/RGS1/HRH2/OPRD1	7
BP	GO:0045893	positive regulation of DNA-templated transcription	34|254	1729|16362	0.0884418125939495	0.273657271484894	100053496/100050894/100058896/100629949/100147058/100055978/100146912/100059218/100049947/111767454/100053542/100059361/100272214/106781214/100057556/100073020/100056059/106783080/100034238/100055958/100059475/100072628/100057765/100630171/100068793/100056433/100050025/100066124/100050353/100630057/106783379/100629946/100051647/100054684	HOXD9/ZIC4/DDN/HOXD8/IRX1/MICAL2/TBX1/EHF/FHL2/LOC111767454/HOXD3/MLLT11/TWIST1/TNNI2/MEIS2/HEY2/TBX5/HOXA13/ILT11B/ALX4/GDF6/BARX2/GREM1/LOC100630171/SIX2/ABRA/PADI2/HAND2/FGF9/GAL/KLF1/HOXA11/BRDT/LOC100054684	34
BP	GO:0001914	regulation of T cell mediated cytotoxicity	3|254	68|16362	0.0889824180719013	0.273657271484894	100057696/100034238/100054684	XCL1/ILT11B/LOC100054684	3
BP	GO:0016064	immunoglobulin mediated immune response	3|254	68|16362	0.0889824180719013	0.273657271484894	100071667/100058097/100058056	C1QB/C1QA/C1QC	3
BP	GO:0051893	regulation of focal adhesion assembly	3|254	68|16362	0.0889824180719013	0.273657271484894	100054527/100057765/100057478	EPHA3/GREM1/THBS1	3
BP	GO:0000270	peptidoglycan metabolic process	1|254	6|16362	0.0896149524967167	0.273657271484894	100071039	LOC100071039	1
BP	GO:0001554	luteolysis	1|254	6|16362	0.0896149524967167	0.273657271484894	100068338	SLIT2	1
BP	GO:0002035	brain renin-angiotensin system	1|254	6|16362	0.0896149524967167	0.273657271484894	100055952	ACE2	1
BP	GO:0006003	fructose 2,6-bisphosphate metabolic process	1|254	6|16362	0.0896149524967167	0.273657271484894	100070251	PFKFB3	1
BP	GO:0006407	rRNA export from nucleus	1|254	6|16362	0.0896149524967167	0.273657271484894	100053273	LOC100053273	1
BP	GO:0006925	inflammatory cell apoptotic process	1|254	6|16362	0.0896149524967167	0.273657271484894	100060366	HCAR2	1
BP	GO:0009253	peptidoglycan catabolic process	1|254	6|16362	0.0896149524967167	0.273657271484894	100071039	LOC100071039	1
BP	GO:0010593	negative regulation of lamellipodium assembly	1|254	6|16362	0.0896149524967167	0.273657271484894	100068338	SLIT2	1
BP	GO:0010760	negative regulation of macrophage chemotaxis	1|254	6|16362	0.0896149524967167	0.273657271484894	100057842	SLAMF8	1
BP	GO:0014004	microglia differentiation	1|254	6|16362	0.0896149524967167	0.273657271484894	100060422	CSF1R	1
BP	GO:0021570	rhombomere 4 development	1|254	6|16362	0.0896149524967167	0.273657271484894	100066405	HOXD1	1
BP	GO:0021592	fourth ventricle development	1|254	6|16362	0.0896149524967167	0.273657271484894	100066405	HOXD1	1
BP	GO:0021769	orbitofrontal cortex development	1|254	6|16362	0.0896149524967167	0.273657271484894	100058621	RELN	1
BP	GO:0030913	paranodal junction assembly	1|254	6|16362	0.0896149524967167	0.273657271484894	100052467	CNTNAP1	1
BP	GO:0031999	negative regulation of fatty acid beta-oxidation	1|254	6|16362	0.0896149524967167	0.273657271484894	100065681	CNR1	1
BP	GO:0032827	negative regulation of natural killer cell differentiation involved in immune response	1|254	6|16362	0.0896149524967167	0.273657271484894	100071039	LOC100071039	1
BP	GO:0032914	positive regulation of transforming growth factor beta1 production	1|254	6|16362	0.0896149524967167	0.273657271484894	100057478	THBS1	1
BP	GO:0033602	negative regulation of dopamine secretion	1|254	6|16362	0.0896149524967167	0.273657271484894	100065681	CNR1	1
BP	GO:0034088	maintenance of mitotic sister chromatid cohesion	1|254	6|16362	0.0896149524967167	0.273657271484894	100066222	DSCC1	1
BP	GO:0034201	response to oleic acid	1|254	6|16362	0.0896149524967167	0.273657271484894	100058663	SELL	1
BP	GO:0035141	medial fin morphogenesis	1|254	6|16362	0.0896149524967167	0.273657271484894	100052767	FBLN1	1
BP	GO:0035292	specification of segmental identity, trunk	1|254	6|16362	0.0896149524967167	0.273657271484894	100053496	HOXD9	1
BP	GO:0035627	ceramide transport	1|254	6|16362	0.0896149524967167	0.273657271484894	100034074	ABCB1	1
BP	GO:0035633	maintenance of blood-brain barrier	1|254	6|16362	0.0896149524967167	0.273657271484894	100034074	ABCB1	1
BP	GO:0043057	backward locomotion	1|254	6|16362	0.0896149524967167	0.273657271484894	100063615	GDF10	1
BP	GO:0044245	polysaccharide digestion	1|254	6|16362	0.0896149524967167	0.273657271484894	100055369	LCT	1
BP	GO:0046813	receptor-mediated virion attachment to host cell	1|254	6|16362	0.0896149524967167	0.273657271484894	100055952	ACE2	1
BP	GO:0048633	positive regulation of skeletal muscle tissue growth	1|254	6|16362	0.0896149524967167	0.273657271484894	100033871	ACTN3	1
BP	GO:0050923	regulation of negative chemotaxis	1|254	6|16362	0.0896149524967167	0.273657271484894	100068338	SLIT2	1
BP	GO:0051891	positive regulation of cardioblast differentiation	1|254	6|16362	0.0896149524967167	0.273657271484894	100056059	TBX5	1
BP	GO:0060268	negative regulation of respiratory burst	1|254	6|16362	0.0896149524967167	0.273657271484894	100057842	SLAMF8	1
BP	GO:0061156	pulmonary artery morphogenesis	1|254	6|16362	0.0896149524967167	0.273657271484894	100073020	HEY2	1
BP	GO:0072047	proximal/distal pattern formation involved in nephron development	1|254	6|16362	0.0896149524967167	0.273657271484894	100147058	IRX1	1
BP	GO:0086073	bundle of His cell-Purkinje myocyte adhesion involved in cell communication	1|254	6|16362	0.0896149524967167	0.273657271484894	100061514	DSP	1
BP	GO:0090264	regulation of immune complex clearance by monocytes and macrophages	1|254	6|16362	0.0896149524967167	0.273657271484894	100048936	CCR2	1
BP	GO:0090274	positive regulation of somatostatin secretion	1|254	6|16362	0.0896149524967167	0.273657271484894	100630057	GAL	1
BP	GO:0097107	postsynaptic density assembly	1|254	6|16362	0.0896149524967167	0.273657271484894	100058621	RELN	1
BP	GO:0097114	NMDA glutamate receptor clustering	1|254	6|16362	0.0896149524967167	0.273657271484894	100058621	RELN	1
BP	GO:0097119	postsynaptic density protein 95 clustering	1|254	6|16362	0.0896149524967167	0.273657271484894	100058621	RELN	1
BP	GO:0098698	postsynaptic specialization assembly	1|254	6|16362	0.0896149524967167	0.273657271484894	100058621	RELN	1
BP	GO:0098735	positive regulation of the force of heart contraction	1|254	6|16362	0.0896149524967167	0.273657271484894	100071830	RYR3	1
BP	GO:0098814	spontaneous synaptic transmission	1|254	6|16362	0.0896149524967167	0.273657271484894	100062793	RIMS2	1
BP	GO:1900239	regulation of phenotypic switching	1|254	6|16362	0.0896149524967167	0.273657271484894	100050353	FGF9	1
BP	GO:1902949	positive regulation of tau-protein kinase activity	1|254	6|16362	0.0896149524967167	0.273657271484894	100071881	DKK1	1
BP	GO:1903896	positive regulation of IRE1-mediated unfolded protein response	1|254	6|16362	0.0896149524967167	0.273657271484894	100053075	AGR2	1
BP	GO:1904956	regulation of midbrain dopaminergic neuron differentiation	1|254	6|16362	0.0896149524967167	0.273657271484894	100071881	DKK1	1
BP	GO:2000143	negative regulation of DNA-templated transcription initiation	1|254	6|16362	0.0896149524967167	0.273657271484894	100073020	HEY2	1
BP	GO:2000173	negative regulation of branching morphogenesis of a nerve	1|254	6|16362	0.0896149524967167	0.273657271484894	100061513	CPE	1
BP	GO:2000553	positive regulation of T-helper 2 cell cytokine production	1|254	6|16362	0.0896149524967167	0.273657271484894	100057696	XCL1	1
BP	GO:0003073	regulation of systemic arterial blood pressure	4|254	109|16362	0.0898273577048916	0.274106976955898	100067330/100071544/100071055/100055952	TPM1/ADAMTS16/ADRA1B/ACE2	4
BP	GO:0019748	secondary metabolic process	5|254	153|16362	0.0902583261513102	0.275222490177329	100054527/100033885/100061158/100065867/100033886	EPHA3/PMEL/CHL1/EPHA7/TYRP1	5
BP	GO:0007631	feeding behavior	6|254	200|16362	0.091982926428957	0.279956789926235	100061513/100056410/100066124/100070646/100630057/100055952	CPE/CADPS/HAND2/OPRD1/GAL/ACE2	6
BP	GO:0007494	midgut development	3|254	69|16362	0.0920120548276197	0.279956789926235	100053496/100050894/100058621	HOXD9/ZIC4/RELN	3
BP	GO:0032653	regulation of interleukin-10 production	3|254	69|16362	0.0920120548276197	0.279956789926235	100057696/100034238/100054684	XCL1/ILT11B/LOC100054684	3
BP	GO:0043588	skin development	9|254	347|16362	0.0923771002612883	0.279956789926235	100071830/100052767/100071881/100055958/100052877/100629247/100063542/100063511/100061514	RYR3/FBLN1/DKK1/ALX4/SOSTDC1/SCEL/KRT18/KRT8/DSP	9
BP	GO:0022612	gland morphogenesis	7|254	248|16362	0.0924214022301933	0.279956789926235	102147756/100060422/100147259/100059216/106783080/100068338/100052877	LOC102147756/CSF1R/TNNT3/ERBB3/HOXA13/SLIT2/SOSTDC1	7
BP	GO:0045165	cell fate commitment	15|254	662|16362	0.0925451262894696	0.279956789926235	100053496/100147058/100146912/100059216/100057556/100073020/106783080/100070213/100059475/100063931/100060957/100068793/100067568/100629946/100051647	HOXD9/IRX1/TBX1/ERBB3/MEIS2/HEY2/HOXA13/LBX1/GDF6/WNT2B/PPP2R2B/SIX2/LHX8/HOXA11/BRDT	15
BP	GO:0007483	genital disc morphogenesis	2|254	33|16362	0.092609280317804	0.279956789926235	100062164/100070213	NCAM1/LBX1	2
BP	GO:0021511	spinal cord patterning	2|254	33|16362	0.092609280317804	0.279956789926235	100058621/100054328	RELN/IFT88	2
BP	GO:0032609	type II interferon production	2|254	33|16362	0.092609280317804	0.279956789926235	100034238/100054684	ILT11B/LOC100054684	2
BP	GO:0048703	embryonic viscerocranium morphogenesis	2|254	33|16362	0.092609280317804	0.279956789926235	100146912/100066124	TBX1/HAND2	2
BP	GO:0098743	cell aggregation	2|254	33|16362	0.092609280317804	0.279956789926235	100062839/100072628	OTOR/BARX2	2
BP	GO:0099054	presynapse assembly	2|254	33|16362	0.092609280317804	0.279956789926235	100052467/106782960	CNTNAP1/LOC106782960	2
BP	GO:0048871	multicellular organismal-level homeostasis	11|254	450|16362	0.0928792563025154	0.280571364336672	100054527/100059216/111772996/100073239/106783080/100060489/100068779/100059475/100048936/100055996/100056641	EPHA3/ERBB3/NANOS1/ADGRV1/HOXA13/PDE6A/RHAG/GDF6/CCR2/SLC28A2/RHO	11
BP	GO:0072330	monocarboxylic acid biosynthetic process	7|254	249|16362	0.0939103597181678	0.283482635361585	111774423/100066121/100051714/102148001/100058072/100070251/100061187	LOC111774423/ALDOA/PGAM2/LOC102148001/CRABP2/PFKFB3/ENO3	7
BP	GO:0048663	neuron fate commitment	5|254	155|16362	0.0941098905344731	0.283881304207213	100059216/100057556/100073020/100070213/100059475	ERBB3/MEIS2/HEY2/LBX1/GDF6	5
BP	GO:0001934	positive regulation of protein phosphorylation	24|254	1164|16362	0.0943862504595196	0.284510989923824	100146912/100054366/100147245/100060422/100059216/100147098/100071881/100063615/100057696/100071055/100071540/100059475/100057765/100630171/100058621/100066124/102147500/100062332/100070646/100050353/100057478/100065997/100147221/100065867	TBX1/LOC100054366/LOC100147245/CSF1R/ERBB3/SBK2/DKK1/GDF10/XCL1/ADRA1B/CCL15/GDF6/GREM1/LOC100630171/RELN/HAND2/LOC102147500/CCL22/OPRD1/FGF9/THBS1/C5AR1/FGG/EPHA7	24
BP	GO:0061844	antimicrobial humoral immune response mediated by antimicrobial peptide	4|254	111|16362	0.0944865253644017	0.284609376330281	100057696/100071039/100062332/100034133	XCL1/LOC100071039/CCL22/GNLY	4
BP	GO:0009617	response to bacterium	19|254	884|16362	0.0948571762728338	0.285521457622378	100054527/100065681/100066121/100068247/100048935/100062164/100034238/100071039/100051317/100630171/100067723/100065885/102147500/100034074/100034133/100065997/100057842/100054684/100060606	EPHA3/CNR1/ALDOA/MRC1/CCR5/NCAM1/ILT11B/LOC100071039/CFP/LOC100630171/PENK/TNFRSF11B/LOC102147500/ABCB1/GNLY/C5AR1/SLAMF8/LOC100054684/CLEC4D	19
BP	GO:0009410	response to xenobiotic stimulus	11|254	452|16362	0.0950552240928537	0.285654815631243	100059622/100065681/100071830/111767454/100062164/100071055/100060957/100067723/100058621/106782960/100068315	CASQ2/CNR1/RYR3/LOC111767454/NCAM1/ADRA1B/PPP2R2B/PENK/RELN/LOC106782960/CYP2F1	11
BP	GO:0032720	negative regulation of tumor necrosis factor production	3|254	70|16362	0.095084062553336	0.285654815631243	100272214/100034238/100054684	TWIST1/ILT11B/LOC100054684	3
BP	GO:0060828	regulation of canonical Wnt signaling pathway	8|254	299|16362	0.095130041946233	0.285654815631243	100068206/100071881/100057765/100063931/100060957/100052877/100629247/100050353	FRZB/DKK1/GREM1/WNT2B/PPP2R2B/SOSTDC1/SCEL/FGF9	8
BP	GO:0042327	positive regulation of phosphorylation	25|254	1222|16362	0.0951730160444397	0.285654815631243	100146912/100054366/100147245/100060422/100059216/100070251/100147098/100071881/100063615/100057696/100071055/100071540/100059475/100057765/100630171/100058621/100066124/102147500/100062332/100070646/100050353/100057478/100065997/100147221/100065867	TBX1/LOC100054366/LOC100147245/CSF1R/ERBB3/PFKFB3/SBK2/DKK1/GDF10/XCL1/ADRA1B/CCL15/GDF6/GREM1/LOC100630171/RELN/HAND2/LOC102147500/CCL22/OPRD1/FGF9/THBS1/C5AR1/FGG/EPHA7	25
BP	GO:0009891	positive regulation of biosynthetic process	43|254	2274|16362	0.0963642245427391	0.289023989220133	100053496/100050894/100058896/100629949/100033871/100147058/100055978/100146912/100059218/100049947/111767454/100053542/100059361/100272214/100070251/106781214/100057556/100073020/100056059/100066222/100033885/106783080/100034238/100071039/100055958/100059475/100072628/100057765/100048936/100630171/100068793/100056433/100050025/100066124/102147500/100050353/100630057/106783379/100057478/100629946…	HOXD9/ZIC4/DDN/HOXD8/ACTN3/IRX1/MICAL2/TBX1/EHF/FHL2/LOC111767454/HOXD3/MLLT11/TWIST1/PFKFB3/TNNI2/MEIS2/HEY2/TBX5/DSCC1/PMEL/HOXA13/ILT11B/LOC100071039/ALX4/GDF6/BARX2/GREM1/CCR2/LOC100630171/SIX2/ABRA/PADI2/HAND2/LOC102147500/FGF9/GAL/KLF1/THBS1/HOXA11/BRDT/LOC100054684/TYRP1	43
BP	GO:0045665	negative regulation of neuron differentiation	8|254	300|16362	0.0965022446577124	0.289231798803172	100061116/100054527/100048935/100062164/100070213/100063931/100068338/100065867	SDK2/EPHA3/CCR5/NCAM1/LBX1/WNT2B/SLIT2/EPHA7	8
BP	GO:0016331	morphogenesis of embryonic epithelium	9|254	351|16362	0.097397743239825	0.289939677860602	100066405/100054527/100147058/100272214/100059216/100052467/100057765/100066124/100065867	HOXD1/EPHA3/IRX1/TWIST1/ERBB3/CNTNAP1/GREM1/HAND2/EPHA7	9
BP	GO:0010664	negative regulation of striated muscle cell apoptotic process	2|254	34|16362	0.0974274487868086	0.289939677860602	100073020/100066124	HEY2/HAND2	2
BP	GO:0010842	retina layer formation	2|254	34|16362	0.0974274487868086	0.289939677860602	100061116/100063931	SDK2/WNT2B	2
BP	GO:0042339	keratan sulfate metabolic process	2|254	34|16362	0.0974274487868086	0.289939677860602	100063705/100009678	KERA/FMOD	2
BP	GO:0048753	pigment granule organization	2|254	34|16362	0.0974274487868086	0.289939677860602	100033885/100033886	PMEL/TYRP1	2
BP	GO:0060039	pericardium development	2|254	34|16362	0.0974274487868086	0.289939677860602	100056059/100066124	TBX5/HAND2	2
BP	GO:0060180	female mating behavior	2|254	34|16362	0.0974274487868086	0.289939677860602	100053496/100061158	HOXD9/CHL1	2
BP	GO:0072553	terminal button organization	2|254	34|16362	0.0974274487868086	0.289939677860602	100052467/100062164	CNTNAP1/NCAM1	2
BP	GO:0072678	T cell migration	2|254	34|16362	0.0974274487868086	0.289939677860602	100048936/100630171	CCR2/LOC100630171	2
BP	GO:1905332	positive regulation of morphogenesis of an epithelium	2|254	34|16362	0.0974274487868086	0.289939677860602	100057765/100063931	GREM1/WNT2B	2
BP	GO:0021761	limbic system development	5|254	157|16362	0.0980444707893246	0.290997136949448	100054129/100049011/100065098/100058621/100067044	NEFM/FEZ1/TMEM108/RELN/EMX2	5
BP	GO:0008542	visual learning	3|254	71|16362	0.098197703058036	0.290997136949448	100057556/100071055/102149608	MEIS2/ADRA1B/HRH2	3
BP	GO:0035214	eye-antennal disc development	3|254	71|16362	0.098197703058036	0.290997136949448	100050894/100059216/100068793	ZIC4/ERBB3/SIX2	3
BP	GO:0046850	regulation of bone remodeling	3|254	71|16362	0.098197703058036	0.290997136949448	100060422/100057765/100065885	CSF1R/GREM1/TNFRSF11B	3
BP	GO:0061180	mammary gland epithelium development	3|254	71|16362	0.098197703058036	0.290997136949448	100060422/100068338/100052877	CSF1R/SLIT2/SOSTDC1	3
BP	GO:1901264	carbohydrate derivative transport	3|254	71|16362	0.098197703058036	0.290997136949448	100055996/100034074/100053075	SLC28A2/ABCB1/AGR2	3
BP	GO:0006164	purine nucleotide biosynthetic process	6|254	204|16362	0.0987638515008857	0.292468886077218	111774423/100066121/100051714/102148001/100070251/100061187	LOC111774423/ALDOA/PGAM2/LOC102148001/PFKFB3/ENO3	6
BP	GO:0035821	modulation of process of another organism	6|254	205|16362	0.100499609708246	0.293946990682206	100048935/100057696/100071039/100630171/100062332/100034133	CCR5/XCL1/LOC100071039/LOC100630171/CCL22/GNLY	6
BP	GO:0006366	transcription by RNA polymerase II	18|254	836|16362	0.10084930773873	0.293946990682206	100050894/100629949/100055446/100146912/100059218/111767454/100053542/100272214/100057556/100056059/100071720/106783080/100055958/100072628/100068793/100066124/106783379/100065997	ZIC4/HOXD8/SP6/TBX1/EHF/LOC111767454/HOXD3/TWIST1/MEIS2/TBX5/POU3F4/HOXA13/ALX4/BARX2/SIX2/HAND2/KLF1/C5AR1	18
BP	GO:0019724	B cell mediated immunity	3|254	72|16362	0.101352230766829	0.293946990682206	100071667/100058097/100058056	C1QB/C1QA/C1QC	3
BP	GO:0021545	cranial nerve development	3|254	72|16362	0.101352230766829	0.293946990682206	100146912/100053542/100059216	TBX1/HOXD3/ERBB3	3
BP	GO:0046716	muscle cell cellular homeostasis	3|254	72|16362	0.101352230766829	0.293946990682206	100066121/100147259/100051647	ALDOA/TNNT3/BRDT	3
BP	GO:0048015	phosphatidylinositol-mediated signaling	3|254	72|16362	0.101352230766829	0.293946990682206	100068418/100060422/100059216	NPR3/CSF1R/ERBB3	3
BP	GO:1902041	regulation of extrinsic apoptotic signaling pathway via death domain receptors	3|254	72|16362	0.101352230766829	0.293946990682206	106781721/100057478/100147221	LOC106781721/THBS1/FGG	3
BP	GO:1903556	negative regulation of tumor necrosis factor superfamily cytokine production	3|254	72|16362	0.101352230766829	0.293946990682206	100272214/100034238/100054684	TWIST1/ILT11B/LOC100054684	3
BP	GO:0055082	intracellular chemical homeostasis	18|254	837|16362	0.101683249270158	0.293946990682206	100059622/100071830/100048935/100147259/100055409/100057696/100061893/100071055/100060489/100071540/100068779/100048936/100630171/100055552/100069554/100146374/100065997/100057842	CASQ2/RYR3/CCR5/TNNT3/CCR8/XCL1/S1PR3/ADRA1B/PDE6A/CCL15/RHAG/CCR2/LOC100630171/CXCR2/PVALB/JPH4/C5AR1/SLAMF8	18
BP	GO:0051707	response to other organism	25|254	1232|16362	0.101935849797698	0.293946990682206	100067259/100054527/100065681/100066121/100068247/100048935/100057696/100062164/100034238/100071039/100051317/100630171/100067723/100069988/106782960/100065885/102147500/100062332/100063511/100034074/100034133/100065997/100057842/100054684/100060606	PRKRA/EPHA3/CNR1/ALDOA/MRC1/CCR5/XCL1/NCAM1/ILT11B/LOC100071039/CFP/LOC100630171/PENK/TLR12/LOC106782960/TNFRSF11B/LOC102147500/CCL22/KRT8/ABCB1/GNLY/C5AR1/SLAMF8/LOC100054684/CLEC4D	25
BP	GO:0042440	pigment metabolic process	5|254	159|16362	0.102061129454641	0.293946990682206	100054527/100033885/100061158/100065867/100033886	EPHA3/PMEL/CHL1/EPHA7/TYRP1	5
BP	GO:0051173	positive regulation of nitrogen compound metabolic process	63|254	3493|16362	0.102198351802703	0.293946990682206	100053496/100066405/100050894/100058896/100629949/100033871/100147058/100055978/100146912/100059218/100049947/100052767/111767454/100054366/100147245/100053542/100059361/100060422/100272214/100059216/100070251/106781214/100147098/100057556/100073020/100056059/111772996/100066222/100071881/106781721/100063615/100057696/106783080/100034238/100071055/100071540/100071039/100055958/100059475/100072628…	HOXD9/HOXD1/ZIC4/DDN/HOXD8/ACTN3/IRX1/MICAL2/TBX1/EHF/FHL2/FBLN1/LOC111767454/LOC100054366/LOC100147245/HOXD3/MLLT11/CSF1R/TWIST1/ERBB3/PFKFB3/TNNI2/SBK2/MEIS2/HEY2/TBX5/NANOS1/DSCC1/DKK1/LOC106781721/GDF10/XCL1/HOXA13/ILT11B/ADRA1B/CCL15/LOC100071039/ALX4/GDF6/BARX2/GREM1/CCR2/LOC100630171/SIX2/ABRA/C4BPA/RELN/SCG5/PADI2/HAND2/LOC102147500/CCL22/OPRD1/FGF9/GAL/KLF1/THBS1/HOXA11/C5AR1/BRDT/FGG/LO…	63
BP	GO:0051250	negative regulation of lymphocyte activation	6|254	206|16362	0.102251452980754	0.293946990682206	100057696/100630386/100034238/100071039/100630057/100054684	XCL1/LOC100630386/ILT11B/LOC100071039/GAL/LOC100054684	6
BP	GO:0003209	cardiac atrium morphogenesis	2|254	35|16362	0.102315007237179	0.293946990682206	100073020/100056059	HEY2/TBX5	2
BP	GO:0015844	monoamine transport	2|254	35|16362	0.102315007237179	0.293946990682206	100058287/100056410	SLC22A3/CADPS	2
BP	GO:0030536	larval feeding behavior	2|254	35|16362	0.102315007237179	0.293946990682206	100061513/100056410	CPE/CADPS	2
BP	GO:0031645	negative regulation of nervous system process	2|254	35|16362	0.102315007237179	0.293946990682206	100057055/100061914	CCN3/GABRA2	2
BP	GO:0032897	negative regulation of viral transcription	2|254	35|16362	0.102315007237179	0.293946990682206	100630171/100064095	LOC100630171/TRIM14	2
BP	GO:0034104	negative regulation of tissue remodeling	2|254	35|16362	0.102315007237179	0.293946990682206	100057765/100065885	GREM1/TNFRSF11B	2
BP	GO:0045109	intermediate filament organization	2|254	35|16362	0.102315007237179	0.293946990682206	100054129/100061514	NEFM/DSP	2
BP	GO:0060306	regulation of membrane repolarization	2|254	35|16362	0.102315007237179	0.293946990682206	100059622/100060336	CASQ2/KCNQ1	2
BP	GO:0070670	response to interleukin-4	2|254	35|16362	0.102315007237179	0.293946990682206	100068247/100057696	MRC1/XCL1	2
BP	GO:0072499	photoreceptor cell axon guidance	2|254	35|16362	0.102315007237179	0.293946990682206	100062164/100061158	NCAM1/CHL1	2
BP	GO:2000463	positive regulation of excitatory postsynaptic potential	2|254	35|16362	0.102315007237179	0.293946990682206	100058621/100062793	RELN/RIMS2	2
BP	GO:0010975	regulation of neuron projection development	17|254	784|16362	0.10370138410112	0.293946990682206	100054129/100054527/106782087/100065681/100058072/100048935/100049011/100068338/100058621/100062793/102147500/100050353/100061158/100058327/100065867/100062937/100057648	NEFM/EPHA3/ISLR2/CNR1/CRABP2/CCR5/FEZ1/SLIT2/RELN/RIMS2/LOC102147500/FGF9/CHL1/SEMA3D/EPHA7/CACNG7/CDH4	17
BP	GO:0001660	fever generation	1|254	7|16362	0.103752749150289	0.293946990682206	100054527	EPHA3	1
BP	GO:0001907	killing by symbiont of host cells	1|254	7|16362	0.103752749150289	0.293946990682206	100048935	CCR5	1
BP	GO:0003357	noradrenergic neuron differentiation	1|254	7|16362	0.103752749150289	0.293946990682206	100066124	HAND2	1
BP	GO:0014043	negative regulation of neuron maturation	1|254	7|16362	0.103752749150289	0.293946990682206	100062164	NCAM1	1
BP	GO:0031133	regulation of axon diameter	1|254	7|16362	0.103752749150289	0.293946990682206	100054129	NEFM	1
BP	GO:0032826	regulation of natural killer cell differentiation involved in immune response	1|254	7|16362	0.103752749150289	0.293946990682206	100071039	LOC100071039	1
BP	GO:0033030	negative regulation of neutrophil apoptotic process	1|254	7|16362	0.103752749150289	0.293946990682206	100055552	CXCR2	1
BP	GO:0035263	genital disc sexually dimorphic development	1|254	7|16362	0.103752749150289	0.293946990682206	100053496	HOXD9	1
BP	GO:0035879	plasma membrane lactate transport	1|254	7|16362	0.103752749150289	0.293946990682206	100056191	SLC16A3	1
BP	GO:0042662	negative regulation of mesodermal cell fate specification	1|254	7|16362	0.103752749150289	0.293946990682206	100071881	DKK1	1
BP	GO:0045110	intermediate filament bundle assembly	1|254	7|16362	0.103752749150289	0.293946990682206	100054129	NEFM	1
BP	GO:0048659	smooth muscle cell proliferation	1|254	7|16362	0.103752749150289	0.293946990682206	100057055	CCN3	1
BP	GO:0051599	response to hydrostatic pressure	1|254	7|16362	0.103752749150289	0.293946990682206	100063511	KRT8	1
BP	GO:0060017	parathyroid gland development	1|254	7|16362	0.103752749150289	0.293946990682206	100146912	TBX1	1
BP	GO:0060372	regulation of atrial cardiac muscle cell membrane repolarization	1|254	7|16362	0.103752749150289	0.293946990682206	100060336	KCNQ1	1
BP	GO:0060842	arterial endothelial cell differentiation	1|254	7|16362	0.103752749150289	0.293946990682206	100073020	HEY2	1
BP	GO:0061046	regulation of branching involved in lung morphogenesis	1|254	7|16362	0.103752749150289	0.293946990682206	100063931	WNT2B	1
BP	GO:0061744	motor behavior	1|254	7|16362	0.103752749150289	0.293946990682206	100056400	GRPR	1
BP	GO:0062043	positive regulation of cardiac epithelial to mesenchymal transition	1|254	7|16362	0.103752749150289	0.293946990682206	100272214	TWIST1	1
BP	GO:0071503	response to heparin	1|254	7|16362	0.103752749150289	0.293946990682206	100068338	SLIT2	1
BP	GO:0071671	regulation of smooth muscle cell chemotaxis	1|254	7|16362	0.103752749150289	0.293946990682206	100068338	SLIT2	1
BP	GO:0072003	kidney rudiment formation	1|254	7|16362	0.103752749150289	0.293946990682206	100147058	IRX1	1
BP	GO:0090122	cholesterol ester hydrolysis involved in cholesterol transport	1|254	7|16362	0.103752749150289	0.293946990682206	106782960	LOC106782960	1
BP	GO:0090237	regulation of arachidonic acid secretion	1|254	7|16362	0.103752749150289	0.293946990682206	102149608	HRH2	1
BP	GO:0090244	Wnt signaling pathway involved in somitogenesis	1|254	7|16362	0.103752749150289	0.293946990682206	100071881	DKK1	1
BP	GO:0090383	phagosome acidification	1|254	7|16362	0.103752749150289	0.293946990682206	100057842	SLAMF8	1
BP	GO:0098910	regulation of atrial cardiac muscle cell action potential	1|254	7|16362	0.103752749150289	0.293946990682206	100071830	RYR3	1
BP	GO:1900086	positive regulation of peptidyl-tyrosine autophosphorylation	1|254	7|16362	0.103752749150289	0.293946990682206	100057765	GREM1	1
BP	GO:1901896	positive regulation of ATPase-coupled calcium transmembrane transporter activity	1|254	7|16362	0.103752749150289	0.293946990682206	100071830	RYR3	1
BP	GO:1902031	regulation of NADP metabolic process	1|254	7|16362	0.103752749150289	0.293946990682206	100051714	PGAM2	1
BP	GO:1903715	regulation of aerobic respiration	1|254	7|16362	0.103752749150289	0.293946990682206	100033871	ACTN3	1
BP	GO:1903977	positive regulation of glial cell migration	1|254	7|16362	0.103752749150289	0.293946990682206	100048936	CCR2	1
BP	GO:1904340	positive regulation of dopaminergic neuron differentiation	1|254	7|16362	0.103752749150289	0.293946990682206	100071881	DKK1	1
BP	GO:1904456	negative regulation of neuronal action potential	1|254	7|16362	0.103752749150289	0.293946990682206	100061914	GABRA2	1
BP	GO:1904753	negative regulation of vascular associated smooth muscle cell migration	1|254	7|16362	0.103752749150289	0.293946990682206	100067330	TPM1	1
BP	GO:1905522	negative regulation of macrophage migration	1|254	7|16362	0.103752749150289	0.293946990682206	100057842	SLAMF8	1
BP	GO:1905868	regulation of 3'-UTR-mediated mRNA stabilization	1|254	7|16362	0.103752749150289	0.293946990682206	102147500	LOC102147500	1
BP	GO:2000110	negative regulation of macrophage apoptotic process	1|254	7|16362	0.103752749150289	0.293946990682206	100048935	CCR5	1
BP	GO:2001016	positive regulation of skeletal muscle cell differentiation	1|254	7|16362	0.103752749150289	0.293946990682206	100146912	TBX1	1
BP	GO:0044087	regulation of cellular component biogenesis	26|254	1292|16362	0.103803523800798	0.293946990682206	100054527/100061513/100066121/100067330/100054366/100147245/102148001/100272214/100073020/111772996/100049011/100071881/100069910/100071544/100062164/100033896/100057765/100068338/100052909/102147500/100070646/100070436/100057478/100054328/100055952/100065867	EPHA3/CPE/ALDOA/TPM1/LOC100054366/LOC100147245/LOC102148001/TWIST1/HEY2/NANOS1/FEZ1/DKK1/TPBG/ADAMTS16/NCAM1/MMP1/GREM1/SLIT2/LRRN1/LOC102147500/OPRD1/ADGRB2/THBS1/IFT88/ACE2/EPHA7	26
BP	GO:0098742	cell-cell adhesion via plasma-membrane adhesion molecules	6|254	207|16362	0.104019314124553	0.29410611896678	100061116/100053379/100058060/100062164/100058663/100057648	SDK2/CADM3/UNC5D/NCAM1/SELL/CDH4	6
BP	GO:0010171	body morphogenesis	5|254	160|16362	0.104099928320613	0.29410611896678	100054527/100146912/100057556/100071881/100065867	EPHA3/TBX1/MEIS2/DKK1/EPHA7	5
BP	GO:0071347	cellular response to interleukin-1	5|254	160|16362	0.104099928320613	0.29410611896678	100057696/100071540/100630171/100062332/100147221	XCL1/CCL15/LOC100630171/CCL22/FGG	5
BP	GO:0032414	positive regulation of ion transmembrane transporter activity	4|254	115|16362	0.104139286421222	0.29410611896678	100071830/100058621/100034074/100630057	RYR3/RELN/ABCB1/GAL	4
BP	GO:0021885	forebrain cell migration	3|254	73|16362	0.104546893429581	0.2946639836247	100068338/100058621/100067044	SLIT2/RELN/EMX2	3
BP	GO:0035176	social behavior	3|254	73|16362	0.104546893429581	0.2946639836247	100146912/100058621/100056400	TBX1/RELN/GRPR	3
BP	GO:2001238	positive regulation of extrinsic apoptotic signaling pathway	3|254	73|16362	0.104546893429581	0.2946639836247	106781721/100066351/100057478	LOC106781721/SIGLEC1/THBS1	3
BP	GO:0006898	receptor-mediated endocytosis	7|254	256|16362	0.104705740379065	0.294914160318009	102149817/100058356/100068247/100065098/100034238/100055552/100054684	CD163/PDLIM7/MRC1/TMEM108/ILT11B/CXCR2/LOC100054684	7
BP	GO:0051961	negative regulation of nervous system development	12|254	515|16362	0.106376487421569	0.299347146451591	100061116/100054527/100061513/111767454/100048935/111772996/100062164/100070213/100063931/100068338/100060957/100065867	SDK2/EPHA3/CPE/LOC111767454/CCR5/NANOS1/NCAM1/LBX1/WNT2B/SLIT2/PPP2R2B/EPHA7	12
BP	GO:0001818	negative regulation of cytokine production	8|254	307|16362	0.106421894270813	0.299347146451591	100052767/100272214/100057696/100034238/100071039/100057478/100052697/100054684	FBLN1/TWIST1/XCL1/ILT11B/LOC100071039/THBS1/TRAIP/LOC100054684	8
BP	GO:0061097	regulation of protein tyrosine kinase activity	4|254	116|16362	0.106620577448363	0.299705671277698	100060422/100059216/100057765/100058621	CSF1R/ERBB3/GREM1/RELN	4
BP	GO:0002026	regulation of the force of heart contraction	2|254	36|16362	0.107268661366823	0.299924602678799	100071830/100071055	RYR3/ADRA1B	2
BP	GO:0010762	regulation of fibroblast migration	2|254	36|16362	0.107268661366823	0.299924602678799	100033896/100057478	MMP1/THBS1	2
BP	GO:0018149	peptide cross-linking	2|254	36|16362	0.107268661366823	0.299924602678799	100057478/100061514	THBS1/DSP	2
BP	GO:0031000	response to caffeine	2|254	36|16362	0.107268661366823	0.299924602678799	100059622/100071830	CASQ2/RYR3	2
BP	GO:0034394	protein localization to cell surface	2|254	36|16362	0.107268661366823	0.299924602678799	100071097/100055996	UPK1B/SLC28A2	2
BP	GO:0036270	response to diuretic	2|254	36|16362	0.107268661366823	0.299924602678799	100059622/100071830	CASQ2/RYR3	2
BP	GO:0060317	cardiac epithelial to mesenchymal transition	2|254	36|16362	0.107268661366823	0.299924602678799	100073020/100054413	HEY2/CCNB2	2
BP	GO:0072488	ammonium transmembrane transport	2|254	36|16362	0.107268661366823	0.299924602678799	100058287/100068779	SLC22A3/RHAG	2
BP	GO:0009260	ribonucleotide biosynthetic process	6|254	209|16362	0.107602809112839	0.300659110721664	111774423/100066121/100051714/102148001/100070251/100061187	LOC111774423/ALDOA/PGAM2/LOC102148001/PFKFB3/ENO3	6
BP	GO:0055013	cardiac muscle cell development	3|254	74|16362	0.107780932804914	0.30095697759992	100049947/100073020/100071055	FHL2/HEY2/ADRA1B	3
BP	GO:0019725	cellular homeostasis	21|254	1013|16362	0.108156079035154	0.301804231153799	100059622/100063938/100071830/100066121/100048935/100147259/100055409/100057696/100061893/100071055/100060489/100071540/100068779/100048936/100630171/100055552/100069554/100146374/100065997/100057842/100051647	CASQ2/DNAJC5B/RYR3/ALDOA/CCR5/TNNT3/CCR8/XCL1/S1PR3/ADRA1B/PDE6A/CCL15/RHAG/CCR2/LOC100630171/CXCR2/PVALB/JPH4/C5AR1/SLAMF8/BRDT	21
BP	GO:0051046	regulation of secretion	22|254	1070|16362	0.108438873107425	0.302392828387042	100057055/100061513/100065681/100052767/100048935/100060422/100272214/100059216/100060336/100062164/100034238/100048936/100630171/100056410/100062793/100071769/102149608/100630057/100147221/100054684/100060366/100063300	CCN3/CPE/CNR1/FBLN1/CCR5/CSF1R/TWIST1/ERBB3/KCNQ1/NCAM1/ILT11B/CCR2/LOC100630171/CADPS/RIMS2/SCG5/HRH2/GAL/FGG/LOC100054684/HCAR2/TMIGD3	22
BP	GO:1901617	organic hydroxy compound biosynthetic process	6|254	210|16362	0.109418296520125	0.30492198129582	111774423/100630801/100033885/106782960/100066124/100033886	LOC111774423/IDI1/PMEL/LOC106782960/HAND2/TYRP1	6
BP	GO:0008217	regulation of blood pressure	6|254	211|16362	0.111249508984142	0.309819942955174	100068418/100065681/100067330/100071544/100071055/100055952	NPR3/CNR1/TPM1/ADAMTS16/ADRA1B/ACE2	6
BP	GO:0030001	metal ion transport	15|254	683|16362	0.112225452375631	0.312084629302916	100071830/100048935/100065337/100050114/100051577/100060336/100057696/100051640/100053003/100630171/100055996/100146374/100051922/100071226/100062937	RYR3/CCR5/KCNK5/KCNK2/KCNA6/KCNQ1/XCL1/ATP6V1G3/KCNJ16/LOC100630171/SLC28A2/JPH4/KCND1/SLC13A3/CACNG7	15
BP	GO:0061036	positive regulation of cartilage development	2|254	37|16362	0.112285201702618	0.312084629302916	100059475/100629946	GDF6/HOXA11	2
BP	GO:1905209	positive regulation of cardiocyte differentiation	2|254	37|16362	0.112285201702618	0.312084629302916	100056059/100057765	TBX5/GREM1	2
BP	GO:0034341	response to type II interferon	6|254	212|16362	0.113096367441016	0.313924481656857	100068247/100057696/100062164/100071540/100630171/100062332	MRC1/XCL1/NCAM1/CCL15/LOC100630171/CCL22	6
BP	GO:0046390	ribose phosphate biosynthetic process	6|254	212|16362	0.113096367441016	0.313924481656857	111774423/100066121/100051714/102148001/100070251/100061187	LOC111774423/ALDOA/PGAM2/LOC102148001/PFKFB3/ENO3	6
BP	GO:0045926	negative regulation of growth	10|254	415|16362	0.11327217080965	0.314205204197105	100057055/100068206/100048935/100056059/100050114/111772996/100057765/100068338/100630057/100065867	CCN3/FRZB/CCR5/TBX5/KCNK2/NANOS1/GREM1/SLIT2/GAL/EPHA7	10
BP	GO:0070661	leukocyte proliferation	4|254	119|16362	0.11422335163961	0.315095823303093	100068418/100064753/100034238/100054684	NPR3/ITGAD/ILT11B/LOC100054684	4
BP	GO:0043270	positive regulation of monoatomic ion transport	9|254	365|16362	0.116189943056188	0.315095823303093	100061513/100071830/100060336/100057696/100630171/100058621/100034074/100630057/100055952	CPE/RYR3/KCNQ1/XCL1/LOC100630171/RELN/ABCB1/GAL/ACE2	9
BP	GO:0042592	homeostatic process	38|254	2015|16362	0.117314822135955	0.315095823303093	100057055/100059622/100054527/100065681/100063938/100071830/100066121/100059361/100063073/100048935/100147259/100059216/111772996/100073239/100055409/100057696/100061893/106783080/100071055/100060489/100071540/100068779/100059475/100048936/100630171/100055552/100069554/100055996/100054413/100146374/106783379/100065997/100057842/100054328/100051647/100056641/100060366/100054028	CCN3/CASQ2/EPHA3/CNR1/DNAJC5B/RYR3/ALDOA/MLLT11/SLC7A1/CCR5/TNNT3/ERBB3/NANOS1/ADGRV1/CCR8/XCL1/S1PR3/HOXA13/ADRA1B/PDE6A/CCL15/RHAG/GDF6/CCR2/LOC100630171/CXCR2/PVALB/SLC28A2/CCNB2/JPH4/KLF1/C5AR1/SLAMF8/IFT88/BRDT/RHO/HCAR2/CA12	38
BP	GO:0002053	positive regulation of mesenchymal cell proliferation	2|254	38|16362	0.11736150177789	0.315095823303093	100146912/100050353	TBX1/FGF9	2
BP	GO:0035116	embryonic hindlimb morphogenesis	2|254	38|16362	0.11736150177789	0.315095823303093	100272214/100055958	TWIST1/ALX4	2
BP	GO:0043267	negative regulation of potassium ion transport	2|254	38|16362	0.11736150177789	0.315095823303093	100059622/100060336	CASQ2/KCNQ1	2
BP	GO:0045123	cellular extravasation	2|254	38|16362	0.11736150177789	0.315095823303093	100061416/100058663	GCNT1/SELL	2
BP	GO:0048741	skeletal muscle fiber development	2|254	38|16362	0.11736150177789	0.315095823303093	100071830/100059475	RYR3/GDF6	2
BP	GO:0051125	regulation of actin nucleation	2|254	38|16362	0.11736150177789	0.315095823303093	100066121/102148001	ALDOA/LOC102148001	2
BP	GO:0086002	cardiac muscle cell action potential involved in contraction	2|254	38|16362	0.11736150177789	0.315095823303093	100071830/100060336	RYR3/KCNQ1	2
BP	GO:0086091	regulation of heart rate by cardiac conduction	2|254	38|16362	0.11736150177789	0.315095823303093	100060336/100061514	KCNQ1/DSP	2
BP	GO:0002248	connective tissue replacement involved in inflammatory response wound healing	1|254	8|16362	0.117671844333158	0.315095823303093	100072933	LOC100072933	1
BP	GO:0003057	regulation of the force of heart contraction by chemical signal	1|254	8|16362	0.117671844333158	0.315095823303093	100071055	ADRA1B	1
BP	GO:0003062	regulation of heart rate by chemical signal	1|254	8|16362	0.117671844333158	0.315095823303093	100067330	TPM1	1
BP	GO:0003144	embryonic heart tube formation	1|254	8|16362	0.117671844333158	0.315095823303093	100066124	HAND2	1
BP	GO:0003186	tricuspid valve morphogenesis	1|254	8|16362	0.117671844333158	0.315095823303093	100073020	HEY2	1
BP	GO:0007290	spermatid nucleus elongation	1|254	8|16362	0.117671844333158	0.315095823303093	100054328	IFT88	1
BP	GO:0009997	negative regulation of cardioblast cell fate specification	1|254	8|16362	0.117671844333158	0.315095823303093	100053496	HOXD9	1
BP	GO:0010749	regulation of nitric oxide mediated signal transduction	1|254	8|16362	0.117671844333158	0.315095823303093	100057478	THBS1	1
BP	GO:0014045	establishment of endothelial blood-brain barrier	1|254	8|16362	0.117671844333158	0.315095823303093	100034074	ABCB1	1
BP	GO:0019064	fusion of virus membrane with host plasma membrane	1|254	8|16362	0.117671844333158	0.315095823303093	100048935	CCR5	1
BP	GO:0021594	rhombomere formation	1|254	8|16362	0.117671844333158	0.315095823303093	100066405	HOXD1	1
BP	GO:0030885	regulation of myeloid dendritic cell activation	1|254	8|16362	0.117671844333158	0.315095823303093	100060606	CLEC4D	1
BP	GO:0033338	medial fin development	1|254	8|16362	0.117671844333158	0.315095823303093	100052767	FBLN1	1
BP	GO:0035118	embryonic pectoral fin morphogenesis	1|254	8|16362	0.117671844333158	0.315095823303093	100066124	HAND2	1
BP	GO:0035385	Roundabout signaling pathway	1|254	8|16362	0.117671844333158	0.315095823303093	100068338	SLIT2	1
BP	GO:0036035	osteoclast development	1|254	8|16362	0.117671844333158	0.315095823303093	100060422	CSF1R	1
BP	GO:0038003	G protein-coupled opioid receptor signaling pathway	1|254	8|16362	0.117671844333158	0.315095823303093	100070646	OPRD1	1
BP	GO:0043282	chordate pharyngeal muscle development	1|254	8|16362	0.117671844333158	0.315095823303093	100146912	TBX1	1
BP	GO:0043615	astrocyte cell migration	1|254	8|16362	0.117671844333158	0.315095823303093	100630171	LOC100630171	1
BP	GO:0044532	modulation of apoptotic process in another organism	1|254	8|16362	0.117671844333158	0.315095823303093	100048935	CCR5	1
BP	GO:0046618	xenobiotic export from cell	1|254	8|16362	0.117671844333158	0.315095823303093	100034074	ABCB1	1
BP	GO:0048631	regulation of skeletal muscle tissue growth	1|254	8|16362	0.117671844333158	0.315095823303093	100033871	ACTN3	1
BP	GO:0060763	mammary duct terminal end bud growth	1|254	8|16362	0.117671844333158	0.315095823303093	100068338	SLIT2	1
BP	GO:0070778	L-aspartate transmembrane transport	1|254	8|16362	0.117671844333158	0.315095823303093	100071226	SLC13A3	1
BP	GO:0072161	mesenchymal cell differentiation involved in kidney development	1|254	8|16362	0.117671844333158	0.315095823303093	100068793	SIX2	1
BP	GO:0090119	vesicle-mediated cholesterol transport	1|254	8|16362	0.117671844333158	0.315095823303093	106782960	LOC106782960	1
BP	GO:0090273	regulation of somatostatin secretion	1|254	8|16362	0.117671844333158	0.315095823303093	100630057	GAL	1
BP	GO:0090320	regulation of chylomicron remnant clearance	1|254	8|16362	0.117671844333158	0.315095823303093	106782960	LOC106782960	1
BP	GO:0090324	negative regulation of oxidative phosphorylation	1|254	8|16362	0.117671844333158	0.315095823303093	100033871	ACTN3	1
BP	GO:0097709	connective tissue replacement	1|254	8|16362	0.117671844333158	0.315095823303093	100072933	LOC100072933	1
BP	GO:0098915	membrane repolarization during ventricular cardiac muscle cell action potential	1|254	8|16362	0.117671844333158	0.315095823303093	100060336	KCNQ1	1
BP	GO:1900748	positive regulation of vascular endothelial growth factor signaling pathway	1|254	8|16362	0.117671844333158	0.315095823303093	100050106	LOC100050106	1
BP	GO:1902260	negative regulation of delayed rectifier potassium channel activity	1|254	8|16362	0.117671844333158	0.315095823303093	100060336	KCNQ1	1
BP	GO:1902947	regulation of tau-protein kinase activity	1|254	8|16362	0.117671844333158	0.315095823303093	100071881	DKK1	1
BP	GO:1903365	regulation of fear response	1|254	8|16362	0.117671844333158	0.315095823303093	100067723	PENK	1
BP	GO:1904996	positive regulation of leukocyte adhesion to vascular endothelial cell	1|254	8|16362	0.117671844333158	0.315095823303093	100048936	CCR2	1
BP	GO:1905485	positive regulation of motor neuron migration	1|254	8|16362	0.117671844333158	0.315095823303093	100058621	RELN	1
BP	GO:1905905	nematode pharyngeal gland morphogenesis	1|254	8|16362	0.117671844333158	0.315095823303093	100147259	TNNT3	1
BP	GO:2000044	negative regulation of cardiac cell fate specification	1|254	8|16362	0.117671844333158	0.315095823303093	100053496	HOXD9	1
BP	GO:2000402	negative regulation of lymphocyte migration	1|254	8|16362	0.117671844333158	0.315095823303093	100050025	PADI2	1
BP	GO:2000556	positive regulation of T-helper 1 cell cytokine production	1|254	8|16362	0.117671844333158	0.315095823303093	100057696	XCL1	1
BP	GO:2000822	regulation of behavioral fear response	1|254	8|16362	0.117671844333158	0.315095823303093	100067723	PENK	1
BP	GO:0032651	regulation of interleukin-1 beta production	3|254	77|16362	0.117711652621783	0.315095823303093	100048935/100061893/100630171	CCR5/S1PR3/LOC100630171	3
BP	GO:1903391	regulation of adherens junction organization	3|254	77|16362	0.117711652621783	0.315095823303093	100054527/100057765/100057478	EPHA3/GREM1/THBS1	3
BP	GO:0034762	regulation of transmembrane transport	12|254	525|16362	0.117789576887142	0.315103966650409	100059622/100071830/100272214/100059216/100060336/100057696/100058621/100146374/100034074/100630057/100057478/100062937	CASQ2/RYR3/TWIST1/ERBB3/KCNQ1/XCL1/RELN/JPH4/ABCB1/GAL/THBS1/CACNG7	12
BP	GO:0072522	purine-containing compound biosynthetic process	6|254	215|16362	0.118729994074714	0.317417925709275	111774423/100066121/100051714/102148001/100070251/100061187	LOC111774423/ALDOA/PGAM2/LOC102148001/PFKFB3/ENO3	6
BP	GO:0050709	negative regulation of protein secretion	5|254	167|16362	0.118927689877005	0.317542968910175	100057055/100052767/100060336/100034238/100054684	CCN3/FBLN1/KCNQ1/ILT11B/LOC100054684	5
BP	GO:1904064	positive regulation of cation transmembrane transport	5|254	167|16362	0.118927689877005	0.317542968910175	100071830/100060336/100057696/100058621/100630057	RYR3/KCNQ1/XCL1/RELN/GAL	5
BP	GO:0034766	negative regulation of monoatomic ion transmembrane transport	4|254	121|16362	0.119421315129287	0.318658778734331	100059622/100272214/100060336/100057478	CASQ2/TWIST1/KCNQ1/THBS1	4
BP	GO:0009141	nucleoside triphosphate metabolic process	7|254	265|16362	0.119527727094651	0.318740605585737	100062893/111774423/100066121/100051714/102148001/100070251/100061187	MYH8/LOC111774423/ALDOA/PGAM2/LOC102148001/PFKFB3/ENO3	7
BP	GO:0045944	positive regulation of transcription by RNA polymerase II	27|254	1372|16362	0.119606344118227	0.318748255889485	100053496/100050894/100058896/100629949/100147058/100055978/100146912/100059218/111767454/100053542/100272214/100057556/100073020/100056059/106783080/100034238/100055958/100072628/100057765/100630171/100068793/100056433/100066124/100630057/106783379/100051647/100054684	HOXD9/ZIC4/DDN/HOXD8/IRX1/MICAL2/TBX1/EHF/LOC111767454/HOXD3/TWIST1/MEIS2/HEY2/TBX5/HOXA13/ILT11B/ALX4/BARX2/GREM1/LOC100630171/SIX2/ABRA/HAND2/GAL/KLF1/BRDT/LOC100054684	27
BP	GO:0010035	response to inorganic substance	16|254	746|16362	0.119947284050323	0.319454538787189	100059622/100055369/111774423/100061513/100071830/100051714/100073239/100058097/100062164/100056410/100067723/100058621/100065885/100063511/100057478/100147221	CASQ2/LCT/LOC111774423/CPE/RYR3/PGAM2/ADGRV1/C1QA/NCAM1/CADPS/PENK/RELN/TNFRSF11B/KRT8/THBS1/FGG	16
BP	GO:1904062	regulation of monoatomic cation transmembrane transport	9|254	368|16362	0.120460578425148	0.320618667939927	100059622/100071830/100272214/100060336/100057696/100058621/100146374/100630057/100062937	CASQ2/RYR3/TWIST1/KCNQ1/XCL1/RELN/JPH4/GAL/CACNG7	9
BP	GO:0007188	adenylate cyclase-modulating G protein-coupled receptor signaling pathway	6|254	216|16362	0.120638600677507	0.320889526960144	100068418/100065681/100061893/100071055/100034151/100070646	NPR3/CNR1/S1PR3/ADRA1B/RGS1/OPRD1	6
BP	GO:0008637	apoptotic mitochondrial changes	3|254	78|16362	0.121095519224019	0.321469770127931	100055681/100060957/102147945	THEM4/PPP2R2B/LOC102147945	3
BP	GO:0050771	negative regulation of axonogenesis	3|254	78|16362	0.121095519224019	0.321469770127931	100048935/100068338/100065867	CCR5/SLIT2/EPHA7	3
BP	GO:0001838	embryonic epithelial tube formation	5|254	168|16362	0.121123660132594	0.321469770127931	100066405/100147058/100272214/100057765/100066124	HOXD1/IRX1/TWIST1/GREM1/HAND2	5
BP	GO:0010927	cellular component assembly involved in morphogenesis	7|254	266|16362	0.121238717964122	0.321469770127931	100059622/100067330/100147259/100059216/100063994/100052467/100063511	CASQ2/TPM1/TNNT3/ERBB3/MYOZ2/CNTNAP1/KRT8	7
BP	GO:0061138	morphogenesis of a branching epithelium	7|254	266|16362	0.121238717964122	0.321469770127931	100146912/102147756/106783080/100071544/100057765/100068338/100629946	TBX1/LOC102147756/HOXA13/ADAMTS16/GREM1/SLIT2/HOXA11	7
BP	GO:0010038	response to metal ion	12|254	528|16362	0.121346291779839	0.321535337671759	100059622/100055369/100071830/100051714/100073239/100058097/100062164/100067723/100058621/100065885/100057478/100147221	CASQ2/LCT/RYR3/PGAM2/ADGRV1/C1QA/NCAM1/PENK/RELN/TNFRSF11B/THBS1/FGG	12
BP	GO:0051924	regulation of calcium ion transport	8|254	317|16362	0.121533521001316	0.321535337671759	100059622/100071830/100057696/100034238/100630171/100146374/100070646/100054684	CASQ2/RYR3/XCL1/ILT11B/LOC100630171/JPH4/OPRD1/LOC100054684	8
BP	GO:0051149	positive regulation of muscle cell differentiation	4|254	122|16362	0.122058214512384	0.321535337671759	100033871/100146912/100057765/100057648	ACTN3/TBX1/GREM1/CDH4	4
BP	GO:0001556	oocyte maturation	2|254	39|16362	0.122494516345681	0.321535337671759	100054527/100065867	EPHA3/EPHA7	2
BP	GO:0002828	regulation of type 2 immune response	2|254	39|16362	0.122494516345681	0.321535337671759	100057696/100048936	XCL1/CCR2	2
BP	GO:0010574	regulation of vascular endothelial growth factor production	2|254	39|16362	0.122494516345681	0.321535337671759	100048936/100065997	CCR2/C5AR1	2
BP	GO:0021602	cranial nerve morphogenesis	2|254	39|16362	0.122494516345681	0.321535337671759	100146912/100053542	TBX1/HOXD3	2
BP	GO:0021884	forebrain neuron development	2|254	39|16362	0.122494516345681	0.321535337671759	100068338/100067568	SLIT2/LHX8	2
BP	GO:0046320	regulation of fatty acid oxidation	2|254	39|16362	0.122494516345681	0.321535337671759	100065681/100272214	CNR1/TWIST1	2
BP	GO:0060465	pharynx development	2|254	39|16362	0.122494516345681	0.321535337671759	100146912/100147259	TBX1/TNNT3	2
BP	GO:0060788	ectodermal placode formation	2|254	39|16362	0.122494516345681	0.321535337671759	100146912/100068793	TBX1/SIX2	2
BP	GO:0071312	cellular response to alkaloid	2|254	39|16362	0.122494516345681	0.321535337671759	100059622/100071830	CASQ2/RYR3	2
BP	GO:2000515	negative regulation of CD4-positive, alpha-beta T cell activation	2|254	39|16362	0.122494516345681	0.321535337671759	100057696/100630386	XCL1/LOC100630386	2
BP	GO:1901700	response to oxygen-containing compound	39|254	2083|16362	0.12249962066791	0.321535337671759	100054129/100055369/100054527/111774423/100061513/100065681/100071830/100146912/100066121/111767454/100067330/100054366/100068247/100147245/100048935/100059216/100056059/100060336/100071881/100051640/100062164/100034238/100071055/100071039/100068338/100630171/100056410/100067723/100058621/100065885/100066124/102147500/100063511/100034074/100630057/100057478/100065997/100054684/100058663	NEFM/LCT/EPHA3/LOC111774423/CPE/CNR1/RYR3/TBX1/ALDOA/LOC111767454/TPM1/LOC100054366/MRC1/LOC100147245/CCR5/ERBB3/TBX5/KCNQ1/DKK1/ATP6V1G3/NCAM1/ILT11B/ADRA1B/LOC100071039/SLIT2/LOC100630171/CADPS/PENK/RELN/TNFRSF11B/HAND2/LOC102147500/KRT8/ABCB1/GAL/THBS1/C5AR1/LOC100054684/SELL	39
BP	GO:0098662	inorganic cation transmembrane transport	14|254	638|16362	0.122545699717006	0.321535337671759	100071830/100048935/100065337/100050114/100051577/100060336/100057696/100051640/100053003/100630171/100055996/100051922/100071226/100062937	RYR3/CCR5/KCNK5/KCNK2/KCNA6/KCNQ1/XCL1/ATP6V1G3/KCNJ16/LOC100630171/SLC28A2/KCND1/SLC13A3/CACNG7	14
BP	GO:0014074	response to purine-containing compound	6|254	217|16362	0.122562424340661	0.321535337671759	100059622/111774423/100071830/100060336/100067723/100058663	CASQ2/LOC111774423/RYR3/KCNQ1/PENK/SELL	6
BP	GO:0071219	cellular response to molecule of bacterial origin	6|254	217|16362	0.122562424340661	0.321535337671759	100068247/100048935/100062164/100034238/100630171/100054684	MRC1/CCR5/NCAM1/ILT11B/LOC100630171/LOC100054684	6
BP	GO:0050772	positive regulation of axonogenesis	5|254	169|16362	0.123338601710573	0.323369991276069	106782087/100058072/100068338/102147500/100057648	ISLR2/CRABP2/SLIT2/LOC102147500/CDH4	5
BP	GO:0051090	regulation of DNA-binding transcription factor activity	11|254	476|16362	0.12353984979398	0.323695945163803	100058356/100272214/100057696/100057765/100056433/100058621/100066124/100070646/100064095/100052697/100063300	PDLIM7/TWIST1/XCL1/GREM1/ABRA/RELN/HAND2/OPRD1/TRIM14/TRAIP/TMIGD3	11
BP	GO:0019229	regulation of vasoconstriction	3|254	79|16362	0.124514903760524	0.325844972030028	100071055/100147221/100055952	ADRA1B/FGG/ACE2	3
BP	GO:0050994	regulation of lipid catabolic process	3|254	79|16362	0.124514903760524	0.325844972030028	100065681/100272214/100060366	CNR1/TWIST1/HCAR2	3
BP	GO:0050954	sensory perception of mechanical stimulus	7|254	268|16362	0.124698508925088	0.325976181388822	100146912/100062839/100060336/100073239/100070297/100071720/100054328	TBX1/OTOR/KCNQ1/ADGRV1/DNAH7/POU3F4/IFT88	7
BP	GO:0006855	xenobiotic transmembrane transport	4|254	123|16362	0.124719974343157	0.325976181388822	100058287/100068779/100034074/100071226	SLC22A3/RHAG/ABCB1/SLC13A3	4
BP	GO:0009893	positive regulation of metabolic process	70|254	3974|16362	0.12547815414619	0.32775423503859	100053496/100066405/100050894/100058896/100629949/100033871/100147058/100068418/100055978/100146912/100059218/100049947/100052767/111767454/100054366/100147245/100053542/100059361/100048935/100060422/100272214/100059216/100070251/106781214/100147098/100057556/100073020/100056059/111772996/100066222/100033885/100071881/106781721/100063615/100057696/106783080/100034238/100071055/100071540/100071039…	HOXD9/HOXD1/ZIC4/DDN/HOXD8/ACTN3/IRX1/NPR3/MICAL2/TBX1/EHF/FHL2/FBLN1/LOC111767454/LOC100054366/LOC100147245/HOXD3/MLLT11/CCR5/CSF1R/TWIST1/ERBB3/PFKFB3/TNNI2/SBK2/MEIS2/HEY2/TBX5/NANOS1/DSCC1/PMEL/DKK1/LOC106781721/GDF10/XCL1/HOXA13/ILT11B/ADRA1B/CCL15/LOC100071039/ALX4/GDF6/BARX2/GREM1/CCR2/LOC100630171/SIX2/ABRA/C4BPA/RELN/RIMS2/SCG5/PADI2/HAND2/LOC102147500/CCL22/OPRD1/FGF9/GAL/KLF1/THBS1/HOX…	70
BP	GO:0048660	regulation of smooth muscle cell proliferation	5|254	170|16362	0.125572353975304	0.327796814843722	100068418/100067330/100050353/100057478/100055952	NPR3/TPM1/FGF9/THBS1/ACE2	5
BP	GO:0009150	purine ribonucleotide metabolic process	11|254	478|16362	0.126109109168169	0.328993881822477	100062893/111774423/100066121/100055681/100051714/102148001/100070251/100061187/100073251/100060489/106782960	MYH8/LOC111774423/ALDOA/THEM4/PGAM2/LOC102148001/PFKFB3/ENO3/ACOT12/PDE6A/LOC106782960	11
BP	GO:0019220	regulation of phosphate metabolic process	38|254	2031|16362	0.127266705722824	0.330046900657223	100033871/100146912/100052767/100054366/100051714/100147245/100067115/100060422/100272214/100059216/100070251/100147098/100071881/100063615/100057696/100034238/100071055/100071540/100059475/100057765/100068338/100060957/100630171/100058621/100054413/100066124/102147500/100062332/100070646/100050353/100057478/100065997/100057842/100147221/100055952/100054684/100065867/100061842	ACTN3/TBX1/FBLN1/LOC100054366/PGAM2/LOC100147245/ROS1/CSF1R/TWIST1/ERBB3/PFKFB3/SBK2/DKK1/GDF10/XCL1/ILT11B/ADRA1B/CCL15/GDF6/GREM1/SLIT2/PPP2R2B/LOC100630171/RELN/CCNB2/HAND2/LOC102147500/CCL22/OPRD1/FGF9/THBS1/C5AR1/SLAMF8/FGG/ACE2/LOC100054684/EPHA7/TMEM102	38
BP	GO:0001910	regulation of leukocyte mediated cytotoxicity	4|254	124|16362	0.127406275832323	0.330046900657223	100057696/100034238/100057863/100054684	XCL1/ILT11B/DNASE1L3/LOC100054684	4
BP	GO:0006006	glucose metabolic process	4|254	124|16362	0.127406275832323	0.330046900657223	111774423/100066121/100051714/100061187	LOC111774423/ALDOA/PGAM2/ENO3	4
BP	GO:0002643	regulation of tolerance induction	2|254	40|16362	0.127681279627134	0.330046900657223	100034238/100054684	ILT11B/LOC100054684	2
BP	GO:0006691	leukotriene metabolic process	2|254	40|16362	0.127681279627134	0.330046900657223	100060762/102147500	GGT6/LOC102147500	2
BP	GO:0007194	negative regulation of adenylate cyclase activity	2|254	40|16362	0.127681279627134	0.330046900657223	100068418/100048936	NPR3/CCR2	2
BP	GO:0014037	Schwann cell differentiation	2|254	40|16362	0.127681279627134	0.330046900657223	100059216/100052467	ERBB3/CNTNAP1	2
BP	GO:0032786	positive regulation of DNA-templated transcription, elongation	2|254	40|16362	0.127681279627134	0.330046900657223	100066124/100051647	HAND2/BRDT	2
BP	GO:0035850	epithelial cell differentiation involved in kidney development	2|254	40|16362	0.127681279627134	0.330046900657223	100057765/100068793	GREM1/SIX2	2
BP	GO:0048821	erythrocyte development	2|254	40|16362	0.127681279627134	0.330046900657223	100068779/106783379	RHAG/KLF1	2
BP	GO:0061384	heart trabecula morphogenesis	2|254	40|16362	0.127681279627134	0.330046900657223	100049947/100073020	FHL2/HEY2	2
BP	GO:0051174	regulation of phosphorus metabolic process	38|254	2032|16362	0.127906046602941	0.330046900657223	100033871/100146912/100052767/100054366/100051714/100147245/100067115/100060422/100272214/100059216/100070251/100147098/100071881/100063615/100057696/100034238/100071055/100071540/100059475/100057765/100068338/100060957/100630171/100058621/100054413/100066124/102147500/100062332/100070646/100050353/100057478/100065997/100057842/100147221/100055952/100054684/100065867/100061842	ACTN3/TBX1/FBLN1/LOC100054366/PGAM2/LOC100147245/ROS1/CSF1R/TWIST1/ERBB3/PFKFB3/SBK2/DKK1/GDF10/XCL1/ILT11B/ADRA1B/CCL15/GDF6/GREM1/SLIT2/PPP2R2B/LOC100630171/RELN/CCNB2/HAND2/LOC102147500/CCL22/OPRD1/FGF9/THBS1/C5AR1/SLAMF8/FGG/ACE2/LOC100054684/EPHA7/TMEM102	38
BP	GO:0090278	negative regulation of peptide hormone secretion	3|254	80|16362	0.127969025107902	0.330046900657223	100057055/100060336/100630057	CCN3/KCNQ1/GAL	3
BP	GO:0050776	regulation of immune response	22|254	1094|16362	0.128024603317593	0.330046900657223	100065681/100056353/100071667/100058097/100057696/100051358/100034238/100058056/100071039/100051317/100048936/100056222/102147500/100630057/100065997/100057842/100147221/100054684/100060606/100072933/100058663/100063300	CNR1/CD1C/C1QB/C1QA/XCL1/CFH/ILT11B/C1QC/LOC100071039/CFP/CCR2/C4BPA/LOC102147500/GAL/C5AR1/SLAMF8/FGG/LOC100054684/CLEC4D/LOC100072933/SELL/TMIGD3	22
BP	GO:0051128	regulation of cellular component organization	58|254	3242|16362	0.128404131420063	0.330046900657223	100066405/100057055/100054129/100068206/100054527/106782087/100061513/100065681/100066121/100052767/100061710/100067330/100054366/100147245/100067115/100059361/102148001/100058072/100048935/100060422/100272214/100073020/111772996/100049011/100071881/100069910/106783080/100071544/100062164/100034238/100070213/100033896/100057765/100068338/100060957/100630171/100056222/100052909/100058621/100062793…	HOXD1/CCN3/NEFM/FRZB/EPHA3/ISLR2/CPE/CNR1/ALDOA/FBLN1/LGI1/TPM1/LOC100054366/LOC100147245/ROS1/MLLT11/LOC102148001/CRABP2/CCR5/CSF1R/TWIST1/HEY2/NANOS1/FEZ1/DKK1/TPBG/HOXA13/ADAMTS16/NCAM1/ILT11B/LBX1/MMP1/GREM1/SLIT2/PPP2R2B/LOC100630171/C4BPA/LRRN1/RELN/RIMS2/PADI2/LOC102147500/OPRD1/FGF9/GAL/KIF25/ADGRB2/THBS1/IFT88/CHL1/FGG/ACE2/LOC100054684/SEMA3D/EPHA7/CACNG7/TMEM102/CDH4	58
BP	GO:0021537	telencephalon development	8|254	322|16362	0.129495366284318	0.330046900657223	100054129/100060422/100049011/100065098/100068338/100058621/100067044/100054328	NEFM/CSF1R/FEZ1/TMEM108/SLIT2/RELN/EMX2/IFT88	8
BP	GO:0060259	regulation of feeding behavior	4|254	125|16362	0.130116796169727	0.330046900657223	100061513/100065681/100056410/100054328	CPE/CNR1/CADPS/IFT88	4
BP	GO:0031325	positive regulation of cellular metabolic process	65|254	3675|16362	0.130130292145788	0.330046900657223	100053496/100066405/100050894/100058896/100629949/100033871/100147058/100055978/100146912/100059218/100049947/100052767/111767454/100054366/100147245/100053542/100059361/100060422/100272214/100059216/100070251/106781214/100147098/100057556/100073020/100056059/111772996/100066222/100033885/100071881/106781721/100063615/100057696/106783080/100034238/100071055/100071540/100071039/100055958/100059475…	HOXD9/HOXD1/ZIC4/DDN/HOXD8/ACTN3/IRX1/MICAL2/TBX1/EHF/FHL2/FBLN1/LOC111767454/LOC100054366/LOC100147245/HOXD3/MLLT11/CSF1R/TWIST1/ERBB3/PFKFB3/TNNI2/SBK2/MEIS2/HEY2/TBX5/NANOS1/DSCC1/PMEL/DKK1/LOC106781721/GDF10/XCL1/HOXA13/ILT11B/ADRA1B/CCL15/LOC100071039/ALX4/GDF6/BARX2/GREM1/CCR2/LOC100630171/SIX2/ABRA/RELN/SCG5/PADI2/HAND2/LOC102147500/CCL22/OPRD1/FGF9/GAL/KLF1/THBS1/HOXA11/C5AR1/BRDT/FGG/ACE…	65
BP	GO:0043254	regulation of protein-containing complex assembly	12|254	536|16362	0.131127322853916	0.330046900657223	100066121/100067330/100054366/100147245/102148001/100272214/100073020/100071881/100062164/100033896/100068338/100070646	ALDOA/TPM1/LOC100054366/LOC100147245/LOC102148001/TWIST1/HEY2/DKK1/NCAM1/MMP1/SLIT2/OPRD1	12
BP	GO:0002138	retinoic acid biosynthetic process	1|254	9|16362	0.131375608032521	0.330046900657223	100058072	CRABP2	1
BP	GO:0002430	complement receptor mediated signaling pathway	1|254	9|16362	0.131375608032521	0.330046900657223	100065997	C5AR1	1
BP	GO:0002826	negative regulation of T-helper 1 type immune response	1|254	9|16362	0.131375608032521	0.330046900657223	100057696	XCL1	1
BP	GO:0003175	tricuspid valve development	1|254	9|16362	0.131375608032521	0.330046900657223	100073020	HEY2	1
BP	GO:0003223	ventricular compact myocardium morphogenesis	1|254	9|16362	0.131375608032521	0.330046900657223	100061514	DSP	1
BP	GO:0007477	notum development	1|254	9|16362	0.131375608032521	0.330046900657223	100059216	ERBB3	1
BP	GO:0007506	gonadal mesoderm development	1|254	9|16362	0.131375608032521	0.330046900657223	100053496	HOXD9	1
BP	GO:0007621	negative regulation of female receptivity	1|254	9|16362	0.131375608032521	0.330046900657223	100053496	HOXD9	1
BP	GO:0014034	neural crest cell fate commitment	1|254	9|16362	0.131375608032521	0.330046900657223	100147058	IRX1	1
BP	GO:0014883	transition between fast and slow fiber	1|254	9|16362	0.131375608032521	0.330046900657223	100033871	ACTN3	1
BP	GO:0019062	virion attachment to host cell	1|254	9|16362	0.131375608032521	0.330046900657223	100055952	ACE2	1
BP	GO:0019227	neuronal action potential propagation	1|254	9|16362	0.131375608032521	0.330046900657223	100052467	CNTNAP1	1
BP	GO:0021796	cerebral cortex regionalization	1|254	9|16362	0.131375608032521	0.330046900657223	100067044	EMX2	1
BP	GO:0021891	olfactory bulb interneuron development	1|254	9|16362	0.131375608032521	0.330046900657223	100068338	SLIT2	1
BP	GO:0022028	tangential migration from the subventricular zone to the olfactory bulb	1|254	9|16362	0.131375608032521	0.330046900657223	100068338	SLIT2	1
BP	GO:0030157	pancreatic juice secretion	1|254	9|16362	0.131375608032521	0.330046900657223	100068418	NPR3	1
BP	GO:0030381	chorion-containing eggshell pattern formation	1|254	9|16362	0.131375608032521	0.330046900657223	100059216	ERBB3	1
BP	GO:0030388	fructose 1,6-bisphosphate metabolic process	1|254	9|16362	0.131375608032521	0.330046900657223	100066121	ALDOA	1
BP	GO:0032304	negative regulation of icosanoid secretion	1|254	9|16362	0.131375608032521	0.330046900657223	102149608	HRH2	1
BP	GO:0035589	G protein-coupled purinergic nucleotide receptor signaling pathway	1|254	9|16362	0.131375608032521	0.330046900657223	100050641	GPR34	1
BP	GO:0035912	dorsal aorta morphogenesis	1|254	9|16362	0.131375608032521	0.330046900657223	100073020	HEY2	1
BP	GO:0036005	response to macrophage colony-stimulating factor	1|254	9|16362	0.131375608032521	0.330046900657223	100060422	CSF1R	1
BP	GO:0036006	cellular response to macrophage colony-stimulating factor stimulus	1|254	9|16362	0.131375608032521	0.330046900657223	100060422	CSF1R	1
BP	GO:0039020	pronephric nephron tubule development	1|254	9|16362	0.131375608032521	0.330046900657223	100147058	IRX1	1
BP	GO:0044351	macropinocytosis	1|254	9|16362	0.131375608032521	0.330046900657223	102147500	LOC102147500	1
BP	GO:0045607	regulation of inner ear auditory receptor cell differentiation	1|254	9|16362	0.131375608032521	0.330046900657223	100073020	HEY2	1
BP	GO:0045627	positive regulation of T-helper 1 cell differentiation	1|254	9|16362	0.131375608032521	0.330046900657223	100048936	CCR2	1
BP	GO:0045705	negative regulation of salivary gland boundary specification	1|254	9|16362	0.131375608032521	0.330046900657223	100053496	HOXD9	1
BP	GO:0051001	negative regulation of nitric-oxide synthase activity	1|254	9|16362	0.131375608032521	0.330046900657223	100065681	CNR1	1
BP	GO:0051029	rRNA transport	1|254	9|16362	0.131375608032521	0.330046900657223	100053273	LOC100053273	1
BP	GO:0051892	negative regulation of cardioblast differentiation	1|254	9|16362	0.131375608032521	0.330046900657223	100053496	HOXD9	1
BP	GO:0060315	negative regulation of ryanodine-sensitive calcium-release channel activity	1|254	9|16362	0.131375608032521	0.330046900657223	100059622	CASQ2	1
BP	GO:0060426	lung vasculature development	1|254	9|16362	0.131375608032521	0.330046900657223	100054328	IFT88	1
BP	GO:0060638	mesenchymal-epithelial cell signaling	1|254	9|16362	0.131375608032521	0.330046900657223	100063931	WNT2B	1
BP	GO:0060837	blood vessel endothelial cell differentiation	1|254	9|16362	0.131375608032521	0.330046900657223	100073020	HEY2	1
BP	GO:0071896	protein localization to adherens junction	1|254	9|16362	0.131375608032521	0.330046900657223	100061514	DSP	1
BP	GO:0086042	cardiac muscle cell-cardiac muscle cell adhesion	1|254	9|16362	0.131375608032521	0.330046900657223	100061514	DSP	1
BP	GO:0090259	regulation of retinal ganglion cell axon guidance	1|254	9|16362	0.131375608032521	0.330046900657223	100068338	SLIT2	1
BP	GO:0099625	ventricular cardiac muscle cell membrane repolarization	1|254	9|16362	0.131375608032521	0.330046900657223	100060336	KCNQ1	1
BP	GO:1900264	positive regulation of DNA-directed DNA polymerase activity	1|254	9|16362	0.131375608032521	0.330046900657223	100066222	DSCC1	1
BP	GO:1902339	positive regulation of apoptotic process involved in morphogenesis	1|254	9|16362	0.131375608032521	0.330046900657223	100053496	HOXD9	1
BP	GO:2000096	positive regulation of Wnt signaling pathway, planar cell polarity pathway	1|254	9|16362	0.131375608032521	0.330046900657223	100071881	DKK1	1
BP	GO:2000969	positive regulation of AMPA receptor activity	1|254	9|16362	0.131375608032521	0.330046900657223	100058621	RELN	1
BP	GO:0031623	receptor internalization	3|254	81|16362	0.131457100303087	0.330054581190568	100034238/100055552/100054684	ILT11B/CXCR2/LOC100054684	3
BP	GO:0007350	blastoderm segmentation	7|254	272|16362	0.131767634602312	0.330636974601389	100053496/100629949/100059216/100057556/111772996/100067044/100051647	HOXD9/HOXD8/ERBB3/MEIS2/NANOS1/EMX2/BRDT	7
BP	GO:0009636	response to toxic substance	16|254	758|16362	0.132225158448359	0.331156155313791	100054129/100055369/111774423/100065681/100066121/100059216/100062164/100071055/100630171/100067723/100058621/106782960/102147500/100070646/100034074/100068315	NEFM/LCT/LOC111774423/CNR1/ALDOA/ERBB3/NCAM1/ADRA1B/LOC100630171/PENK/RELN/LOC106782960/LOC102147500/OPRD1/ABCB1/CYP2F1	16
BP	GO:0021543	pallium development	6|254	222|16362	0.132406496085616	0.331156155313791	100054129/100049011/100065098/100068338/100058621/100067044	NEFM/FEZ1/TMEM108/SLIT2/RELN/EMX2	6
BP	GO:0050877	nervous system process	34|254	1801|16362	0.132466616306049	0.331156155313791	100066405/100065681/100146912/100059216/100057556/100062839/100050114/100060336/100073239/100061914/100071881/100070297/100052467/100071720/100062164/100034238/100071055/100060489/100048936/100067723/100058621/100146374/100056400/102149608/100070646/100067568/100065997/100051922/100054328/100061158/100055952/100056641/100054684/100062937	HOXD1/CNR1/TBX1/ERBB3/MEIS2/OTOR/KCNK2/KCNQ1/ADGRV1/GABRA2/DKK1/DNAH7/CNTNAP1/POU3F4/NCAM1/ILT11B/ADRA1B/PDE6A/CCR2/PENK/RELN/JPH4/GRPR/HRH2/OPRD1/LHX8/C5AR1/KCND1/IFT88/CHL1/ACE2/RHO/LOC100054684/CACNG7	34
BP	GO:0032411	positive regulation of transporter activity	4|254	126|16362	0.132851208708212	0.331156155313791	100071830/100058621/100034074/100630057	RYR3/RELN/ABCB1/GAL	4
BP	GO:0010288	response to lead ion	2|254	41|16362	0.132918903594343	0.331156155313791	100055369/100062164	LCT/NCAM1	2
BP	GO:0019991	septate junction assembly	2|254	41|16362	0.132918903594343	0.331156155313791	100052467/100061158	CNTNAP1/CHL1	2
BP	GO:0022400	regulation of rhodopsin mediated signaling pathway	2|254	41|16362	0.132918903594343	0.331156155313791	100060489/100056641	PDE6A/RHO	2
BP	GO:0032369	negative regulation of lipid transport	2|254	41|16362	0.132918903594343	0.331156155313791	102149608/100057478	HRH2/THBS1	2
BP	GO:0033198	response to ATP	2|254	41|16362	0.132918903594343	0.331156155313791	100071830/100058663	RYR3/SELL	2
BP	GO:0048265	response to pain	2|254	41|16362	0.132918903594343	0.331156155313791	100058621/100057478	RELN/THBS1	2
BP	GO:0050995	negative regulation of lipid catabolic process	2|254	41|16362	0.132918903594343	0.331156155313791	100065681/100060366	CNR1/HCAR2	2
BP	GO:0051589	negative regulation of neurotransmitter transport	2|254	41|16362	0.132918903594343	0.331156155313791	100034238/100054684	ILT11B/LOC100054684	2
BP	GO:1902680	positive regulation of RNA biosynthetic process	34|254	1802|16362	0.133160476466154	0.331561707082588	100053496/100050894/100058896/100629949/100147058/100055978/100146912/100059218/100049947/111767454/100053542/100059361/100272214/106781214/100057556/100073020/100056059/106783080/100034238/100055958/100059475/100072628/100057765/100630171/100068793/100056433/100050025/100066124/100050353/100630057/106783379/100629946/100051647/100054684	HOXD9/ZIC4/DDN/HOXD8/IRX1/MICAL2/TBX1/EHF/FHL2/LOC111767454/HOXD3/MLLT11/TWIST1/TNNI2/MEIS2/HEY2/TBX5/HOXA13/ILT11B/ALX4/GDF6/BARX2/GREM1/LOC100630171/SIX2/ABRA/PADI2/HAND2/FGF9/GAL/KLF1/HOXA11/BRDT/LOC100054684	34
BP	GO:1903530	regulation of secretion by cell	20|254	986|16362	0.133837725692647	0.333050946016948	100057055/100061513/100065681/100052767/100048935/100060422/100272214/100060336/100062164/100034238/100048936/100630171/100056410/100062793/100071769/100630057/100147221/100054684/100060366/100063300	CCN3/CPE/CNR1/FBLN1/CCR5/CSF1R/TWIST1/KCNQ1/NCAM1/ILT11B/CCR2/LOC100630171/CADPS/RIMS2/SCG5/GAL/FGG/LOC100054684/HCAR2/TMIGD3	20
BP	GO:1902531	regulation of intracellular signal transduction	41|254	2222|16362	0.134612561059806	0.334781121122734	100067259/100033871/100057055/100059622/100146912/100058296/100049947/100055681/100052767/100054366/100147245/100067115/100063073/100060422/100272214/100059216/100147098/100073239/100071881/100063615/100057696/100062164/100071055/100071540/100059475/100057765/100068338/100630171/100056433/100058621/100146374/100066124/102147500/100062332/100050353/100057478/100065997/100147221/100055952/100065867…	PRKRA/ACTN3/CCN3/CASQ2/TBX1/PTP4A3/FHL2/THEM4/FBLN1/LOC100054366/LOC100147245/ROS1/SLC7A1/CSF1R/TWIST1/ERBB3/SBK2/ADGRV1/DKK1/GDF10/XCL1/NCAM1/ADRA1B/CCL15/GDF6/GREM1/SLIT2/LOC100630171/ABRA/RELN/JPH4/HAND2/LOC102147500/CCL22/FGF9/THBS1/C5AR1/FGG/ACE2/EPHA7/TMIGD3	41
BP	GO:0030431	sleep	3|254	82|16362	0.134978345052683	0.335070948914572	100059216/106782960/100630057	ERBB3/LOC106782960/GAL	3
BP	GO:0055006	cardiac cell development	3|254	82|16362	0.134978345052683	0.335070948914572	100049947/100073020/100071055	FHL2/HEY2/ADRA1B	3
BP	GO:0099175	regulation of postsynapse organization	3|254	82|16362	0.134978345052683	0.335070948914572	100034238/100058621/100054684	ILT11B/RELN/LOC100054684	3
BP	GO:0001666	response to hypoxia	10|254	431|16362	0.135047606786862	0.335070948914572	100055369/111774423/100071830/100066121/100272214/100050114/100067723/100070646/100034074/100057478	LCT/LOC111774423/RYR3/ALDOA/TWIST1/KCNK2/PENK/OPRD1/ABCB1/THBS1	10
BP	GO:0045089	positive regulation of innate immune response	8|254	326|16362	0.136055175241051	0.337371937191717	100057696/100034238/100071039/102147500/100147221/100054684/100060606/100072933	XCL1/ILT11B/LOC100071039/LOC102147500/FGG/LOC100054684/CLEC4D/LOC100072933	8
BP	GO:0010628	positive regulation of gene expression	42|254	2285|16362	0.136459753002651	0.338175877877004	100053496/100050894/100058896/100629949/100147058/100055978/100146912/100059218/100049947/100052767/111767454/100053542/100059361/100048935/100272214/100059216/106781214/100057556/100073020/100056059/100071881/106783080/100034238/100055958/100059475/100072628/100057765/100630171/100068793/100056433/100062793/100050025/100066124/102147500/100050353/100630057/106783379/100057478/100629946/100051647…	HOXD9/ZIC4/DDN/HOXD8/IRX1/MICAL2/TBX1/EHF/FHL2/FBLN1/LOC111767454/HOXD3/MLLT11/CCR5/TWIST1/ERBB3/TNNI2/MEIS2/HEY2/TBX5/DKK1/HOXA13/ILT11B/ALX4/GDF6/BARX2/GREM1/LOC100630171/SIX2/ABRA/RIMS2/PADI2/HAND2/LOC102147500/FGF9/GAL/KLF1/THBS1/HOXA11/BRDT/AGR2/LOC100054684	42
BP	GO:0008361	regulation of cell size	9|254	379|16362	0.136837801419181	0.338913165610309	106782087/100058072/100048935/100068338/102147500/100050353/100058327/100065867/100057648	ISLR2/CRABP2/CCR5/SLIT2/LOC102147500/FGF9/SEMA3D/EPHA7/CDH4	9
BP	GO:0019722	calcium-mediated signaling	5|254	175|16362	0.137017448673304	0.339158484716037	100059622/100071830/100048935/100630171/100070436	CASQ2/RYR3/CCR5/LOC100630171/ADGRB2	5
BP	GO:0050795	regulation of behavior	8|254	327|16362	0.137721183801993	0.340494646964759	100061513/100065681/100071039/100630171/100056410/100067723/100058621/100054328	CPE/CNR1/LOC100071039/LOC100630171/CADPS/PENK/RELN/IFT88	8
BP	GO:0043010	camera-type eye development	10|254	433|16362	0.137917072401658	0.340494646964759	100061116/100147216/111767454/100272214/100051387/100060489/100063705/100059475/100063931/100056641	SDK2/IRX5/LOC111767454/TWIST1/NHS/PDE6A/KERA/GDF6/WNT2B/RHO	10
BP	GO:0003230	cardiac atrium development	2|254	42|16362	0.138204576287027	0.340494646964759	100073020/100056059	HEY2/TBX5	2
BP	GO:0006695	cholesterol biosynthetic process	2|254	42|16362	0.138204576287027	0.340494646964759	100630801/106782960	IDI1/LOC106782960	2
BP	GO:0021772	olfactory bulb development	2|254	42|16362	0.138204576287027	0.340494646964759	100060422/100068338	CSF1R/SLIT2	2
BP	GO:0044550	secondary metabolite biosynthetic process	2|254	42|16362	0.138204576287027	0.340494646964759	100033885/100033886	PMEL/TYRP1	2
BP	GO:0086003	cardiac muscle cell contraction	2|254	42|16362	0.138204576287027	0.340494646964759	100071830/100060336	RYR3/KCNQ1	2
BP	GO:2000191	regulation of fatty acid transport	2|254	42|16362	0.138204576287027	0.340494646964759	102149608/100057478	HRH2/THBS1	2
BP	GO:0002285	lymphocyte activation involved in immune response	4|254	128|16362	0.138390385701649	0.340752921610615	100056353/100034238/100054684/100060606	CD1C/ILT11B/LOC100054684/CLEC4D	4
BP	GO:1901342	regulation of vasculature development	9|254	381|16362	0.139934583756746	0.340940628976774	100033840/100272214/100073020/100057765/100048936/100055552/100050353/100057478/100065997	TNMD/TWIST1/HEY2/GREM1/CCR2/CXCR2/FGF9/THBS1/C5AR1	9
BP	GO:0050768	negative regulation of neurogenesis	10|254	435|16362	0.140818669546127	0.340940628976774	100061116/100054527/111767454/100048935/100062164/100070213/100063931/100068338/100060957/100065867	SDK2/EPHA3/LOC111767454/CCR5/NCAM1/LBX1/WNT2B/SLIT2/PPP2R2B/EPHA7	10
BP	GO:0007447	imaginal disc pattern formation	4|254	129|16362	0.141194479299214	0.340940628976774	100053496/100059216/100057556/100060957	HOXD9/ERBB3/MEIS2/PPP2R2B	4
BP	GO:0043066	negative regulation of apoptotic process	22|254	1109|16362	0.141287914389791	0.340940628976774	100146912/100049947/100048935/100060422/100272214/100059216/100073020/111772996/100071881/100071720/100034238/100051584/100057765/100055552/100063542/100066124/100057478/100033911/100065997/100061158/100147221/100054684	TBX1/FHL2/CCR5/CSF1R/TWIST1/ERBB3/HEY2/NANOS1/DKK1/POU3F4/ILT11B/SERPINB2/GREM1/CXCR2/KRT18/HAND2/THBS1/COMP/C5AR1/CHL1/FGG/LOC100054684	22
BP	GO:0032655	regulation of interleukin-12 production	3|254	84|16362	0.142117202311676	0.340940628976774	100034238/100057478/100054684	ILT11B/THBS1/LOC100054684	3
BP	GO:0045806	negative regulation of endocytosis	3|254	84|16362	0.142117202311676	0.340940628976774	100054527/100034238/100054684	EPHA3/ILT11B/LOC100054684	3
BP	GO:0071300	cellular response to retinoic acid	3|254	84|16362	0.142117202311676	0.340940628976774	100054527/100146912/100066124	EPHA3/TBX1/HAND2	3
BP	GO:0042325	regulation of phosphorylation	34|254	1815|16362	0.142386423984452	0.340940628976774	100033871/100146912/100052767/100054366/100147245/100067115/100060422/100272214/100059216/100070251/100147098/100071881/100063615/100057696/100071055/100071540/100059475/100057765/100068338/100630171/100058621/100054413/100066124/102147500/100062332/100070646/100050353/100057478/100065997/100057842/100147221/100055952/100065867/100061842	ACTN3/TBX1/FBLN1/LOC100054366/LOC100147245/ROS1/CSF1R/TWIST1/ERBB3/PFKFB3/SBK2/DKK1/GDF10/XCL1/ADRA1B/CCL15/GDF6/GREM1/SLIT2/LOC100630171/RELN/CCNB2/HAND2/LOC102147500/CCL22/OPRD1/FGF9/THBS1/C5AR1/SLAMF8/FGG/ACE2/EPHA7/TMEM102	34
BP	GO:0014904	myotube cell development	2|254	43|16362	0.143535560162406	0.340940628976774	100071830/100059475	RYR3/GDF6	2
BP	GO:0030073	insulin secretion	2|254	43|16362	0.143535560162406	0.340940628976774	100062793/100630057	RIMS2/GAL	2
BP	GO:0035159	regulation of tube length, open tracheal system	2|254	43|16362	0.143535560162406	0.340940628976774	102147756/100062164	LOC102147756/NCAM1	2
BP	GO:0035902	response to immobilization stress	2|254	43|16362	0.143535560162406	0.340940628976774	111767454/100630057	LOC111767454/GAL	2
BP	GO:0060325	face morphogenesis	2|254	43|16362	0.143535560162406	0.340940628976774	100146912/100071881	TBX1/DKK1	2
BP	GO:0071696	ectodermal placode development	2|254	43|16362	0.143535560162406	0.340940628976774	100146912/100068793	TBX1/SIX2	2
BP	GO:0071709	membrane assembly	2|254	43|16362	0.143535560162406	0.340940628976774	100052467/106782960	CNTNAP1/LOC106782960	2
BP	GO:0090184	positive regulation of kidney development	2|254	43|16362	0.143535560162406	0.340940628976774	100057765/100063931	GREM1/WNT2B	2
BP	GO:1900744	regulation of p38MAPK cascade	2|254	43|16362	0.143535560162406	0.340940628976774	100059475/100066124	GDF6/HAND2	2
BP	GO:0016079	synaptic vesicle exocytosis	4|254	130|16362	0.144021123734131	0.340940628976774	100063938/100052467/100056410/100062793	DNAJC5B/CNTNAP1/CADPS/RIMS2	4
BP	GO:0034332	adherens junction organization	4|254	130|16362	0.144021123734131	0.340940628976774	100033871/100053379/100061514/100057648	ACTN3/CADM3/DSP/CDH4	4
BP	GO:0009306	protein secretion	6|254	228|16362	0.144700965069489	0.340940628976774	102147756/100034238/100062793/100630057/100147221/100054684	LOC102147756/ILT11B/RIMS2/GAL/FGG/LOC100054684	6
BP	GO:0001821	histamine secretion	1|254	10|16362	0.144867358510093	0.340940628976774	100063300	TMIGD3	1
BP	GO:0001973	G protein-coupled adenosine receptor signaling pathway	1|254	10|16362	0.144867358510093	0.340940628976774	100063300	TMIGD3	1
BP	GO:0002003	angiotensin maturation	1|254	10|16362	0.144867358510093	0.340940628976774	100055952	ACE2	1
BP	GO:0002924	negative regulation of humoral immune response mediated by circulating immunoglobulin	1|254	10|16362	0.144867358510093	0.340940628976774	100056222	C4BPA	1
BP	GO:0002934	desmosome organization	1|254	10|16362	0.144867358510093	0.340940628976774	100061514	DSP	1
BP	GO:0006527	arginine catabolic process	1|254	10|16362	0.144867358510093	0.340940628976774	100049826	PADI4	1
BP	GO:0007486	imaginal disc-derived female genitalia development	1|254	10|16362	0.144867358510093	0.340940628976774	100053496	HOXD9	1
BP	GO:0007502	digestive tract mesoderm development	1|254	10|16362	0.144867358510093	0.340940628976774	100068338	SLIT2	1
BP	GO:0008050	female courtship behavior	1|254	10|16362	0.144867358510093	0.340940628976774	100061158	CHL1	1
BP	GO:0010046	response to mycotoxin	1|254	10|16362	0.144867358510093	0.340940628976774	100034074	ABCB1	1
BP	GO:0010739	positive regulation of protein kinase A signaling	1|254	10|16362	0.144867358510093	0.340940628976774	100073239	ADGRV1	1
BP	GO:0010757	negative regulation of plasminogen activation	1|254	10|16362	0.144867358510093	0.340940628976774	100057478	THBS1	1
BP	GO:0010761	fibroblast migration	1|254	10|16362	0.144867358510093	0.340940628976774	100057055	CCN3	1
BP	GO:0010966	regulation of phosphate transport	1|254	10|16362	0.144867358510093	0.340940628976774	100067115	ROS1	1
BP	GO:0014012	peripheral nervous system axon regeneration	1|254	10|16362	0.144867358510093	0.340940628976774	100062164	NCAM1	1
BP	GO:0014909	smooth muscle cell migration	1|254	10|16362	0.144867358510093	0.340940628976774	100057055	CCN3	1
BP	GO:0015727	lactate transport	1|254	10|16362	0.144867358510093	0.340940628976774	100056191	SLC16A3	1
BP	GO:0015870	acetylcholine transport	1|254	10|16362	0.144867358510093	0.340940628976774	100061513	CPE	1
BP	GO:0019249	lactate biosynthetic process	1|254	10|16362	0.144867358510093	0.340940628976774	111774423	LOC111774423	1
BP	GO:0031943	regulation of glucocorticoid metabolic process	1|254	10|16362	0.144867358510093	0.340940628976774	100630057	GAL	1
BP	GO:0033034	positive regulation of myeloid cell apoptotic process	1|254	10|16362	0.144867358510093	0.340940628976774	100060366	HCAR2	1
BP	GO:0033058	directional locomotion	1|254	10|16362	0.144867358510093	0.340940628976774	100063615	GDF10	1
BP	GO:0033689	negative regulation of osteoblast proliferation	1|254	10|16362	0.144867358510093	0.340940628976774	100057765	GREM1	1
BP	GO:0035138	pectoral fin morphogenesis	1|254	10|16362	0.144867358510093	0.340940628976774	100066124	HAND2	1
BP	GO:0035310	notum cell fate specification	1|254	10|16362	0.144867358510093	0.340940628976774	100059216	ERBB3	1
BP	GO:0035767	endothelial cell chemotaxis	1|254	10|16362	0.144867358510093	0.340940628976774	100057055	CCN3	1
BP	GO:0035873	lactate transmembrane transport	1|254	10|16362	0.144867358510093	0.340940628976774	100056191	SLC16A3	1
BP	GO:0042421	norepinephrine biosynthetic process	1|254	10|16362	0.144867358510093	0.340940628976774	100066124	HAND2	1
BP	GO:0042908	xenobiotic transport	1|254	10|16362	0.144867358510093	0.340940628976774	100034074	ABCB1	1
BP	GO:0044342	type B pancreatic cell proliferation	1|254	10|16362	0.144867358510093	0.340940628976774	100057055	CCN3	1
BP	GO:0044650	adhesion of symbiont to host cell	1|254	10|16362	0.144867358510093	0.340940628976774	100055952	ACE2	1
BP	GO:0045819	positive regulation of glycogen catabolic process	1|254	10|16362	0.144867358510093	0.340940628976774	100071055	ADRA1B	1
BP	GO:0045977	positive regulation of mitotic cell cycle, embryonic	1|254	10|16362	0.144867358510093	0.340940628976774	100052697	TRAIP	1
BP	GO:0046673	negative regulation of compound eye retinal cell programmed cell death	1|254	10|16362	0.144867358510093	0.340940628976774	100059216	ERBB3	1
BP	GO:0048264	determination of ventral identity	1|254	10|16362	0.144867358510093	0.340940628976774	100059475	GDF6	1
BP	GO:0048743	positive regulation of skeletal muscle fiber development	1|254	10|16362	0.144867358510093	0.340940628976774	100033871	ACTN3	1
BP	GO:0051450	myoblast proliferation	1|254	10|16362	0.144867358510093	0.340940628976774	100070213	LBX1	1
BP	GO:0051683	establishment of Golgi localization	1|254	10|16362	0.144867358510093	0.340940628976774	102147756	LOC102147756	1
BP	GO:0051918	negative regulation of fibrinolysis	1|254	10|16362	0.144867358510093	0.340940628976774	100057478	THBS1	1
BP	GO:0060061	Spemann organizer formation	1|254	10|16362	0.144867358510093	0.340940628976774	100147058	IRX1	1
BP	GO:0060379	cardiac muscle cell myoblast differentiation	1|254	10|16362	0.144867358510093	0.340940628976774	100057765	GREM1	1
BP	GO:0060433	bronchus development	1|254	10|16362	0.144867358510093	0.340940628976774	100053075	AGR2	1
BP	GO:0061032	visceral serous pericardium development	1|254	10|16362	0.144867358510093	0.340940628976774	100066124	HAND2	1
BP	GO:0061072	iris morphogenesis	1|254	10|16362	0.144867358510093	0.340940628976774	100063931	WNT2B	1
BP	GO:0061314	Notch signaling involved in heart development	1|254	10|16362	0.144867358510093	0.340940628976774	100073020	HEY2	1
BP	GO:0061484	hematopoietic stem cell homeostasis	1|254	10|16362	0.144867358510093	0.340940628976774	100057055	CCN3	1
BP	GO:0070166	enamel mineralization	1|254	10|16362	0.144867358510093	0.340940628976774	100146912	TBX1	1
BP	GO:0070948	regulation of neutrophil mediated cytotoxicity	1|254	10|16362	0.144867358510093	0.340940628976774	100057863	DNASE1L3	1
BP	GO:0072114	pronephros morphogenesis	1|254	10|16362	0.144867358510093	0.340940628976774	100147058	IRX1	1
BP	GO:0072172	mesonephric tubule formation	1|254	10|16362	0.144867358510093	0.340940628976774	100057765	GREM1	1
BP	GO:0097084	vascular associated smooth muscle cell development	1|254	10|16362	0.144867358510093	0.340940628976774	100073020	HEY2	1
BP	GO:0097151	positive regulation of inhibitory postsynaptic potential	1|254	10|16362	0.144867358510093	0.340940628976774	100062793	RIMS2	1
BP	GO:1903012	positive regulation of bone development	1|254	10|16362	0.144867358510093	0.340940628976774	100033871	ACTN3	1
BP	GO:1903236	regulation of leukocyte tethering or rolling	1|254	10|16362	0.144867358510093	0.340940628976774	100048936	CCR2	1
BP	GO:1903817	negative regulation of voltage-gated potassium channel activity	1|254	10|16362	0.144867358510093	0.340940628976774	100060336	KCNQ1	1
BP	GO:1903897	regulation of PERK-mediated unfolded protein response	1|254	10|16362	0.144867358510093	0.340940628976774	100053075	AGR2	1
BP	GO:1905483	regulation of motor neuron migration	1|254	10|16362	0.144867358510093	0.340940628976774	100058621	RELN	1
BP	GO:2000172	regulation of branching morphogenesis of a nerve	1|254	10|16362	0.144867358510093	0.340940628976774	100061513	CPE	1
BP	GO:2000980	regulation of inner ear receptor cell differentiation	1|254	10|16362	0.144867358510093	0.340940628976774	100073020	HEY2	1
BP	GO:0009611	response to wounding	16|254	770|16362	0.145202418634709	0.341538165240278	100057055/100054129/100052767/100067330/100059216/100061187/100050114/100062164/100051584/100048936/100058621/100009678/100147221/100072933/100058327/100063300	CCN3/NEFM/FBLN1/TPM1/ERBB3/ENO3/KCNK2/NCAM1/SERPINB2/CCR2/RELN/FMOD/FGG/LOC100072933/SEMA3D/TMIGD3	16
[truncated: 3,493 more rows]

## Sheet: GO Gf组vsGg组
Category	GOID	Description	GeneRatio	BgRatio	pvalue	padj	geneID	geneName	Count
[truncated: 6,716 more rows]

[truncated: 4 more sheets: GO Gg组vsGb组, KEGG Gb组vsGf组, KEGG Gf组vsGg组, KEGG Gg组vsGb组]
